# Supplementary material for: Somatic Evolution in Non-neoplastic IBD-Affected Colon
Source: Cell. 2020 Aug 6;182(3):672–684.e11. doi: 10.1016/j.cell.2020.06.036 (PMC7427325; doi:10.1016/j.cell.2020.06.036)
Supplement: Table S2. Crypt Annotations, Meta-Data, and Mutation Burden, Related to Figures 1, 2, and 3 [file mmc2.zip]

Archive with 1 entries (1 files):
- cell_11495_mmc2.txt
