# Supplementary material for: Somatic Evolution in Non-neoplastic IBD-Affected Colon
Source: Cell. 2020 Aug 6;182(3):672–684.e11. doi: 10.1016/j.cell.2020.06.036 (PMC7427325; doi:10.1016/j.cell.2020.06.036)
Supplement: Table S2. Crypt Annotations, Meta-Data, and Mutation Burden, Related to Figures 1, 2, and 3 [file mmc2.zip › cell_11495_mmc2.txt]

crypt_ID	patient_ID	Sex	Age	cohort	Disease	DiseaseDuration	Purine_years	Smoking_years	biopsy_ID	location	type	Coverage	snvMedianVAF	indelMedianVAF	adj_snv	adj_indel	SV_count	RT_counts	chr_scale_event	cancer_driver	Unassigned_SBS	SBS1	SBSA	SBS18	SBS5	SBS32	SBSB	SBSC	SBS17b	SBS35	SBS13	SBS2	SBS17a	Unassigned_ID	ID1	IDA	ID2	IDB	ID14
HLS_1C_30_B5	HLS	F	60	control_data	Controls	0	NA	45	HLS_Right	Right	Never_Inflamed	18.99626581	0.4167	0.4615	4753.99236138243	217.916772523879	0	0	None	0	72.0695662963793	1645.4449836683	454.368554544671	755.718417446274	1823.25281695431	0.109511373310184	0.472593724106453	2.08919018725681	0.159704086077355	0.204681971544037	0.0130370682512115	0.0456297388792422	0.0436741786415631	0.180816954102308	173.200029338692	27.0427032161274	17.3960168850887	0.0751573670938077	0.0220487708961539
HLS_1C_30_D5	HLS	F	60	control_data	Controls	0	NA	45	HLS_Right	Right	Never_Inflamed	15.91061382	0.3889	0.4348	4796.58926968597	179.295079928977	0	0	None	0	30.403055698095	1599.25582252633	637.010397190284	754.190993653302	1769.59746836209	0.279618865583849	0.112002031794637	5.56997690531807	0.054069946383617	0.0455732405233338	0.0486629517452553	0.0131312726931636	0.00849670586028317	0.167270575405853	136.503349240106	20.9137373541141	21.6109604387838	0.0912409925336624	0.00852134605679345
HLS_1C_30_G5	HLS	F	60	control_data	Controls	0	NA	45	HLS_Right	Right	Never_Inflamed	18.68375962	0.4091	0.4286	4055.65150388648	185.541236674343	1	0	None	0	42.4780653749748	1401.3794055356	389.326829217415	651.617645000611	1568.18340002353	0.227346838935192	0.498167524814102	1.65770767198513	0.0384850448354239	0.154652865357168	0.039197730850896	0.0434738469437193	0.00712686015470787	0.26758822278615	150.82924911845	22.7149563604223	11.6430589535141	0.0822083797389702	0.00417562808818497
HLS_1C_30_H5	HLS	F	60	control_data	Controls	0	NA	45	HLS_Right	Right	Never_Inflamed	13.74695963	0.4286	0.5238	4108.63476926088	130.70496167711	0	0	None	0	21.2209568483548	1309.87481665473	532.48474740352	657.136884222142	1585.08113935668	0.264093486699457	0.228649360852952	2.15653181375899	0.0326641944075643	0.0389190401451831	0.0785330631501022	0.0152896229141799	0.0215444686517969	0.192891953345663	101.261008820179	14.8167133798041	14.3735590795372	0.0532954902150779	0.00749293991875324
HLS_2C_30_D6	HLS	F	60	control_data	Controls	0	NA	45	HLS_Right	Right	Never_Inflamed	13.02888876	0.4545	0.5263	4283.24046741111	144.175152063412	0	0	None	0	63.0381458168179	1399.3745050198	435.225119703936	822.951990816908	1560.84777782875	0.241747554156763	0.529936085822589	0.642539551837712	0.0591645329909971	0.0559836441205133	0.0139959110301284	0.239202843060375	0.0203576887710959	0.187361257567742	108.352111514102	20.4801800160484	15.0545102656492	0.0945111308120968	0.00647791582016129
HLS_2C_30_E6	HLS	F	60	control_data	Controls	0	NA	45	HLS_Right	Right	Never_Inflamed	14.51741265	0.4375	0.5	4847.07449338297	178.531973004272	0	0	None	0	40.8551560347681	1716.54700059442	267.786302762688	920.802859243569	1899.60869879138	0.177723859087692	0.268341953247031	0.84787627635907	0.0217764412320882	0.0568997335419077	0.00702465846196532	0.0280986338478577	0.0667342553886598	0.266871625096852	150.208242810508	14.5608802649836	13.4321011834149	0.0598387623478945	0.00403838564831665
P10B1_24	patient10	F	51	ibd_cohort	UC	0	0	0	P10B1	Left	Never_Inflamed	15.43273455	0.5	0.50715	2332.9554812945	72.8373982785258	0	0	None	0	73.4790580353809	819.553583221784	40.5696913266371	311.496565847425	992.382300896324	4.65846485350298	0.230491233609328	90.1318146497819	0.126691881929524	0.044599517059865	0.080745705144345	0.104208326386477	0.0972653840351967	0.730321458941981	62.2865994558825	6.10342920275779	3.39127550628	0.103903663296528	0.221868995841207
P10B1_25	patient10	F	51	ibd_cohort	UC	0	0	0	P10B1	Left	Never_Inflamed	16.12947473	0.4706	0.4545	2381.77804203947	90.9964947572923	0	0	None	0	87.4145011371883	856.821576898307	29.868394940642	328.195145231553	1009.2560069772	3.8038214368304	0.314006688453986	65.7540164202934	0.106885408825548	0.0585088610489635	0.0790508280568147	0.0468900330882391	0.0592370175103838	0.587491002620824	70.7355612141705	6.78147513793984	12.6228350855269	0.13547515629635	0.133657156445517
P10B1_26	patient10	F	51	ibd_cohort	UC	0	0	0	P10B1	Left	Never_Inflamed	15.9856378	0.4737	0.5135	2919.88168795136	125.127341014361	0	0	None	0	84.5876745648016	1109.4579188707	16.2770575690557	431.2133004971	1258.62810779857	1.38177072186141	0.121550478267665	17.8899631381929	0.0560517749524436	0.00251918089674064	0.216019761895382	0.0403068943478289	0.00944692836277028	2.07626523644797	110.132712811768	3.66464383341638	9.1178176395435	0.0721533135019721	0.0637481583221283
P10B2_10	patient10	F	51	ibd_cohort	UC	15.5	0	0	P10B2	Left	Inflamed	19.95625052	0.4545	0.4815	2479.52098964373	162.995503505424	0	0	None	0	56.3424533553649	718.737458535625	362.057385695454	271.990499741985	838.753426062847	3.94926815438743	0.0512645385425259	227.206966402639	0.114554092298739	0.0215184482771136	0.060757971605959	0.0613908671435226	0.174046272829571	0.535018475663095	112.826654506841	45.5100310206752	3.97404778827072	0.134865263584667	0.014886404965
P10B2_11	patient10	F	51	ibd_cohort	UC	15.5	0	0	P10B2	Left	Inflamed	14.47898557	0.4286	0.49	2169.96348758264	88.8399934885833	0	0	None	0	40.566522507011	606.585770877556	391.380322910914	240.866287391321	724.83714748087	3.04237227826598	0.0985068126435991	162.339935918756	0.187800757917653	0.0368514694781812	0.00850418526419539	0.00283472842139787	0.0106302315802438	1.44023605171963	48.2489622701653	36.4744017108966	1.96648603949057	0.602333389439228	0.107574027288686
P10B2_12	patient10	F	51	ibd_cohort	UC	15.5	0	0	P10B2	Left	Inflamed	18.34747642	0.2941	0.3478	2206.03985524589	84.2251707335781	0	0	None	0	44.6215127220154	534.174141041271	502.610996061108	208.734546127492	747.529272815547	2.53276067865013	0.123813537605873	165.455125641167	0.056489926532679	0.142385568246754	0.0162505268107704	0.027858045961322	0.0147028575906969	0.629352646587665	52.015291514626	29.7696408369171	1.58927711892093	0.200985832657622	0.02062277929065
P10B2_16	patient10	F	51	ibd_cohort	UC	15.5	0	0	P10B2	Left	Inflamed	14.12111977	0.4444	0.48915	2698.18476357473	88.8982231599946	0	0	None	0	48.052771555297	840.444011320416	482.677380889232	315.21877330563	956.525565236287	3.53917707969661	0.0951202281025374	50.5468892136882	0.0324113369830883	0.0380480912410164	0.78985019039218	0.204332341849891	0.020433234184992	0.434506205408846	47.1620107715366	39.0994224496394	2.04735595261153	0.133212833262385	0.0217149485412417
P10B2_19	patient10	F	51	ibd_cohort	UC	15.5	0	0	P10B2	Left	Inflamed	14.97093245	0.4	0.4375	2087.40579644249	96.1698984604655	0	0	None	0	75.5490537532775	536.43976740444	460.291882442325	212.096990903394	723.682112105855	7.23552613557824	0.0760954231938982	71.2683889905412	0.647528978499018	0.00861457621063266	0.0201006778248001	0.03948347429872	0.0502516945620073	0.442322184605643	43.5855411470166	51.5377979145106	0.475058144555608	0.103941837535946	0.0252372297755357
P10B2_20	patient10	F	51	ibd_cohort	UC	15.5	0	0	P10B2	Left	Inflamed	13.96336281	0.4706	0.5	2296.31970327426	98.0251768456365	0	0	None	0	53.9680349910368	578.840825468997	512.982341550262	224.308342681635	709.692236941786	10.2160544583352	0.129352168982912	205.299876969435	0.570671333748159	0.0159096250620721	0.0449619838710689	0.0401199240695647	0.210975462779622	0.563544907208819	45.2668453800873	49.6790103620994	2.16555792118625	0.328561919501823	0.0216563579163782
P11B2_3	patient11	M	83	ibd_cohort	CD	5.5	0	0	P11B2	Left	Inflamed	14.29566738	0.4706	0.4737	3484.20776526275	122.059899054561	0	0	None	0	26.2653468327797	1267.74820629898	146.666737659637	533.551343325385	1431.88146423417	74.0094045312721	1.75082683618577	1.9119134681727	0.0475337602584371	0.0165047778675138	0.0211261156704161	0.0501745247172387	0.287183134894725	0.313272170828083	109.216634307764	4.39043048545409	7.8704044097337	0.244417868771672	0.0247398574488401
P11B2_4	patient11	M	83	ibd_cohort	CD	5.5	0	0	P11B2	Left	Inflamed	13.47234685	0.4737	0.5	3176.59420457057	113.037947962662	0	1	None	0	53.5461731044292	1082.42297551954	152.254965086722	456.081300632497	1304.07428702466	124.865090581995	0.862423590759438	2.11432880315217	0.00646979437929041	0.0789314914273458	0.0187624036999434	0.141041517468535	0.127454949272025	0.323720158157544	82.7154052601336	18.6695225571268	10.9963738386168	0.229245184261682	0.103681001703605
P12B1_1	patient12	M	31	ibd_cohort	UC	13.5	10	0	P12B1	Right	Prev_Inflamed	14.52655172	0.5	0.51085	1752.48893259855	54.7289441386638	0	0	None	0	25.6346881317684	701.024864733983	1.40493456900713	257.726775143984	755.873198059859	6.24554873550629	0.0218075450504394	4.5029276355666	0.0244508838444322	0.000660834698498647	0.0204858756534438	0.00594751228648427	0.00264333879399281	0.373661631889076	47.1426707729146	0.568555479664482	6.44880501401955	0.185769663134678	0.00948157837764705
P12B1_10	patient12	M	31	ibd_cohort	UC	13.5	10	0	P12B1	Right	Prev_Inflamed	14.96598507	0.5	0.5294	1683.73649739179	52.4350328161575	0	0	None	0	38.1216003965683	689.90519142413	0.686849182476414	239.929159484356	705.082906447103	2.2142429212382	0.167667680518868	7.51783639449293	0.0147076912735849	0.00220615369103773	0.0470646120754718	0.041916920129717	0.00514769194575471	2.29496406949539	40.1998090166922	0.128219675274169	9.64500158249297	0.158804184972595	0.00823429107265294
P12B1_11	patient12	M	31	ibd_cohort	UC	13.5	10	0	P12B1	Right	Prev_Inflamed	9.579772996	0.5294	0.5789	1272.14670781719	34.0623198346933	0	0	None	0	39.2621286591186	508.806508154228	0.393476112226278	191.828417101394	527.078253442143	1.80066422137317	0.0702635914689775	2.58250636644616	0.035770555656935	0.0293829564324817	0.229953572080293	0.0229953572080301	0.00638759922445331	0.393732191141828	30.5358098000891	0.343367405926229	2.18217006681708	0.597032006445827	0.0102083675799428
P12B1_13	patient12	M	31	ibd_cohort	UC	13.5	10	0	P12B1	Right	Prev_Inflamed	16.00600445	0.5	0.56385	1550.24722696773	77.6157076220614	0	0	None	0	18.8803164542496	625.390584767492	0.384052695823692	219.210430309439	656.510211095122	2.64807907864898	0.109172339929577	27.0344505104184	0.0259934142689469	0.0116970364210262	0.024043908198776	0.00779802428068411	0.0103973657075788	2.44843910001668	67.4395767632506	0.183200218268532	6.59053661704201	0.948261846910267	0.00569307451193035
P12B1_14	patient12	M	31	ibd_cohort	UC	13.5	10	0	P12B1	Right	Prev_Inflamed	14.21164524	0.5	0.5	2011.16558654248	78.360270254414	2	0	None	0	64.8978176565482	770.307364798952	0.210192008605688	366.712546375131	797.227202493502	2.96528204974344	0.0417645359118808	8.64594359828222	0.049295845666478	0.0123239614166195	0.0732591039765751	0.0191706066480748	0.00342332261573119	0.264602999436929	67.2208553733011	0.117161126074889	10.5899463847692	0.156990128165595	0.0107142392522778
P12B1_15	patient12	M	31	ibd_cohort	UC	13.5	10	0	P12B1	Right	Prev_Inflamed	11.13613098	0.5	0.4881	1499.90005999226	66.6235714664999	0	0	None	0	73.3386518940172	564.917121484719	0.485425797081604	218.98787538275	631.546276356926	5.98509014863428	0.0214947406733472	3.34527953224432	1.16578696697323	0.0170441077664947	0.0518529334889308	0.0173287855183162	0.0208319262070447	0.265617593693831	56.1762427542194	0.171514323695238	9.75727200865176	0.240811469336892	0.0121133124028442
P12B1_16	patient12	M	31	ibd_cohort	UC	13.5	10	0	P12B1	Right	Prev_Inflamed	12.19664419	0.5	0.5	1448.12246606005	77.3136470929534	0	0	None	0	79.7024386603399	525.720396328051	0.692868337794664	203.11547726854	626.291229449315	4.86667051818056	0.0169515712827462	6.54594616902247	1.08074345049384	0.0232691231916391	0.0351126177789496	0.0112635230993732	0.0200990899104596	0.365576931329949	66.6305307954523	0.781106108700507	9.26044858547914	0.26344215714211	0.0125425068959786
P12B1_21	patient12	M	31	ibd_cohort	UC	13.5	10	0	P12B1	Right	Prev_Inflamed	14.39876864	0.5	0.5625	1687.99036838284	59.0835406263629	0	0	None	0	56.2182000792838	652.577503428083	0.938976821356402	249.955684134727	721.365799940014	1.33913756312803	0.0423868649273373	5.12809223476816	0.257194875321797	0.0086210572733556	0.123568487584777	0.0265815932595146	0.0086210572733556	0.551306096108418	52.6876235649958	0.678368579127206	4.79058845663319	0.365328205232511	0.0103257289028895
P12B1_22	patient12	M	31	ibd_cohort	UC	13.5	10	0	P12B1	Right	Prev_Inflamed	10.29615012	0.5	0.5556	1462.18895661078	66.8540339421919	0	0	None	0	105.338023135469	520.475651629857	0.69473301959227	219.829822214713	604.109593369275	4.56572007861272	0.0720801101302442	5.84597421876936	1.16656975034995	0.0144101643482628	0.0551113658247289	0.0150175921097571	0.00625000794850195	0.230126331152362	56.1589682056505	0.0897052338995442	10.2064224653462	0.162742077496096	0.00606962445519109
P12B1_4	patient12	M	31	ibd_cohort	UC	13.5	10	0	P12B1	Right	Prev_Inflamed	12.92075889	0.5	0.5	1374.46968017605	39.0493272270955	0	0	None	0	125.79060969498	481.529247231557	0.47999587834769	212.899655845135	535.364354301225	2.09857119150353	0.0882979969851228	15.9367926137431	0.0816590498433847	0.0199168414252142	0.156679152545028	0.0219085255677385	0.00199168414252071	0.358706614969008	35.2868338612474	0.185072335507262	2.9820687681071	0.231964978962381	0.00468067120686508
P12B1_8	patient12	M	31	ibd_cohort	UC	13.5	10	0	P12B1	Right	Prev_Inflamed	12.57511156	0.5	0.5333	1381.99896543981	32.8083958431136	0	0	None	0	40.7348859648986	546.100370180763	0.609772273870878	206.533347851605	582.200152597378	1.50902591144256	0.0205396976461767	3.80369525785138	0.0468561852553417	0.00962798327164549	0.0584097651813149	0.361370305462426	0.0109117143745312	0.1838115425747	29.8971624966769	0.343711391693597	2.2359114850212	0.143138117189557	0.00466081484409852
P12B2_12	patient12	M	31	ibd_cohort	UC	13.5	10	0	P12B2	Left	Inflamed	8.881897466	0.5	0.5	1894.60527190923	74.9839796367681	0	0	None	1	144.760992525412	702.476735473479	1.34702772196695	290.697683859359	727.745710407499	9.1410713152479	0.0869701683690529	17.6804180741394	0.565851011293017	0.0205712828543767	0.0483342409001981	0.019497818917328	0.0144081005632444	2.33936849348097	60.6113157543026	0.0958950368577964	11.6977653389255	0.155421053174747	0.0842139602583489
P12B2_16	patient12	M	31	ibd_cohort	UC	13.5	10	0	P12B2	Left	Inflamed	15.95238385	0.4545	0.47215	1977.72732423405	97.6407506220269	0	0	None	1	126.652922507808	787.501417336636	0.94101027323314	280.847098620833	755.673957717702	8.59306815878272	0.0735963599564755	17.0455101148253	0.270208949067182	0.0285238408608066	0.0433339402817055	0.0126812919807406	0.0439951980323272	2.38576784759341	79.2915428796686	0.12667697562724	15.6397996430551	0.180148954924043	0.0168143231315505
P12B2_2	patient12	M	31	ibd_cohort	UC	13.5	10	0	P12B2	Left	Inflamed	13.86164745	0.4615	0.5294	1843.70718623386	82.6462994702534	0	0	None	1	47.5601292751978	745.322616018003	1.52355698657461	261.990751300238	759.592160792728	9.19649489241382	0.0792704139596605	17.6464936973797	0.706978926653347	0.0150504129008713	0.0300178094656953	0.0292576739228405	0.0144081005632444	2.3871239977119	66.6240874194081	0.141349963030654	13.1925648272136	0.212608198488247	0.0885650641474918
P12B2_5	patient12	M	31	ibd_cohort	UC	13.5	10	0	P12B2	Left	Inflamed	12.59179344	0.4545	0.4242	2028.17313290103	98.0894075246962	0	0	None	1	163.728544534604	786.179331785668	0.973733415745997	287.75204048661	759.954188407156	9.59769565488812	0.146292787845972	19.2561411790957	0.421058680180884	0.0580397065695166	0.0727203414996396	0.0142658040640953	0.0190801360720414	2.45343135129379	78.3053314801711	0.343804200909405	16.7586358921617	0.210185667494043	0.0180189269699595
P12B2_6	patient12	M	31	ibd_cohort	UC	13.5	10	0	P12B2	Left	Inflamed	15.0504615	0.4545	0.5172	1816.13706325057	68.768998751701	0	1	None	0	111.29732260454	714.454663145863	0.619291788094618	261.258645503059	703.084107451554	18.4775575163605	0.0256553560085226	6.76374955213581	0.0655636875773364	0.0178162194503635	0.0149656243383056	0.0477474681269729	0.00997708289220256	2.25092966358295	57.0556446041532	0.340469396863479	8.87196853939513	0.240162403326613	0.00982414267857123
P12B2_7	patient12	M	31	ibd_cohort	UC	13.5	10	0	P12B2	Left	Inflamed	11.18203812	0.5	0.5442	1407.26932127321	58.5985863203595	0	0	None	0	41.853733159655	558.862968638694	2.37072298778422	207.05849332936	583.607940350992	6.49405878045417	0.0764614307595372	6.4798513804335	0.251851468564507	0.0205672580490177	0.135739882356047	0.0498299537883681	0.00710227910869623	2.18330753521651	43.7277810219099	0.0959731638825714	12.3842669257312	0.201949707385206	0.00530796587453963
P12B2_8	patient12	M	31	ibd_cohort	UC	13.5	10	0	P12B2	Left	Inflamed	13.68926412	0.4615	0.4762	1912.06691105162	99.214158893666	0	0	None	1	66.7825223644456	729.96549096173	1.15354631913123	283.515611698554	800.428013107452	9.77324131378261	0.120874899158007	18.2230675775311	0.805126760423356	0.018163013931547	1.14200984893906	0.0277500654046179	0.111493179516636	2.41873947968725	78.4212063738463	0.288500918827407	17.8435284698341	0.223942993506803	0.0182406532981125
P12B2_9	patient12	M	31	ibd_cohort	UC	13.5	10	0	P12B2	Left	Inflamed	14.2648987	0.5	0.4641	1850.48527843157	95.6757886249775	0	0	None	1	129.625706288543	706.116508786692	0.870230680277523	268.440945194996	712.041750974997	10.1148759796435	0.0983011960884141	19.6188692921014	0.307521948626942	0.0279326186860871	3.16974694086274	0.0301180239483472	0.0227705945357286	2.46035852637712	78.2633520865948	0.132039921627341	14.5626428748785	0.238947229251821	0.018447980270436
P13B1_8	patient13	M	31	ibd_cohort	UC	3.5	4	NA	P13B1	Right	Inflamed	10.75371627	0.4615	0.4706	1781.24955926241	61.6958477651351	0	0	None	0	47.7267422845	675.824542544561	3.16161236617653	287.162361448608	726.662235927576	1.07682187595906	0.888347867449726	1.7731278787498	28.909886506496	0.27240029792689	0.147718410845592	7.5771781401925	0.0665837319591152	0.281192343412951	55.948829045253	0.547866948328019	4.79125868997673	0.108001691534879	0.018699047494425
P13B1_9	patient13	M	31	ibd_cohort	UC	3.5	4	NA	P13B1	Right	Inflamed	10.86134781	0.5	0.5	1793.55878582376	61.6597002609618	0	0	None	0	57.2888993029567	678.446934272719	3.27108267796383	279.374870964543	734.381219947929	1.33975359249024	0.901891503981771	1.84418923040274	28.6425106841822	0.26018642819837	0.552012325629814	7.19018982172259	0.0650451282802909	0.274850033300563	56.9694981834604	0.325708394275815	3.963112627701	0.107122496212042	0.0194085270501597
P13B2_5	patient13	M	31	ibd_cohort	UC	3.5	4	NA	P13B2	Left	Inflamed	16.42616331	0.375	0.3684	1675.72091061712	77.8897132126233	0	0	None	0	69.5874432706229	643.898076102735	2.00702254116098	275.065400052285	670.7306741374	1.1487214603351	0.126023202631997	4.95782150139184	4.16580709066652	0.0850051371350755	0.13809086369093	3.7289728472742	0.0818519736693482	0.582463846807071	69.9901392457596	0.255805179700043	6.83760655390132	0.199723093252635	0.0239752905793518
P13B2_6	patient13	M	31	ibd_cohort	UC	3.5	4	NA	P13B2	Left	Inflamed	15.40668421	0.4	0.3889	2046.56889071614	73.4090940607843	0	0	None	0	90.5251115946008	805.557111150409	2.23883073348835	343.504540407672	778.939344101999	1.26608750645914	0.217336606369001	5.09563767864869	12.9285899436312	0.10853628012025	0.195572116080287	5.91102288469902	0.0811692768228074	0.562868506768213	65.7937180538122	0.264292922831471	6.56781867412647	0.198171870149778	0.0222240303119232
P14B1_1	patient14	F	35	ibd_cohort	CD	18.5	1	0	P14B1	Right	Inflamed	16.39376011	0.4118	0.4118	2085.91009305933	136.232347315737	0	0	None	0	28.4407226046175	650.262860382255	16.7077191365649	322.675431443201	1029.0855127729	34.7673760769643	0.269025140390769	2.82056513066345	0.171861487016729	0.288076750397692	0.0495951361168383	0.326486760373647	0.0448598785366078	0.690678189473288	109.436684913231	3.31339009654761	19.1449443359124	3.61193202416407	0.0347177606716899
P14B1_2	patient14	F	35	ibd_cohort	CD	18.5	1	0	P14B1	Right	Inflamed	12.42634008	0.5	0.5	2132.00363820401	121.613741904419	0	0	None	0	19.1088528487409	682.443160951017	23.5434014265321	338.749021507153	1040.30585421447	24.7566209322014	0.226352516030766	2.01695635292506	0.159791690594007	0.305655758447844	0.0808461679604537	0.253580285824177	0.0535432481058344	0.608378638766796	93.4551700365085	3.1818750742903	20.6636800764994	3.67807543334828	0.0265626505866883
P14B1_3	patient14	F	35	ibd_cohort	CD	18.5	1	0	P14B1	Right	Inflamed	18.28510363	0.3	0.31175	2442.97126314794	118.97669270274	0	0	None	0	129.368405168998	666.184099360762	19.6485423910603	506.030396997314	1088.48798611847	30.6802814253517	0.195438818378024	1.57002582418568	0.139420519559819	0.219975111660276	0.0659926800285052	0.331325467731719	0.0493731164979643	0.527408635917176	81.8213061723703	2.96476497487679	29.6509198836145	3.9892468849048	0.0230461483164457
P15B1_2	patient15	M	58	ibd_cohort	UC	21.5	0	0	P15B1	Right	Inflamed	14.66221649	0.4615	0.4625	2890.39690493426	129.820472345898	0	0	None	0	22.8740040647031	886.87159645854	10.5713364435103	685.9263585229	1085.89552490558	165.342108243053	0.629317697968572	31.1329178184452	0.0266104330755115	0.945022499279396	0.137221628276968	0.014042099595843	0.0308441850721467	0.485815172407551	122.248706826011	0.113689849104439	6.77914970343791	0.175379363318878	0.0177314057203061
P15B1_3	patient15	M	58	ibd_cohort	UC	21.5	0	0	P15B1	Right	Inflamed	15.49427859	0.4444	0.43875	3031.66225563253	130.852888734113	0	0	None	0	77.0409328172451	912.193220269284	9.6533652135661	719.53844708964	1100.88430047854	176.510046477889	1.07174112366657	33.5919958038402	0.026604061039898	0.974719372599404	0.120303500018646	0.0179373848128238	0.0386421078548933	0.385438429248665	122.175583258332	0.152614833329502	7.96592670689541	0.154704448318458	0.0186210238760204
P15B2_8	patient15	M	58	ibd_cohort	UC	21.5	0	0	P15B2	Left	Prev_Inflamed	15.33957449	0.4444	0.476	3972.4408747453	180.119419746313	0	3	None	0	30.7157482687167	1119.10535429535	45.3510162593529	848.033831570112	1739.62579294408	174.358912976977	0.666311589526578	11.4685481170871	0.112943167174254	2.8654234374844	0.0496679391329305	0.037610251530005	0.0497137834722871	0.671503677722991	151.895473777719	0.268304260218509	26.9417162602064	0.323711613914356	0.018710210219063
P15B2_9	patient15	M	58	ibd_cohort	UC	21.5	0	0	P15B2	Left	Prev_Inflamed	16.57479217	0.4211	0.4118	4065.80585023747	196.673026504512	0	3	None	0	85.1465618155575	1102.83904010588	45.5429795399908	860.15750275441	1750.91951132648	206.275183753787	1.09481000073868	10.7359565813226	0.110987958449026	2.86515817402287	0.0483632636405494	0.0220353487219014	0.0477594770037311	0.649659619507217	167.216933002805	0.214984040609878	28.2457323518388	0.331762463383105	0.0139550718559677
P16B3_1	patient16	M	62	ibd_cohort	UC	4.5	2	0	P16B3	Right	Inflamed	17.10258976	0.4643	0.4762	3349.13753829463	217.159388268448	1	1	None	0	128.361677368673	968.619545469495	16.8243977266299	620.53636391045	1544.1300049169	19.7772659808099	1.53842768872213	5.61850027139612	36.6671531932714	0.606349957609037	1.39072848158622	1.96163142701283	3.10549160744606	0.526183169150863	142.370647003348	0.775037802312851	60.4949554764102	0.0830876849710451	12.9094770918073
P16B3_2	patient16	M	62	ibd_cohort	UC	4.5	2	0	P16B3	Right	Inflamed	16.77624587	0.4667	0.4667	3625.2834790373	235.588194951995	1	1	None	0	174.964681129849	1044.5470336477	15.5143841654242	692.571504616529	1626.57309180469	20.3002132568542	1.43974618597239	5.83619501400997	36.4839968244456	0.586739063350469	1.85905684370364	2.33363854536035	2.27319760211826	0.867834770477874	156.17459068144	0.823885005317775	65.7898974240643	0.0956630164387594	11.8363240122614
P16B3_3	patient16	M	62	ibd_cohort	UC	4.5	2	0	P16B3	Right	Inflamed	15.40064353	0.4545	0.47495	3471.85150105928	224.546875955696	1	1	None	0	182.195643575094	992.634593286711	15.9545434192596	636.115052321454	1573.28063168186	19.7994223688237	1.40550795567186	5.76765184053061	36.6716348574197	0.63375146734955	1.82188415681029	2.84958222985211	2.72160163916203	1.1386301096731	147.541140856689	0.761769587709852	63.0100233867667	0.106847485797283	11.9884644933645
P16B4_5	patient16	M	62	ibd_cohort	UC	4.5	2	0	P16B4	Left	Inflamed	14.93990797	0.4828	0.5	6917.39985495255	244.70862466061	2	2	None	0	88.7167643353561	1248.55626550787	44.8525867529071	542.876853190085	1768.9990929485	13.1906023344844	1.52735262948718	2.30999348643136	7.06973332096797	0.198081693307224	2189.92413362761	1008.91588929021	0.262505522793597	1.31567914485167	157.835137988822	21.806370394917	60.5189111072385	0.172492977064341	3.06003302510655
P16B4_6	patient16	M	62	ibd_cohort	UC	4.5	2	0	P16B4	Left	Inflamed	13.58319826	0.4286	0.45225	6959.86216607341	239.628508758502	2	1	None	0	125.173609905138	1240.65867913134	44.6459900470926	568.32287254257	1758.12131743769	12.9164544502124	1.43770956421915	2.28341975944899	7.11060492737691	0.222429849456205	2189.72291706648	1008.90326605988	0.342895059101335	1.27559157025171	153.002530791905	21.7864942323685	60.4310047934512	0.16885306565728	2.96403428236618
P17B1_1	patient17	M	44	ibd_cohort	UC	18.5	1	12	P17B1	Right	Inflamed	11.57062075	0.5	0.5	3740.6746390651	223.251557319241	2	0	None	0	179.239893997421	1087.64567352824	25.7091779958609	677.83324009464	1527.345402953	217.449703527467	0.130204877494641	2.14185781501605	23.0503766842494	0.0582454730117901	0.015094130830801	0.0157383568317366	0.0400298659330876	2.79723066046436	163.341167675397	1.83641640646296	54.5265845907614	0.40444987305052	0.345708139863764
P17B1_11	patient17	M	44	ibd_cohort	UC	18.5	1	12	P17B1	Right	Inflamed	15.23675038	0.4667	0.4762	3822.69705655886	210.503127709139	2	0	None	0	114.368021096531	1118.15113208259	24.486652102419	711.584314745605	1615.52627160201	213.34081906925	0.136999587167555	2.31362780070214	22.6753583937973	0.0493577668084672	0.0100810348782523	0.0326650642892171	0.0217564539533105	2.84867249185533	148.743542639877	1.00315949816882	57.2407113126256	0.431716816546786	0.235324970926569
P17B1_14	patient17	M	44	ibd_cohort	UC	18.5	1	12	P17B1	Right	Inflamed	18.08452559	0.3158	0.3333	3866.08378287684	153.568608004033	2	0	None	0	122.982903483361	1110.13361806039	27.5496708166779	665.440437774419	1705.89188731394	203.810198135841	0.167706928690952	1.96567091850876	28.0051754570561	0.0732139751617322	0.0120918081983576	0.00708545287501554	0.0441228748733123	2.65016364711421	113.825370023056	0.703697214090055	35.9775094786757	0.332081997548911	0.0797856695146995
P17B1_16	patient17	M	44	ibd_cohort	UC	18.5	1	12	P17B1	Right	Inflamed	9.601829379	0.5	0.52	3640.46951247788	226.59352017368	2	0	None	0	143.428793396788	1057.02109253148	23.1491532051338	691.540250023819	1500.04528566364	199.968192491075	0.137230444851714	2.20820664863162	22.8494103960292	0.0503602418335817	0.0232814908233899	0.0112679729861275	0.0369881929075037	2.79181358915769	161.454769291738	1.64770871681223	59.9548939510896	0.399154138974615	0.34518051422836
P17B1_2	patient17	M	44	ibd_cohort	UC	18.5	1	12	P17B1	Right	Inflamed	15.18034926	0.4583	0.46865	3710.23955978613	226.240542144518	2	0	None	0	163.942959917508	1081.13832956267	30.4845667828217	670.177161550353	1525.5859550549	213.32441832192	0.182508685324849	2.19930639780799	23.0781996395421	0.0616582803908431	0.0106310546456036	0.0107455081006643	0.0431192440132523	2.81594413058448	166.282008277574	1.82747957047785	54.5519834357837	0.413484725642068	0.349642030937812
P17B1_4	patient17	M	44	ibd_cohort	UC	18.5	1	12	P17B1	Right	Inflamed	9.846359949	0.4667	0.4857	2408.20670786838	91.2490464706417	0	0	None	0	143.849109865269	735.236865214281	4.92297870361325	416.834678609858	973.795484470912	131.308154712417	0.156748943792926	1.0956520311967	0.88830580008947	0.0497636347006061	0.00626954671545419	0.00572247435866579	0.0569729927958762	0.454822358619757	74.8068779428738	1.0485863610082	14.7451978941044	0.172103887185369	0.0214580262085165
P17B1_5	patient17	M	44	ibd_cohort	UC	18.5	1	12	P17B1	Right	Inflamed	15.85702239	0.381	0.4	3583.42184117169	226.575022844973	2	0	None	0	138.435124599871	1048.610266799	23.4619271989777	666.237399839105	1485.66634833821	195.764432314772	0.1357970006658	2.15205682067774	22.8536389600065	0.0453837930902138	0.011919701559824	0.0112679729861275	0.0362780810785308	2.80566295241517	162.262338863815	1.65929925134256	59.0985704613998	0.403011191099996	0.346140152927455
P17B1_6	patient17	M	44	ibd_cohort	UC	18.5	1	12	P17B1	Right	Inflamed	14.24611725	0.4545	0.4667	2487.37873841897	195.251691675495	1	0	None	0	145.296987630005	736.724132330348	10.5477588457476	401.360713110816	1023.02951399547	163.079613829011	0.0624767940202133	6.19328565296068	0.969497626974878	0.0440988395314648	0.00687547519348186	0.00250002528962057	0.0612839146349913	0.715135668079719	152.433786587476	1.2140050354915	40.30953386523	0.221271150800595	0.357959419922641
P17B1_7	patient17	M	44	ibd_cohort	UC	18.5	1	12	P17B1	Right	Inflamed	15.35806165	0.4762	0.5	2457.6376847349	195.169509548138	1	0	None	0	97.8536546214011	745.417450756438	9.02241644627809	394.169876168965	1035.55085377422	168.306390283459	0.0532240960303696	6.15585051751057	0.998512184466513	0.0381671213051362	0.00687547519348186	0.00250002528962057	0.0619128994392355	0.726214538733184	153.239317453202	1.12720113066357	39.5043053390917	0.215298994910523	0.357172142399106
P17B2_1	patient17	M	44	ibd_cohort	UC	18.5	1	12	P17B2	Left	Inflamed	13.98816685	0.4706	0.4706	2699.42509846517	219.016135618796	0	2	None	0	105.642274407462	751.661886229437	121.661012142048	400.601417598564	1061.29488626578	253.930836489609	0.157731874769942	3.60697855342967	0.679795969162551	0.108139336027859	0.0150018752664513	0.0475548672800089	0.0175829011650962	2.55520232075834	162.111114824116	18.6751825832703	35.4077486387078	0.235168352520108	0.0317188926270036
P17B2_10	patient17	M	44	ibd_cohort	UC	18.5	1	12	P17B2	Left	Inflamed	14.76066833	0.4444	0.4667	3229.06849358771	227.13396133012	0	2	None	0	155.088258184219	888.312611706897	124.117319217345	456.736353996895	1331.28465491167	269.920792524892	0.181142960466005	2.90877461117771	0.333113970403394	0.131457541982293	0.0119922515091812	0.00880887189167084	0.0332128506510805	2.75903070397599	158.115622803711	18.5864580797545	47.1950464077361	0.331119790530689	0.146683582291544
P17B2_11	patient17	M	44	ibd_cohort	UC	18.5	1	12	P17B2	Left	Inflamed	15.02332065	0.5	0.5263	2755.2685527593	180.750225244619	0	2	None	0	63.832703989516	780.377466749263	122.984422778394	411.689276040576	1129.83309326046	240.035640057269	0.132708476812272	5.71731822415977	0.534265258279666	0.0776357347178404	0.0113586784244092	0.00689311069523084	0.0357704414297902	2.76129020677643	126.253886372184	18.6971096088832	32.7316467745374	0.266377269377572	0.0399150082410005
P17B2_14	patient17	M	44	ibd_cohort	UC	18.5	1	12	P17B2	Left	Inflamed	13.11225853	0.5	0.52	2787.71455447092	77.9515264188269	0	1	None	0	71.524636097895	846.493895152607	45.9343035348029	501.667434228912	1152.98709236936	168.087384705699	0.00660497570419194	0.749664742425789	0.22192718366085	0.0350063712322175	0.00132099514083839	0.0019814927112578	0.00330248785209619	6.3592537249412	63.7811274867066	2.44061476991863	4.65455032632029	0.632164682066667	0.0838154320465838
P17B2_15	patient17	M	44	ibd_cohort	UC	18.5	1	12	P17B2	Left	Inflamed	12.00941118	0.4545	0.4667	2724.370928736	84.7605826438244	1	1	None	0	137.69110409152	794.799996131325	20.6801282868476	451.328640247254	1197.98404800063	119.540218078052	0.368641831884969	1.37656438654796	0.4990611302819	0.0889565156695835	0.0030154751074436	0.000753868776860678	0.00980029409919148	5.25629647294286	66.0864166510234	1.59174288982104	11.7256609127941	0.0899358036651954	0.0105299117535065
P17B2_16	patient17	M	44	ibd_cohort	UC	18.5	1	12	P17B2	Left	Inflamed	12.57942121	0.4783	0.4942	2302.91320927402	68.4100555041823	0	1	None	0	132.199497252178	712.284559642279	39.1196953828348	352.196706434185	902.887146297895	162.495870612286	0.0689308534332831	1.36856465253998	0.185969698325213	0.00430817833958042	0.00359014861631657	0.00430817833958042	0.0940618937475017	2.31277929857566	59.2227275440564	4.06232249027571	2.69780640876133	0.084760441875408	0.0296593214554592
P17B2_18	patient17	M	44	ibd_cohort	UC	18.5	1	12	P17B2	Left	Inflamed	14.71868627	0.3333	0.3333	2490.64060305759	185.735986332175	0	0	None	0	151.265488602325	734.104152513825	9.52066029169237	402.772310696826	1019.0460396594	166.535567078632	0.0576019376792415	6.2414120440507	0.954218840677304	0.0706175302739232	0.00687547519348178	0.00418679849342437	0.0614712309338347	0.708812068500398	145.572691550698	1.07884364277507	37.8292179141318	0.197595412356273	0.348825794538284
P17B2_19	patient17	M	44	ibd_cohort	UC	18.5	1	12	P17B2	Left	Inflamed	11.65679663	0.4286	0.51	2405.75253425166	84.2194681132581	1	1	None	0	163.696711782101	638.801310170605	128.945667285255	351.427745018428	913.163810040152	204.914369991292	0.159113269137781	4.0780052072446	0.460829803405953	0.072208459980911	0.0156751830588435	0.00502701425318808	0.0120615130866826	4.3086908265538	56.6283989501535	13.1349856312409	9.95948396455707	0.122800038906191	0.065108697588605
P17B2_2	patient17	M	44	ibd_cohort	UC	18.5	1	12	P17B2	Left	Inflamed	11.56017237	0.4167	0.4444	2166.63082649602	48.6145273577327	0	0	None	0	129.490066482138	619.035755146521	23.2771980432887	339.399148672581	847.614107640395	205.455147021095	0.22330066179668	1.63051615311915	0.360651634901808	0.0969040607796909	0.0126396601016987	0.000842644006779913	0.0345484042779773	2.50067713678972	42.478359961799	0.0939098650293504	3.36155593291284	0.171096226341342	0.00892823212773797
P17B2_3	patient17	M	44	ibd_cohort	UC	18.5	1	12	P17B2	Left	Inflamed	16.53480201	0.4667	0.4783	2787.63169952976	220.040412160236	0	2	None	0	177.773101621788	757.357704189809	121.737190808601	431.844738675427	1058.94396192538	236.364326888404	0.158913915211488	2.5525651089286	0.696255494160644	0.121582355469391	0.0182025941811018	0.0462500179330701	0.0169059147105483	2.55798249994106	162.89307680056	18.6766458354717	35.6446491701191	0.236192629061108	0.0318652178471464
P17B2_5	patient17	M	44	ibd_cohort	UC	18.5	1	12	P17B2	Left	Inflamed	16.15035976	0.3	0.3077	4018.95570983606	231.887082505474	0	2	None	0	184.135238274649	1122.65320337313	147.674784025322	595.696401638286	1586.6835273922	374.040403417586	0.325571449885336	3.7609378561315	3.74266397431808	0.112547377270789	0.00750000025833765	0.0621149231750535	0.0608159977848808	2.88984907985906	176.140278062264	20.1331498232007	32.3688559332658	0.31833124016568	0.036618361244861
P17B2_6	patient17	M	44	ibd_cohort	UC	18.5	1	12	P17B2	Left	Inflamed	14.55713076	0.4667	0.4737	2741.70468835165	215.499787806846	0	2	None	0	144.952713990548	755.583909491597	124.993427294195	415.963286688444	1055.6128927217	241.00544893899	0.149111663335836	2.5032043304316	0.763456503328473	0.0989566719430156	0.0163791619251115	0.0462500179330701	0.0156508356250201	2.53245175980858	159.535065481344	18.6633865551019	34.5092653477284	0.222654562537728	0.0369640954791466
P17B2_7	patient17	M	44	ibd_cohort	UC	18.5	1	12	P17B2	Left	Inflamed	13.37990213	0.5	0.56385	2076.07225860395	88.472801813742	1	1	None	0	94.0572347529287	556.453104881529	126.57426769701	299.095697933681	799.281236938778	196.461954001417	0.12474961946213	3.50731363883262	0.387143888172421	0.0791131206248146	0.0138411365583551	0.00445632304724741	0.0321451559593111	4.30811192956284	59.0328981750652	13.0726353888685	11.8840420397182	0.111467545896048	0.0636467308892126
P17B2_8	patient17	M	44	ibd_cohort	UC	18.5	1	12	P17B2	Left	Inflamed	16.9268748	0.4737	0.4814	3123.72111841721	226.087737881829	0	2	None	0	94.4212644729534	880.878332672303	123.953836862682	431.189928773175	1321.49641340197	268.225807471749	0.170680089767593	2.88588708152493	0.322651099704981	0.128187894889038	0.0093765338345797	0.00750101305436957	0.0312510623951283	2.7532017447657	157.159374572239	18.5798818180813	47.1200172404652	0.328728422649546	0.146534121798972
P17B2_9	patient17	M	44	ibd_cohort	UC	18.5	1	12	P17B2	Left	Inflamed	15.32519731	0.4444	0.4615	2803.89074159221	218.60112532679	0	2	None	0	198.527320135886	760.445927367956	121.332598385649	417.741645964545	1056.91728788146	245.222726926675	0.164059477467359	2.55046236342666	0.800430136615768	0.10870589683098	0.0131250088809513	0.0488510387606564	0.0176010258437743	2.53789444464363	161.627143319292	18.6964787079133	35.476012647413	0.227241268149966	0.0363549345875751
P18B2_14	patient18	F	45	ibd_cohort	CD	14.5	8	8	P18B2	Left	Prev_Inflamed	13.98704202	0.4	0.4444	2209.85057177856	129.050562855115	0	0	None	0	176.272239232191	470.725475409524	725.907922526524	205.601140310777	613.194460234305	13.9694530181994	0.322240666933716	3.0616420098956	0.130888041315242	0.349271892857516	0.0675780648094992	0.13657882572025	0.11168164394833	0.409105271140682	52.1970598675312	72.009542654766	4.17993518432105	0.172447086461477	0.0824727867797078
P18B2_15	patient18	F	45	ibd_cohort	CD	14.5	8	8	P18B2	Left	Prev_Inflamed	15.28986173	0.45075	0.35715	1973.78692052723	143.150391145314	0	0	None	0	82.6282228567596	391.754943235985	811.624472949412	156.278196432573	507.361048802903	15.4981872433987	1.17421405986686	4.16728308329143	0.0457655813979301	2.82962051843195	0.0143834684393482	0.0254979667788469	0.385084677762574	0.411962658216185	33.5927651272331	106.862389922834	1.77583766060139	0.201938696099728	0.305497086015793
P18B2_2	patient18	F	45	ibd_cohort	CD	14.5	8	8	P18B2	Left	Prev_Inflamed	16.67216175	0.34665	0.3205	2644.26825669963	133.731286239923	0	0	None	1	46.241058947061	763.451247136918	617.246981503575	305.702928342992	868.463516905626	38.6010506912002	0.217974197815801	2.71014585950979	0.974344664236631	0.480996396513533	0.00508606461570205	0.143862970558429	0.0290632263754405	0.440911045103008	63.2205438441903	64.8874925958586	4.96112906850226	0.188363365524813	0.0328462808210526
P19B2_1	patient19	M	42	ibd_cohort	CD	13.5	2	0	P19B2	Left	Inflamed	17.35363477	0.45	0.46865	1788.12654215252	82.1160637277293	0	0	None	0	134.999669957799	522.35128167125	83.1525199010138	324.66545972112	718.851885778151	1.24600045264784	0.854471904178812	1.56172907413327	0.11150733060398	0.0632710134325953	0.187307257587585	0.0682825788529988	0.0131553592285594	1.29186164546661	64.5917625508775	15.3826849098784	0.278314801713464	0.559122412504446	0.0123174095595
P19B2_11	patient19	M	42	ibd_cohort	CD	13.5	2	0	P19B2	Left	Inflamed	15.78058912	0.4783	0.5238	1724.50171074436	85.3243779382874	0	0	None	0	98.4388072554027	534.629340484942	131.105936284767	278.192968092619	676.249719715038	1.4259512062053	0.859424645902116	3.34199284949828	0.022481212710444	0.0436777846945769	0.0263351348893772	0.0655166770418653	0.0995596562891091	0.833271119503546	61.0157416947014	16.6843670454139	6.08769610799797	0.69052534436124	0.0127766280219966
P1B1_2	patient1	F	59	ibd_cohort	CD	13.5	4	NA	P1B1	Right	Inflamed	15.68449889	0.4	0.4128	2442.49420361706	105.161714196421	1	0	None	0	10.8400104641035	926.836977704836	9.0259077992951	347.930318357278	1144.76733942532	1.74647613700316	0.146230095879039	1.12574398769952	0.0118302578740108	0.0222389301925803	0.00133835900357759	0.0216055795504895	0.0181869019598577	2.30075688357243	94.5170046721213	0.112126512957942	7.89648623961144	0.313530121373859	0.0218097643630257
P1B1_3	patient1	F	59	ibd_cohort	CD	13.5	4	NA	P1B1	Right	Inflamed	14.08553047	0.4348	0.47495	2540.69008942348	106.332450420994	1	0	None	0	10.545227286606	967.388542889717	8.97409052715808	364.168076250323	1186.22335623892	1.83942774987034	0.120884192988988	1.36864969634389	0.00830736594929471	0.0243625548079054	0.00487630010730844	0.0216077294332058	0.00268101777258778	2.26900342055862	94.1962689961261	0.129943010310616	9.40513217021679	0.308013268516644	0.024089554271244
P1B1_4	patient1	F	59	ibd_cohort	CD	13.5	4	NA	P1B1	Right	Inflamed	14.7905195	0.4211	0.4667	2707.67764779793	134.956532075852	0	1	None	0	31.4809557768787	1032.73869622538	7.40010931820839	383.112468974263	1251.17432134927	0.528166871194347	0.158686376311152	1.02757429470626	0.0176413676690323	0.0125934748444578	0.00504311878512453	0.0138399324223855	0.0075503560593333	2.22374633995213	123.457920310302	0.0809140878912321	8.35272000653544	0.339170914735419	0.502060420584255
P1B1_5	patient1	F	59	ibd_cohort	CD	13.5	4	NA	P1B1	Right	Inflamed	15.52751455	0.4444	0.4667	2702.88957317091	134.956532075852	0	1	None	0	26.6928811498787	1032.73869622538	7.40010931820839	383.112468974263	1251.17432134927	0.528166871194346	0.158686376311152	1.02757429470626	0.0176413676690306	0.0125934748444561	0.00504311878512276	0.0138399324223819	0.00755035605933152	2.22374633995213	123.457920310302	0.0809140878912321	8.35272000653544	0.339170914735419	0.502060420584255
P1B1_6	patient1	F	59	ibd_cohort	CD	13.5	4	NA	P1B1	Right	Inflamed	14.03292686	0.4444	0.5217	2792.71501553273	88.1558517629119	1	1	None	0	27.3645905599543	1026.80670708874	5.31408470071806	457.834335209676	1269.59335055412	3.20627152549696	0.212520817208334	2.32848617476055	0.0174964691868835	0.00258316210300258	0.0120073495078961	0.0199989324216396	0.00258316210300258	2.00600420246177	80.924055668016	0.0969044012913838	4.0953146499055	0.52931622599583	0.504256612329544
P1B2_1	patient1	F	59	ibd_cohort	CD	13.5	4	NA	P1B2	Right	Inflamed	16.2670607	0.3846	0.4286	2511.22660007902	70.4918449654284	0	0	None	0	24.5004232514924	997.782521291406	2.51090351970082	358.064847016297	1118.7505506419	8.05440166201326	0.0735174453966465	1.15789976499716	0.28700079645229	0.00848278216115261	0.0247414479700261	0.0007068985134282	0.0106034777014408	1.67134067648679	65.1657935285859	0.0654662301418045	2.7078188031799	0.382189079627714	0.499236649977895
P1B2_3	patient1	F	59	ibd_cohort	CD	13.5	4	NA	P1B2	Right	Inflamed	11.72454777	0.4444	0.5	2685.06155828158	64.1411428956731	0	0	None	0	28.2344834690072	1031.30757015286	5.81156640546875	380.750367407843	1237.22125002463	0.294624496694711	0.187774012560096	1.19106863197115	0.00549965727163482	0.0157133064903849	0.0188559677884612	0.00157133064903814	0.0212129637620189	2.00851374810942	59.2427363339049	0.141839256721581	1.81151810111611	0.440773619065957	0.495761841082067
P1B2_4	patient1	F	59	ibd_cohort	CD	13.5	4	NA	P1B2	Right	Inflamed	12.99854047	0.4615	0.5238	2499.77114211639	69.4960984512939	0	0	None	0	23.3625109748006	980.898654658318	16.3394867676284	363.472755066619	1114.31867087644	0.262678790893769	0.0382471865861795	1.0434987132758	0.00865974035913553	0.0115463204788462	0.0093813853890623	0.00360822514964099	0.00144329005985711	1.80415005719709	63.3818622809742	0.123749791516519	3.23802197237686	0.451663598219013	0.496650747716338
P1B3_11	patient1	F	59	ibd_cohort	CD	13.5	4	NA	P1B3	Right	Prev_Inflamed	10.82056764	0.5	0.55	1783.00556272155	58.450756518573	0	0	None	0	34.3010203395538	633.211393256167	8.22260527514122	237.876676218603	867.128806359306	0.244080729296286	0.132464074833955	1.80753650028672	0.0146783469712837	0.00917913283186422	0.0328530474246485	0.0144649908534618	0.00980430573159197	1.47452023922218	51.2972337945846	0.0524253227790681	4.82929579652434	0.288791951117197	0.508489415772585
P1B3_12	patient1	F	59	ibd_cohort	CD	13.5	4	NA	P1B3	Right	Prev_Inflamed	16.95323627	0.4737	0.4737	2392.29100090233	127.357535551276	0	1	None	0	32.0994649780273	874.036955908864	10.403514714672	336.212751370804	1133.11678885257	2.11818293249574	0.105550959784367	3.94380207573672	0.02963253351869	0.0350308989919732	0.0884233927265932	0.0764747192154296	0.0244273395912558	1.90835922838851	113.650965213868	0.534557799211924	10.3255481140976	0.429136328546641	0.508968865887225
P1B3_13	patient1	F	59	ibd_cohort	CD	13.5	4	NA	P1B3	Right	Prev_Inflamed	16.86587856	0.4167	0.4444	2092.53553392932	72.0822433612452	0	1	None	0	29.8232669320363	722.979972873476	23.810612701111	267.774573450771	1045.37576958227	0.29632780620814	0.086877925001932	2.27296896807381	0.0026938891473467	0.0121225011630604	0.0026938891473467	0.063306394962648	0.0343470866286708	3.10992578466209	66.0895604207318	0.128079350921905	1.97946881873867	0.758600368974473	0.0166086159710476
P1B3_14	patient1	F	59	ibd_cohort	CD	13.5	4	NA	P1B3	Right	Prev_Inflamed	14.43860919	0.4375	0.44	2504.62734055013	49.3502890351505	0	0	None	0	30.6964585150642	926.277026433932	74.9531925709526	337.026268016547	1133.30027683393	0.307404320458614	0.0492409666638514	1.76915758799409	0.00211032714273607	0.0133654052373311	0.007034423809122	0.220880907606419	0.00492409666638505	1.56735278680446	44.6570020229873	0.0471023705683624	2.29193298132599	0.278547529891847	0.508351348422021
P1B3_8	patient1	F	59	ibd_cohort	CD	13.5	4	NA	P1B3	Right	Prev_Inflamed	18.20824579	0.3889	0.42585	2226.14419361016	123.057705448207	0	1	None	0	33.7336111126732	807.157682845041	18.658846045651	309.859180498585	1051.81922137892	1.3940090575652	0.249932419709818	3.06704873170005	0.0257692904238382	0.0375316534495305	0.0918392483341357	0.0250937553573678	0.0244273395912558	1.97682817310618	109.407508738765	0.511432463487032	10.1879131840644	0.468864153882868	0.505158736694545
P1B3_9	patient1	F	59	ibd_cohort	CD	13.5	4	NA	P1B3	Right	Prev_Inflamed	17.0188119	0.4444	0.5	2869.28050697359	106.071226750824	0	0	None	0	116.070142374656	1025.06445800448	11.1103876078125	409.483570850579	1303.9065986131	1.26511578457031	0.230918169726561	2.00063291777344	0.00131577304687625	0.075656950195313	0.0539466949218763	0.00855252480468849	0.00921041132812661	1.92496466145741	92.4590563831883	0.217287713683815	10.1525301373669	0.815613008505015	0.501774845798632
P1B4_1	patient1	F	59	ibd_cohort	CD	13.5	4	NA	P1B4	Transverse	Prev_Inflamed	12.26969405	0.4706	0.56	2313.31494280078	47.1311403994681	0	0	None	0	45.3783058029774	860.515467982136	65.8701083031891	311.592851304556	1026.56746378685	0.219682134258235	0.251275217111424	2.87497053964037	0.00146944571410046	0.0117555657128143	0.0235111314256287	0.00146944571410046	0.00661250571345917	2.309048507716	43.3207470697534	0.0806265679566597	0.974532363067038	0.431220871516093	0.0149650149908193
P1B4_10	patient1	F	59	ibd_cohort	CD	13.5	4	NA	P1B4	Transverse	Prev_Inflamed	13.58725379	0.4286	0.5	2624.18652784005	88.1983120171312	0	0	chr7_DUP	0	37.2034596062093	1007.42815499954	3.94545341566586	374.87791233658	1199.03446780471	0.56008013787055	0.0431957230514541	0.909306576778064	0.0351422831605035	0.000732130899177008	0.00219639269753102	0.131051430952716	0.0153747488827207	2.28961330334202	80.6437539123645	0.0573364720540285	4.90099628160312	0.285575636660257	0.0210364129760857
P1B4_11	patient1	F	59	ibd_cohort	CD	13.5	4	NA	P1B4	Transverse	Prev_Inflamed	16.36688277	0.3	0.39815	2668.77971496903	69.6830580304716	0	0	None	0	65.6785812729245	886.924876136981	10.7947790415971	319.514209061974	1382.92778750248	0.225151822420333	0.185958727406422	1.91545828185003	0.0150101214946901	0.0150101214946901	0.562879556050834	0.0141762258560938	0.00583726947015606	3.37825559796639	62.6769191328191	0.0742325850985435	3.15172959052444	0.379983256015544	0.0219378675759723
P1B4_2	patient1	F	59	ibd_cohort	CD	13.5	4	NA	P1B4	Transverse	Prev_Inflamed	9.839846385	0.5	0.5789	1994.81420430739	28.6445339809158	0	0	None	0	65.1774979385042	687.181970848119	17.8107840406314	256.799321523621	965.911247179042	0.196359173875511	0.16279350312756	1.47521122937244	0.0520267896593225	0.0109088429930857	0.00923055945568763	0.013426268299181	0.013426268299181	1.95731949380432	24.9820858200831	0.119227332175567	1.40637876191712	0.164360086444328	0.0151624905755252
P1B4_3	patient1	F	59	ibd_cohort	CD	13.5	4	NA	P1B4	Transverse	Prev_Inflamed	12.3456282	0.4	0.4483	2166.32170809662	36.6477736058612	0	0	None	0	41.5320736027881	762.939761974965	12.9392917744012	284.276469343843	1061.19882931577	1.52878200392108	0.700895263778513	1.13478280802235	0.00162809585082258	0.0333759649418326	0.0252354856877268	0.00407023962705466	0.0065123834032832	2.04696532825015	30.7851323734011	0.0957675826866304	3.52012183503394	0.185567528866118	0.0142189567620652
P1B4_4	patient1	F	59	ibd_cohort	CD	13.5	4	NA	P1B4	Transverse	Prev_Inflamed	11.02532273	0.4286	0.48	1766.05264906996	37.1845348589509	0	0	None	0	41.013298133076	612.588046981328	21.10530406699	235.07992315298	853.75206916245	0.183675774722001	0.0487480729120016	2.082239114384	0	0.0713811067640009	0.0174100260400003	0.038302057288	0.0722516080660007	2.60006285533065	32.9735843718106	0.0822459869737733	1.17963381358337	0.333902340861273	0.0151054864403261
P1B4_5	patient1	F	59	ibd_cohort	CD	13.5	4	NA	P1B4	Transverse	Prev_Inflamed	14.1895111	0.4737	0.5263	2803.01653079504	75.3595543422823	0	2	None	0	12.1310079319839	1057.50938202993	9.58915973826984	388.806029600343	1331.18415907686	0.763054032841198	0.234733213690162	2.4705157475845	0.00479047374877872	0.251842048507229	0.0212149551731633	0.0218993085658461	0.028742842492673	2.91656645838866	70.6394133689341	0.0885597524516046	1.21100100588027	0.445593156453319	0.058420597892044
P1B4_6	patient1	F	59	ibd_cohort	CD	13.5	4	NA	P1B4	Transverse	Prev_Inflamed	17.19252278	0.4286	0.4615	2877.59228577971	138.412668590338	0	0	None	0	43.576925300345	1111.23654695795	7.77651689093143	410.425512130231	1301.20760212015	1.23649470994594	0.0842461524480314	1.85341535385673	0.02786093230565	0	0.101493396256291	0.0484249537693415	0.01724724380826	3.28621199064085	130.115983585246	0.270891098199428	3.99174214654743	0.727348707449	0.0204910569168571
P1B4_7	patient1	F	59	ibd_cohort	CD	13.5	4	NA	P1B4	Transverse	Prev_Inflamed	15.93469143	0.4118	0.4348	2853.45921743668	107.285101693644	0	1	None	0	39.6779706443115	1098.74723742235	4.26871866198942	408.197874426054	1297.55522370142	1.71482791814172	0.392193077090866	2.67990215735264	0.0795645530548263	0.0315850090713319	0.02149313596383	0.0887288663566892	0.00389746884484765	4.21309858681212	99.3761664042562	0.277937590703776	2.54953013016021	0.839132133724398	0.0292368543432968
P1B4_8	patient1	F	59	ibd_cohort	CD	13.5	4	NA	P1B4	Transverse	Prev_Inflamed	15.60752979	0.4167	0.4221	2777.37010725209	102.113252986121	0	2	None	0	40.6646785753919	1065.09692252866	6.89340023097783	394.460396445674	1264.19743278229	1.66743017586859	0.393817821318812	3.70204622996388	0.103101095256886	0.100788761206964	0.0180856959685798	0.0687923695363857	0.0032142298877389	3.98895671689369	93.3115667692945	0.273302262802347	3.77968758670003	0.73206610290799	0.027673551401463
P1B5_1	patient1	F	59	ibd_cohort	CD	0	4	NA	P1B5	Left	Never_Inflamed	14.37399533	0.3478	0.3727	1506.32720969668	41.9613110480798	0	0	chr22_LOH	0	62.2092043266563	445.587488484138	57.7347290241797	165.43013886417	771.354367274559	0.184331322442119	1.80013651826358	1.90309635602404	0.0506495976079702	0.0190973892620221	0.0174367467174985	0.00830321272261791	0.0282309232569009	2.62736651292825	37.975926844694	0.212636176580109	0.690581846522929	0.439926965018967	0.0148727012557857
P1B5_2	patient1	F	59	ibd_cohort	CD	0	4	NA	P1B5	Left	Never_Inflamed	18.62651075	0.3333	0.381	1778.42292975404	63.3056751712873	0	0	None	0	23.5358469790577	544.004231601352	156.947513823656	204.770476438393	844.519075193995	0.560514116938792	1.31475102905846	2.60813557335434	0.00356108079376583	0.036323024096415	0.0149565393338182	0.000712216158753165	0.106832423812985	3.10458827080657	57.027648573619	1.729061469727	0.754299178768642	0.674565529902999	0.0155121441757857
P22B2_11	patient22	F	58	ibd_cohort	UC	28.5	0	0	P22B2	Left	Prev_Inflamed	16.95262685	0.4667	0.4783	2445.26663839175	271.825304365832	0	0	None	0	37.8476450776076	625.517167148289	740.14799318327	239.557356444693	760.673906819206	17.6109338923425	0.162286522648539	20.4194188145257	3.19740208871482	0.057086184123623	0.0282892602772993	0.0119812803415833	0.0351716139615572	0.261294063469628	76.3632308611334	185.697417311457	9.16348471851261	0.126543884544835	0.21333356688282
P22B2_12	patient22	F	58	ibd_cohort	UC	28.5	0	0	P22B2	Left	Prev_Inflamed	17.15831204	0.4211	0.4286	2423.35483948623	267.579257240139	1	0	None	0	37.0160003509224	615.74694010382	732.069842026172	236.315204838468	770.131712176603	13.0134402729796	0.175708630255771	15.505276651312	3.13227990176049	0.0718807997101578	0.0250190176577743	0.0916145675292395	0.0599200928099872	0.207479614380352	71.3683267934848	181.5239605529	14.1647648700626	0.102717246467352	0.212008198704883
P22B2_2	patient22	F	58	ibd_cohort	UC	28.5	0	0	P22B2	Left	Prev_Inflamed	18.58045699	0.4737	0.4783	3066.47805298463	372.418793865191	1	0	None	0	26.4465724166141	708.956749706303	1096.14371366456	278.528491585025	869.064180059903	62.6629749510083	0.0690068655602801	10.1188681475122	14.3358858001919	0.0275955776335276	0.0100738569062885	0.0369278092552921	0.0770126595320298	0.505985754354017	99.4232076667187	249.479340310574	22.4740040874021	0.523052851438683	0.0132031795120651
P22B2_3	patient22	F	58	ibd_cohort	UC	28.5	0	0	P22B2	Left	Prev_Inflamed	19.23865155	0.4444	0.45305	3031.76559204385	399.270885538914	0	0	None	1	86.333738785326	702.50336615286	1117.96135351194	266.205655266985	804.047928016773	29.6063296237286	0.087510601278769	19.302070748374	5.61852449671101	0.0232627120720306	0.0207979734290937	0.0256408117188762	0.0294137288048564	0.40445240970567	87.9825445488552	273.702112402906	36.9981429489061	0.164992133859805	0.0186411017673586
P22B2_4	patient22	F	58	ibd_cohort	UC	28.5	0	0	P22B2	Left	Prev_Inflamed	20.81258893	0.4615	0.4706	3058.03482791877	412.860660936037	0	1	None	1	69.5850509996351	714.745757502223	1113.54047642894	272.230539771165	827.163025976369	33.8739511888199	0.170134660548189	20.4285147968913	6.15079416042137	0.0620607565757254	0.0120423003702896	0.0391622162231879	0.0333175718134058	0.462194008342727	96.4884273478261	277.575187165867	38.12146226273	0.188089875308947	0.0253002759249158
P22B2_5	patient22	F	58	ibd_cohort	UC	28.5	0	0	P22B2	Left	Prev_Inflamed	17.45445878	0.4375	0.4545	3005.88154531917	376.575799062862	0	0	None	0	53.1425051909512	716.535527181601	1087.40563479251	276.162964862595	838.578871159945	22.4458920261086	0.15287201573095	10.1890947210679	1.11616263282744	0.0253083421600675	0.00515254282970027	0.0460892771779626	0.0754706544917687	0.597528273278647	104.683277789224	252.849238703644	17.8685626328819	0.554677694012833	0.0225139569578029
P24B1_3	patient24	M	38	ibd_cohort	CD	20.5	0	0	P24B1	Right	Prev_Inflamed	20.6617316	0.381	0.381	2265.21132464861	133.650602761787	1	0	None	0	109.685274465177	787.40237583138	7.43718963211794	407.619997600509	930.843486821134	16.2711718851975	0.304474239048961	4.11377455218423	1.23948944227161	0.0683300502406201	0.0824020741645692	0.0438199965660475	0.099538010010798	0.841389520860629	122.262651637209	0.607956252981468	9.46639847869737	0.403959679793585	0.0682471904575837
P24B1_4	patient24	M	38	ibd_cohort	CD	20.5	0	0	P24B1	Right	Prev_Inflamed	20.95408121	0.381	0.40455	3102.76934137895	188.090977097275	0	0	None	0	11.2859509194622	1018.39382229109	40.041037934866	685.942220065214	1270.37147866871	69.9343551739056	0.15223508070077	2.76271342655701	3.74421217470377	0.0160585528165369	0.0224819739431517	0.0167008949291984	0.0860738430966379	0.824116039381632	156.776043984794	0.220128451221428	29.9451465488531	0.308858967106123	0.0166831086438776
P24B1_5	patient24	M	38	ibd_cohort	CD	20.5	0	0	P24B1	Right	Prev_Inflamed	19.80499958	0.3478	0.3333	2220.46060510578	126.768185722881	0	0	None	0	52.5363905773948	792.558113581174	5.04405237959546	414.98048708666	934.529497587078	15.4536014535871	0.489270929520609	3.76134560689802	0.455791307903974	0.0762482575767282	0.161719300953798	0.0458066925372133	0.368280239120822	0.923283116199501	116.864988344124	0.681930353609004	7.76326019376279	0.464785650547784	0.0699380617565947
P24B1_6	patient24	M	38	ibd_cohort	CD	20.5	0	0	P24B1	Right	Prev_Inflamed	19.90494602	0.4286	0.4286	1979.95693230815	132.31604038768	0	0	None	0	21.1302198510337	707.464338137551	4.30410532910389	370.437616261639	855.195049908362	16.1321455101389	0.420901711642339	4.126977427383	0.507002038045694	0.0802340121466266	0.0357351515578672	0.038839167433931	0.0837676939628055	0.775922723306931	122.940619053374	0.728241146908917	7.38915869845098	0.415275779646732	0.0668229783124883
P24B1_7	patient24	M	38	ibd_cohort	CD	20.5	0	0	P24B1	Right	Prev_Inflamed	21.00603219	0.4167	0.4286	2199.38517711336	131.252461212209	0	0	None	0	38.6683004856661	775.25001167854	3.75573806524286	397.938969180444	943.556977502285	12.2278707208541	1.36706024574408	3.72919156821554	21.8939369228883	0.190548731094647	0.64551639180067	0.0426066775853274	0.118448829641384	0.71306045799691	122.985291104632	0.388383406559088	6.67653685319745	0.42079978924455	0.0683895983704
P25B1_2	patient25	F	77	ibd_cohort	UC	19.5	0	0	P25B1	Left	Prev_Inflamed	20.48501413	0.4375	0.4444	4329.88118744495	332.519024638366	3	0	None	0	51.8091885584636	1338.62200082536	225.209462768342	619.739449804415	1886.78953993174	119.494315568734	0.514097148325137	68.6572213348131	18.2033576199959	0.106197001262036	0.0726467809199859	0.0737227695253262	0.589987188101284	0.768643189249384	233.237861174984	46.3778836477892	51.5571845861866	0.557195646066936	0.0202563657239365
P25B1_3	patient25	F	77	ibd_cohort	UC	19.5	0	0	P25B1	Left	Prev_Inflamed	18.42915587	0.4375	0.4286	4052.14372604761	294.312321304922	3	0	None	0	47.5159328872445	1250.98148745116	181.944961913208	586.534984847396	1788.3938148029	115.343852054218	0.540864123296763	61.5063955800234	18.549213488032	0.109116773615184	0.0766075987580266	0.0722799837038252	0.574214396447102	0.732504420551106	213.928987221968	29.0302850634283	49.9343697803203	0.663761041585686	0.0224137521467579
P25B1_4	patient25	F	77	ibd_cohort	UC	19.5	0	0	P25B1	Left	Prev_Inflamed	15.96425019	0.4348	0.47215	4401.09040278957	215.550303885161	1	0	None	0	31.3093496813729	1354.5916075339	148.396180039116	618.86639626851	2055.6012891848	120.127514954058	0.201515390755544	68.6578232495033	2.39435510557865	0.209402422997187	0.0222773622941267	0.056157067616511	0.656534139489776	0.455559948361416	135.849969546926	34.93381612575	43.6343590941423	0.666483289920033	0.0101158449003312
P25B1_5	patient25	F	77	ibd_cohort	UC	19.5	0	0	P25B1	Left	Prev_Inflamed	19.62765187	0.4231	0.4211	4508.50793393967	328.559265891141	3	0	None	0	42.4411046750825	1381.65732060537	159.447292990789	636.8928135258	1981.0433595684	117.609816303987	0.442650888845332	82.5411311990496	104.353740491736	0.0785834057381115	0.0585893015295755	0.0799982237767648	1.86153221989391	0.523480055134143	236.205148846642	36.4678106877743	54.900645243929	0.441521942750894	0.020659093769311
P26B2_1	patient26	M	70	ibd_cohort	UC	7.5	7	10	P26B2	Left	Prev_Inflamed	15.53522657	0.5	0.5	1746.37783266402	127.538055848522	0	0	None	0	23.7819798687766	635.198475525384	12.8377071092014	224.317695642699	843.515936575719	3.11433022988211	0.807176880147829	2.59146261521145	0.0281041342885479	0.0359471485086077	0.0228754581418413	0.0346399794719312	0.0915018325673652	0.829445388657143	118.532286035471	2.39589347681429	5.37511674982858	0.396801656042857	0.00851249318571429
P26B3_2	patient26	M	70	ibd_cohort	UC	7.5	7	10	P26B3	Left	Inflamed	16.93321603	0.4444	0.4655	1771.94269439822	158.843698909831	1	0	None	0	17.608014034384	669.962600010978	28.4712800163745	227.213665702205	822.669260280341	0.882595168479427	3.1682396070304	1.58642853527132	0.161611222927847	0.0679426773941563	0.108840211359571	0.0290240563625521	0.0131927528920692	0.598141889157616	143.075709524253	4.27487518837598	10.6235058238156	0.262851039934305	0.0086154174634966
P26B3_4	patient26	M	70	ibd_cohort	UC	7.5	7	10	P26B3	Left	Inflamed	14.82688373	0.5	0.5263	1818.22585814511	122.233702291721	0	1	None	0	10.6641113491459	666.010280602127	49.0727475585638	246.199148733024	837.412620666281	4.45823551251558	0.661146293546742	3.59192806367563	0.0726746412167141	0.028298090385269	0.026368675131728	0.0102902146855524	0.0180078756997166	0.919851965396194	102.91227188935	13.6440642267706	4.35056562984338	0.39848686136999	0.00846171026944898
P28B1a_1	patient28	F	40	ibd_cohort	UC	3.5	0	0	P28B1a	Left	Prev_Inflamed	17.17564088	0.4286	0.4286	2205.67276251011	146.031772331549	0	3	None	0	83.6455033272598	796.660229519949	12.3504928279581	383.306655011978	925.193763866886	1.20005995732476	0.233343768351703	1.66041865640373	1.08742015677675	0.0688598493658876	0.0271550000097545	0.21326033361738	0.0255999221189978	1.08851041475688	118.670685254363	4.23130674192342	21.182901941488	0.352557859676051	0.50581007979276
P28B1a_2	patient28	F	40	ibd_cohort	UC	3.5	0	0	P28B1a	Left	Prev_Inflamed	11.85475675	0.4737	0.48215	2212.78732362318	142.073924492773	0	3	chr7q_LOH	0	28.8011706824189	808.651292664735	13.3068448507798	432.491962409581	925.707110975693	1.1011312561101	0.150443988048945	1.49642277253122	0.602637570165173	0.0523544931462094	0.0299609658382023	0.34238280860052	0.0536078623517624	1.084890779314	115.482658520167	4.35567114588312	20.2941747406462	0.361700678755217	0.494828597234248
P28B1a_3	patient28	F	40	ibd_cohort	UC	3.5	0	0	P28B1a	Left	Prev_Inflamed	12.8925322	0.4667	0.4375	2272.97644918336	149.73709196626	0	3	None	0	73.1044200662916	805.860262129277	18.7200135479648	413.089860452133	956.224106129998	1.1947929797761	0.228706911656945	1.66272486133904	2.54111167010781	0.0577577068974593	0.0347268748964096	0.212852300689019	0.0451132529734828	1.16766617500154	120.024856464388	4.77534114293177	22.8650779739635	0.371447652414186	0.532702523301074
P28B1a_4	patient28	F	40	ibd_cohort	UC	3.5	0	0	P28B1a	Left	Prev_Inflamed	18.5680454	0.4348	0.4231	2417.19912311261	158.753628464431	0	4	None	0	67.8792084787876	836.634463078223	14.8654249581338	479.538758639859	1007.61895522857	1.41779244551521	0.314733505928144	2.1171233486309	6.15453841502157	0.155528379890875	0.02626459878228	0.212707076859605	0.263624643800909	1.16929190909221	126.823984912126	7.3485108103863	22.4765655391378	0.369260932974944	0.56601432828247
P28B1a_5	patient28	F	40	ibd_cohort	UC	3.5	0	0	P28B1a	Left	Prev_Inflamed	14.57956933	0.4444	0.4167	2456.41098284957	163.280303120367	0	4	None	0	62.9200425853284	836.278093023769	28.2869495489597	508.601802774134	1008.8723733505	1.2562050657899	0.366984240420791	2.08075998201433	7.09567151938306	0.148591798224738	0.0477706631174151	0.220641961767434	0.235096084587633	1.22696060054164	131.339173000426	7.09626482306436	22.6596218055617	0.387175319547432	0.571107542859344
P28B1b_6	patient28	F	40	ibd_cohort	UC	3.5	0	0	P28B1b	Left	Prev_Inflamed	19.59490661	0.45	0.4667	2528.39668483768	136.740947790415	0	0	None	0	25.8168190126995	833.312332204108	167.044040419677	425.599049898762	1071.69677821907	0.739149737501755	1.21291495057058	1.86212530270365	0.718881706996138	0.0880392575087781	0.0829722498823737	0.21408107221559	0.00950063929950851	0.908155405831587	106.733853376318	19.5334271298945	8.83182652945228	0.262205671954035	0.471479688549888
P28B1b_7	patient28	F	40	ibd_cohort	UC	3.5	0	0	P28B1b	Left	Prev_Inflamed	22.35360814	0.4545	0.4762	2453.50330372552	173.128947660225	0	1	None	1	47.8557400196398	829.150467430037	98.7849675873512	421.622467353721	1050.54961190608	0.81012529449692	1.79321988712012	1.34727358758727	1.15354797368583	0.164163588403491	0.129569728778234	0.02012733650924	0.122021977587269	1.03498225882916	123.34875222526	19.7407379452114	28.0826128473425	0.278229447589242	0.643632977767567
P29B1_5	patient29	M	48	ibd_cohort	UC	0	0	0	P29B1	Right	Never_Inflamed	22.3177597	0.4615	0.4737	3496.48919704686	233.03943006228	0	0	None	0	12.3183334034575	1182.09382933466	187.559501817333	768.888332348954	1327.68915913986	8.78927680581905	0.215349148086135	0.55157859806422	0.297224354856163	0.0281408440285268	0.0250097369815377	8.00532646224054	0.0281348256601614	0.908415223989766	168.62294772132	20.159537242462	40.4604330005441	0.323044630925479	2.56505223675859
P29B1_6	patient29	M	48	ibd_cohort	UC	0	0	0	P29B1	Right	Never_Inflamed	22.59884727	0.4375	0.45	3520.71876262665	233.048067986348	0	0	None	0	5.93043960195204	1195.39726068482	185.889504849636	776.509925872064	1339.00027855551	8.73017281257308	0.172674348873834	0.523357187736707	0.117632266565886	0.0325451276004183	0.0250117607646727	8.35679287034074	0.0331664615575821	0.913472374449358	168.675343869593	20.1258337727944	40.4597190373017	0.325065904551847	2.54863302130993
P29B2_1	patient29	M	48	ibd_cohort	UC	15.5	0	0	P29B2	Left	Prev_Inflamed	20.5381097	0.4762	0.4615	3081.89527204138	278.161651486536	0	0	None	0	38.0100565500332	798.78062355281	963.099920401393	351.866481542734	912.544820517738	11.6385599159193	0.219754899877692	2.29492779631959	0.305347965653958	0.0169408974444707	0.027554270766732	3.05513994574946	0.0351434235597203	0.746420518801196	111.831596664992	142.42414360455	21.1722733255027	0.330684352679983	1.65653298047438
P29B2_2	patient29	M	48	ibd_cohort	UC	15.5	0	0	P29B2	Left	Prev_Inflamed	21.02328811	0.4667	0.4762	3146.79772379389	297.250072197226	0	0	None	0	36.0632015531887	830.984445166827	961.823584488449	351.357076734275	950.611064384484	12.2297730888163	0.410208641200509	2.2710045436819	0.311398954092379	0.0766347553005708	0.0885476459473686	0.540680642668562	0.0301028410674853	0.866625801000512	129.196505013061	142.408490692305	21.5600525631268	0.431305750024722	2.78709233348219
P29B2_3	patient29	M	48	ibd_cohort	UC	15.5	0	0	P29B2	Left	Prev_Inflamed	17.97145711	0.4444	0.4545	2520.75177233604	176.477448505453	0	0	None	0	81.1333618292238	707.52031732761	567.008390501426	302.273719264812	852.020835985657	4.71015729362884	4.70569148013089	0.751532614370142	0.311968971500001	0.00255189342740181	0.0529517886186106	0.213721074544988	0.0465720550501025	3.52522040673641	96.1596576261309	71.4908766630026	2.69031556875973	1.36563463317613	1.24574360919427
P29B2_4	patient29	M	48	ibd_cohort	UC	15.5	0	0	P29B2	Left	Prev_Inflamed	21.91174097	0.4688	0.4762	3167.91855068712	296.177251975763	0	0	None	0	54.9370220177736	826.727571866309	960.039695489565	354.228032969709	948.080594915455	20.4952062220412	0.231530088299394	2.36617585771719	0.291737051987933	0.0175199690945504	0.0244004354323692	0.46531059474367	0.0137528618714633	0.882684898159233	131.015593412264	142.064462521312	19.1611288513065	0.456218805268465	2.59716344468961
P29B2_8	patient29	M	48	ibd_cohort	UC	15.5	0	0	P29B2	Left	Prev_Inflamed	21.69851726	0.4643	0.48	2833.16086195698	195.965575849471	0	0	None	0	45.8779281276151	858.231818724555	523.920173028553	355.230527615883	1029.03272913788	10.2457125311349	1.5634589228125	0.866843436513159	7.7356354497533	0.0540206779276318	0.119976156792763	0.145730200921053	0.136307989654605	0.6995501769816	112.327759525388	65.578056072505	10.91185599894	0.236745718960956	6.21160830722393
P29B3_1	patient29	M	48	ibd_cohort	UC	15.5	0	0	P29B3	Left	Inflamed	22.49721291	0.4444	0.4444	3207.08333132571	302.082531445886	0	1	None	0	45.9090756629077	1034.78072026286	310.791465788995	492.055415555496	1284.37742811741	18.8196636076694	0.367548684330519	2.00968079133516	14.7329810004646	0.0450650902844032	0.0494270722104435	2.95393185232057	0.190927669718949	0.835283602713553	212.017271028049	31.9179096165769	40.1989150864881	0.305349823525124	16.8078022726469
P29B3_2	patient29	M	48	ibd_cohort	UC	15.5	0	0	P29B3	Left	Inflamed	21.49170322	0.4583	0.4737	3201.12190148517	308.123394322089	0	1	None	0	54.8450720544551	1035.66792993055	316.693523492793	473.934667695291	1282.2007979844	18.7709939187856	0.277093642922956	1.88279152432921	14.04504511691	0.0394131757472156	0.0425173526042695	2.58327076199938	0.138784705218441	0.88385243886848	214.09781170228	32.60600661888	43.3894792940301	0.329921011232259	16.8163232447092
P29B3_3	patient29	M	48	ibd_cohort	UC	15.5	0	0	P29B3	Left	Inflamed	21.23981741	0.4444	0.4422	3273.46079086479	302.046797125252	0	1	None	0	33.8499701999148	1057.05172841353	310.139008477781	521.222931539044	1308.43460711484	23.1989500844279	0.297776241846679	1.9336763817332	14.0669473879901	0.0809286373198095	0.046931832484181	3.00295464138079	0.134379817708338	0.850002574850261	211.275019881263	31.7626433162944	40.9882659222559	0.306767470968285	16.8640979473679
P29B3_4	patient29	M	48	ibd_cohort	UC	15.5	0	0	P29B3	Left	Inflamed	19.60082258	0.4737	0.4783	3250.48649136218	311.133762587823	0	1	None	0	54.8240495006337	1047.81978365795	310.506758853649	496.675064666919	1299.72911177619	20.9873919310176	0.695649264793643	1.98356975012713	14.0877641779221	0.143393059440742	0.0475711832729431	2.73851727628828	0.247866171801435	0.897730022519428	219.025626021377	31.8096824765422	42.1897036060192	0.324791182479904	16.8862292710623
P29B3_6	patient29	M	48	ibd_cohort	UC	15.5	0	0	P29B3	Left	Inflamed	16.94413713	0.4348	0.43615	3212.92072747825	299.667131546474	0	1	None	0	38.6597401822695	1040.29727629875	308.650752048412	487.039151327606	1302.9932999725	16.1017362102277	0.412107697572942	1.81939236299607	14.0628322551242	0.0277345179402237	0.0477886374648904	2.67873539072382	0.130180398415557	0.900329342525279	210.797594543919	31.9011863262511	39.009693349321	0.321946929145279	16.7363810388379
P2B3_2	patient2	M	38	ibd_cohort	CD	11.5	5	NA	P2B3	Left	Prev_Inflamed	17.44251638	0.3929	0.4375	1812.88204646029	62.8454229146312	0	0	None	0	150.196105189508	600.387191811286	22.0412210837427	270.674787527029	765.80538732041	0.768308589082948	0.825948108127533	1.90603409567893	0.0871142731014767	0.0707394097365373	0.0242347977801098	0.0530545573024028	0.0419196502142443	1.67979876321174	57.8488120295	1.81601527692663	0.946248832068226	0.457084528259458	0.0974634840339904
P2B3_3	patient2	M	38	ibd_cohort	CD	11.5	5	NA	P2B3	Left	Prev_Inflamed	19.92589172	0.45	0.5	1876.2780919564	107.029277672713	0	0	None	0	272.042601474629	582.103141513121	20.7916448492425	302.686425779639	690.291979972606	1.17012621354011	0.25825553055764	5.24269603780951	0.598688389076727	0.0548055033228427	0.0189155821806839	0.0491653921476918	0.969645501127338	2.39121728124479	99.5897080206707	1.03054170379664	3.59079945721063	0.279953975323914	0.147057248753375
P2B3_4	patient2	M	38	ibd_cohort	CD	11.5	5	NA	P2B3	Left	Prev_Inflamed	11.75756091	0.5	0.4783	1577.08173160334	41.0626650088342	0	0	None	0	69.6391847154678	547.173843662133	19.0515531601638	223.71788536833	709.291010734784	1.27785878981405	0.224637270556799	6.35611040920645	0.0209428653871808	0.128547362799903	0.0455123101161758	0.0873980408905377	0.0672470493515207	1.86349672775469	35.846425614046	1.25654473298858	1.67029596466262	0.213935358975719	0.211966608572403
P30B1_1	patient30	F	40	ibd_cohort	CD	0	0	0	P30B1	Right	Never_Inflamed	24.31558669	0.4444	0.4815	3480.23873352796	92.4452584603272	1	0	None	0	33.4240857399588	1195.77151426205	40.9175448094487	516.64111977227	1663.43543842357	0.225779964229019	29.276558170618	0.127476889915823	0.308861917358239	0.0431265100212741	0.0558107776745906	0.0107816275053167	0.000634213382664228	0.00115472297586207	69.8518554419574	0.00202373166600986	22.5887746334728	0.000145230309458128	0.00130469961852217
P30B1_2	patient30	F	40	ibd_cohort	CD	0	0	0	P30B1	Right	Never_Inflamed	21.8942416	0.44	0.4396	3074.84856951385	93.0137088100441	1	0	None	0	35.81738904567	1074.67735623965	57.9532636115715	444.472755024407	1454.53328776612	1.00809973331384	4.49245634943644	1.52363918203012	0.0150569997038197	0.0962763588851985	0.183303718240705	0.0125313946145695	0.0631535543569228	0.00228677314940965	65.8015391325391	0.00242865044519895	27.2050246147368	0.000285714359761905	0.00214392476972276
P30B1_3	patient30	F	40	ibd_cohort	CD	0	0	0	P30B1	Right	Never_Inflamed	24.41650885	0.4286	0.4375	3208.49337161793	96.1961395007314	1	0	None	0	37.4425183536494	1124.37769308652	45.0222491585368	464.040193884433	1527.46785788455	1.15554640261684	7.04025467378045	1.54236409594632	0.00819454011491771	0.11365854722742	0.174865684731177	0.0145663304926806	0.0934084354017166	0.00200398157555251	68.9832645488375	0.00242865044519895	27.2058551669691	0.000285714359761905	0.00230143881286562
P30B1_4	patient30	F	40	ibd_cohort	CD	0	0	0	P30B1	Right	Never_Inflamed	19.07588214	0.4762	0.5	3020.04378492846	83.2844462303746	1	0	None	0	37.1833181265974	968.418498850072	42.7976519269409	521.411178039491	1443.53317227339	0.754724492236807	4.94631337773062	0.425979467972986	0.0213255358700231	0.480112320534943	0.032598981155683	0.0081588599686313	0.0307526260356141	0.00128814031387704	57.8799993572477	0.00272095723619758	25.3990061711829	0.000285714359761905	0.00114588965954868
P30B2_1	patient30	F	40	ibd_cohort	CD	0	0	0	P30B2	Transverse	Never_Inflamed	21.4477273	0.4348	0.4545	2802.2239645781	82.0385669312849	1	0	None	0	28.3750877448595	1014.87694498086	105.358989816477	389.481045471986	1231.31385251027	0.869724035907661	30.7220634903435	0.760504733905051	0.0213091362603599	0.0162520044727366	0.238787905903155	0.159398789903886	0.0300041788510779	0.00100148495827211	60.7930072236754	0.00315187181425851	21.2379760628037	0.000428574188367346	0.00300172055990476
P30B2_2	patient30	F	40	ibd_cohort	CD	0	0	0	P30B2	Transverse	Never_Inflamed	18.68401871	0.4667	0.5	2963.54755353328	87.1142298510579	1	0	None	0	25.9135135548258	1076.37559840625	104.16002026203	436.981793425204	1285.12222270122	0.900454234235047	32.6075529406448	0.820558807879699	0.0125015998761686	0.0482771192386302	0.406690647705156	0.1670848174477	0.0312851834417138	0.00114667379865306	65.8616426529657	0.00300965622054422	21.2450001555173	0.000428574188367346	0.00300214530942857
P30B2_3	patient30	F	40	ibd_cohort	CD	0	0	0	P30B2	Transverse	Never_Inflamed	16.91426102	0.4583	0.4737	2745.07937263164	52.2996883746637	0	0	None	0	34.7613994248354	966.245743111897	83.0950011703648	380.29259408945	1273.41291956936	0.359657802973096	5.37478996949105	1.13553275060906	0.0025000185101014	0.0293225375911828	0.341050528621524	0.0119978909334986	0.0168641353682446	0.00115714070649922	35.0723288007184	0.00232856221684458	17.2217024484084	0.000578571733147566	0.00159285621672161
P30B2_4	patient30	F	40	ibd_cohort	CD	0	0	0	P30B2	Transverse	Never_Inflamed	15.07824133	0.4737	0.524	2559.49110039241	44.7132898756675	0	0	None	0	48.1388900101653	888.273558820786	89.4697082297848	347.220605202717	1178.1086988041	3.43352639889684	4.33700276474099	0.407539236301655	0.019097533038277	0.00517326557294595	0.0480704544578785	0.0113169888356603	0.0179130905991016	0.000601244943736264	31.7798414203662	0.00133540823956044	12.9298310511807	0.000916775601758243	0.000763979668131868
P30B2_5	patient30	F	40	ibd_cohort	CD	0	0	0	P30B2	Transverse	Never_Inflamed	17.87014554	0.4444	0.4286	2738.02045918082	64.4054621158734	0	0	None	0	14.4764711062008	957.614511018334	95.4803865126882	397.689277760258	1264.78364670539	2.1508597023259	4.76602286247673	0.775647247353001	0.0339744730890672	0.155225563090984	0.0627934387941922	0.0265316813461416	0.00511072864987216	0.000721352878621315	45.0685158883188	0.00273021310554951	19.3318781195559	0.00059058085004384	0.00102596329115193
P30B2_6	patient30	F	40	ibd_cohort	CD	0	0	0	P30B2	Transverse	Never_Inflamed	16.64938857	0.4706	0.4734	2766.37992004691	65.4509082804107	0	0	None	0	12.1892943344408	974.945516376587	102.851459183387	402.417753506906	1267.51676382689	1.90559975063748	3.92215074905787	0.379702466226146	0.0228870478461705	0.130437661385474	0.0654048497920083	0.0284909230202945	0.00445892381996504	0.00131809728602183	46.1137921932144	0.00332698171299339	19.3314510174525	0.000292293346495371	0.000727699987646825
P30B2_7	patient30	F	40	ibd_cohort	CD	0	0	0	P30B2	Transverse	Never_Inflamed	17.43294856	0.4667	0.52	3302.68974917844	52.9623599720691	0	0	None	0	14.6055894538974	1051.58031231306	109.342238115105	530.568913781133	1592.28240831777	0.215968333940294	3.17920952845443	0.549324861403694	0.00907974977526749	0.0946888190849338	0.214671226829542	0.0343733384349418	0.0129710711075255	0.000148353949495798	36.2986509468339	0.000741769747478994	16.6622254836711	0	0.000593415797983194
P30B3_1	patient30	F	40	ibd_cohort	CD	10.5	0	0	P30B3	Left	Inflamed	22.01134832	0.4545	0.4762	2976.50282856179	85.0334628817906	1	0	None	0	32.3061383378898	968.120913508213	319.756074011138	371.857098928949	1259.88358903405	0.867410701850744	23.366766225393	0.224031001175845	0.0144487230254171	0.0400123900793581	0.0443958852251498	0	0.0219495430114307	0.00114475578033929	58.893336243523	0.00114291695378571	26.1362656056871	0.000716139669071428	0.000857217386803571
P30B3_2	patient30	F	40	ibd_cohort	CD	10.5	0	0	P30B3	Left	Inflamed	19.6066532	0.4615	0.48075	2984.17608111083	85.0252918102828	1	0	None	0	28.9820575937792	974.369327940286	317.45564821257	374.392584669975	1264.82066946714	0.848350922666302	22.9501390438454	0.227727330699214	0.0144245221691008	0.0450528704453248	0.050694468944581	0.00189118850624936	0.0175125689738636	0.00143230787798214	58.8853214970022	0.00114291695378571	26.1358223127581	0.000571488148357143	0.00100128525958929
P30B3_3	patient30	F	40	ibd_cohort	CD	10.5	0	0	P30B3	Left	Inflamed	20.32883232	0.4375	0.5	3056.92714273411	62.2378120266116	0	0	None	0	41.2691723053908	980.279652258891	378.354171481045	380.625746570783	1272.27084281782	1.03659536678417	2.67117825447955	0.288012877332889	0.00752974842700382	0.0495708438111109	0.0363937840638542	0.0332563888859312	0.00501983228466685	0.00100389855786885	51.597352256563	0.0011473126375644	10.6374480777634	0.00014341407969555	0.000717070398477752
P30B3_4	patient30	F	40	ibd_cohort	CD	10.5	0	0	P30B3	Left	Inflamed	23.80235187	0.4762	0.52	2644.32560587597	79.2997548598569	0	0	None	0	26.1801430643458	869.82235158867	367.456274399196	332.412116646478	1045.576050323	1.22153873240245	1.23595401759755	0.366649645179802	0.0125350306044361	0.0031337576511099	0.0294573219204288	0.00689426683243965	0.0025070061208865	0.000860523541804511	49.3757482072433	0.00157537293753383	29.9198502715827	0.000717102951503759	0.00100338074316165
P30B3_5	patient30	F	40	ibd_cohort	CD	10.5	0	0	P30B3	Left	Inflamed	23.4736761	0.4783	0.5	3118.37795284454	99.0298604832863	1	0	None	0	43.557099501275	983.598869800297	343.002665513861	412.734217161742	1331.52226813602	0.322265570729421	2.76844809075405	0.556424958528645	0.0356292814479673	0.0137761736400606	0.0193886941499457	0.118133289825394	0.128766457728972	0.00128680368321093	70.1276994282227	0.00185754773200627	28.8973009621178	0.00042928517085983	0.0012864530734214
P30B3_6	patient30	F	40	ibd_cohort	CD	10.5	0	0	P30B3	Left	Inflamed	22.57098465	0.4375	0.4545	3123.76930263569	94.0741535387595	0	0	None	0	64.3104673685275	963.138636192097	338.788206725338	401.935245520173	1350.03235962056	0.416590379754254	4.02103768650086	0.748980085832713	0.0489160819049275	0.0252095770648921	0.0225755083385124	0.145966943544479	0.135110740365597	0.00114629225608539	64.1511634906967	0.00229258451217077	29.9175409029377	0.000287423493855501	0.00172284010346469
P30B4_3	patient30	F	40	ibd_cohort	CD	10.5	0	0	P30B4	Left	Prev_Inflamed	16.00134186	0.45	0.5	2384.03837308619	53.9536865710851	0	0	None	0	8.02704207971596	753.823872979511	381.967831695368	287.158419299376	946.182154450439	0.986290314348734	5.47318773683229	0.298828281989956	0.00189803365500296	0.057435900561349	0.0354646365705449	0.0178199576399916	0.00812733399218768	0.00189376608648352	45.7229212247063	0.00201617629510989	8.22538012734544	0.000296080311208792	0.00117919525543956
P30B4_4	patient30	F	40	ibd_cohort	CD	10.5	0	0	P30B4	Left	Prev_Inflamed	29.0475166	0.375	0.4	2285.95438842383	57.3562170635208	0	0	None	0	11.7429369250462	740.732043162309	354.460554205431	279.12132254125	897.587527814029	0.452833682490156	1.19268817136809	0.451224065302629	0.00629171294658359	0.0325791917127125	0.0547897954736545	0.0629470676418267	0.0566503649992445	0.00129099698039561	48.118455386125	0.00200556781143956	9.23388869293382	0	0.000576426149351649
P30B4_5	patient30	F	40	ibd_cohort	CD	10.5	0	0	P30B4	Left	Prev_Inflamed	23.87735444	0.4286	0.4375	2392.5726292556	65.2215318154369	0	0	None	0	39.5460923295772	747.426668937906	287.125513983913	287.622178182601	1021.15537623958	0.456370391869008	8.21743694679756	0.455150963417069	0.0100036183861363	0.0368954284921728	0.108590605934481	0.386093808311855	0.0262575832113612	0.000859526391064284	47.9788110464285	0.00171982955332143	17.2389945956679	0.000286508797021428	0.000860303162257143
P30B4_6	patient30	F	40	ibd_cohort	CD	10.5	0	0	P30B4	Left	Prev_Inflamed	21.85389068	0.45	0.5	2549.23743460565	58.3804563822281	0	0	None	0	37.6555250464298	752.310332217164	380.353499998554	307.440624736714	1069.50401931849	0.498766612031041	0.937982226859404	0.356628563848332	0.0245459571184483	0.0362873439313134	0.0194326092965156	0.0684679881980799	0.0313224013646192	0.00129558256134026	43.5982778212862	0.00143681716673593	14.7781505764244	0.000431860853780087	0.000863721707560172
P30B4_7	patient30	F	40	ibd_cohort	CD	10.5	0	0	P30B4	Left	Prev_Inflamed	12.78381105	0.4667	0.49	2347.7031983441	26.6189013293303	0	0	None	0	48.1998339134894	674.624683724628	400.219282676821	259.710536480627	953.235740617311	1.03393602544375	9.54547091462126	0.456233309129374	0.00216909655687658	0.0347055449099969	0.618915550894997	0.0187988368262495	0.00289212874250211	0.00115734353608696	19.5280228191861	0.000661339163478261	7.08806781936913	0.000165334790869565	0.000826673954347826
P31B1_2	patient31	M	37	ibd_cohort	UC	2.5	1	0	P31B1	Right	Prev_Inflamed	18.01471842	0.4615	0.4641	1545.3496938627	42.6881301887498	0	0	None	0	25.1517144910846	569.978658921864	33.6584461741012	221.30741593593	691.01763329632	1.75470572471617	0.27073692094498	1.82715645003949	0.233240492926779	0.0463938855140462	0.00635532678274586	0.0355898299833761	0.061646669792637	0.00435212801432143	34.4582518294197	0.00507869293164285	8.21480211474802	0.00072656491732143	0.00491885696896429
P31B1_3	patient31	M	37	ibd_cohort	UC	2.5	1	0	P31B1	Right	Prev_Inflamed	18.80990603	0.4444	0.4706	1557.41980388504	38.5352031924628	0	0	None	0	28.7403264450716	574.599995470427	3.30049727953752	233.92606224699	709.647513455679	2.1297213421766	3.3594800326115	1.50374309181082	0.0386876122313211	0.12430773766129	0.0241004797506577	0.0164898019346609	0.00887912411866409	0.00231340448038889	29.2985044543361	0.00637281652261112	9.22295703523935	0.000869874009047619	0.00418561241251587
P31B1_4	patient31	M	37	ibd_cohort	UC	2.5	1	0	P31B1	Right	Prev_Inflamed	16.28606146	0.4118	0.381	1558.39873486128	37.0476037213646	0	0	None	0	25.3889745139729	561.645283750286	13.3400688747134	263.234949952461	684.615482971657	3.38743056320365	0.366481911465127	4.86098349085596	1.341546747037	0.0258481887425411	0.0257080116902505	0.131789808921603	0.0341857149931659	0.00991988084809523	26.6465796084886	0.0109520367185714	10.37062299957	0.00293205980761905	0.00659713456714286
P31B1_5	patient31	M	37	ibd_cohort	UC	2.5	1	0	P31B1	Right	Prev_Inflamed	21.82031444	0.4375	0.4027	1617.67871086768	56.3315656586015	0	0	None	0	19.2887910062218	591.980258750822	13.6216479676524	271.190243260999	712.305632552401	1.70297643816274	0.874905421969024	6.32000109522683	0.0546804568887873	0.180525032739156	0.0421162912485939	0.0741864309071205	0.0427457947611254	0.00387465942281386	36.2480168326056	0.0104685233954978	20.0607407892931	0.00229458271021645	0.00617026257275974
P33B1_1	patient33	F	31	ibd_cohort	CD	20.5	2	0	P33B1	Right	Prev_Inflamed	21.50991642	0.4667	0.4783	3812.09958057151	277.259591486574	2	0	None	1	18.1182637272159	1582.23937351562	11.2084106087707	689.796201422059	1489.97478299248	18.1209076005201	0.972911601922641	1.13195438292048	0.224445862415099	0.108238504684275	0.00813063190450158	0.085945096916122	0.110015053564395	0.424439786234092	193.915575362984	1.35414435641252	81.4734733414277	0.0796635181810209	0.0122950857601754
P33B1_2	patient33	F	31	ibd_cohort	CD	20.5	2	0	P33B1	Right	Prev_Inflamed	19.73535231	0.4667	0.4737	3792.99052536854	264.511268993179	2	0	None	1	17.7586014757137	1539.42148858867	8.12415213704292	700.794818149641	1498.09103426862	25.6644720223388	0.86360369513045	1.51682645535113	0.211916684175737	0.101460827349806	0.317710801133402	0.016304609722372	0.108136086108987	0.423442875727698	186.159187904202	1.86595723772841	75.9507856197166	0.0995862273693036	0.0123090862560949
P33B1_3	patient33	F	31	ibd_cohort	CD	20.5	2	0	P33B1	Right	Prev_Inflamed	19.1772832	0.4667	0.4737	3064.61902848488	203.185862603194	1	0	None	1	15.1717536093567	1234.90077265884	7.52327846683909	448.873080197669	1324.42198365958	31.0646750849272	1.01894373665303	1.19876845212425	0.195794429928839	0.0871721910279142	0.0119889709090515	0.0292298274931584	0.121587715649302	0.345606556514205	152.34490796718	4.025358533776	46.3969075460911	0.0641628458593446	0.0089191115793052
P33B1_4	patient33	F	31	ibd_cohort	CD	20.5	2	0	P33B1	Right	Prev_Inflamed	20.4018995	0.4643	0.48215	3021.91277508385	201.551618663715	1	0	None	1	14.8438680389793	1186.16399504745	4.98370886408319	463.552895656398	1314.90491469514	33.9904176671005	0.853788981283484	2.17765822743719	0.19065213784731	0.198823064779944	0.0169831067216943	0.0125544172954131	0.0225150964847343	0.383262949256803	152.961954323611	1.41967750449221	46.7066913333273	0.0714347243615467	0.00859778595102681
P33B2a_1	patient33	F	31	ibd_cohort	CD	20.5	2	0	P33B2a	Transverse	Prev_Inflamed	24.38286291	0.45	0.4545	2202.10305503284	113.619939338773	0	0	None	0	17.7394126204438	795.624631807001	11.2004564428223	320.13009356932	1043.67095073001	10.2446215790513	1.57994999711594	0.697689681584718	0.0773801283212139	0.790292130231418	0.00824542350963764	0.00190279004068561	0.337428100548246	0.252860584195844	102.850190396254	0.389219368221948	10.0467746265556	0.0778522484271428	0.00304207634545455
P33B2a_2	patient33	F	31	ibd_cohort	CD	20.5	2	0	P33B2a	Transverse	Prev_Inflamed	22.27328537	0.3571	0.4	1645.13124370278	70.0749162787297	0	0	None	0	22.9932437141228	593.914009058099	7.61997353409274	211.175193685683	666.97563024552	122.05067286435	19.8866560903948	0.373624508768419	0.0314631165278669	0.0249083005845616	0.0255637821788923	0.00786577913196673	0.0524385275464443	0.136191487852212	65.0322148515836	0.389716542246198	4.45919895694138	0.0528387646396544	0.00475567173695853
P33B2a_3	patient33	F	31	ibd_cohort	CD	20.5	2	0	P33B2a	Transverse	Prev_Inflamed	17.4356473	0.4286	0.48915	1683.43913045086	69.8332744551067	0	0	None	0	33.3010434322976	589.270007439343	11.5751899576451	227.938063754077	762.828972716439	54.3463849405001	0.554778945156944	3.3339952915187	0.0365861414671844	0.186921922768708	0.0292689131737474	0.0319297234622704	0.00598682314917554	0.116819922613146	58.169739979839	0.400758421719274	11.1003911932869	0.0420685680690787	0.00349636547246852
P33B2b_4	patient33	F	31	ibd_cohort	CD	20.5	2	0	P33B2b	Transverse	Prev_Inflamed	18.55338265	0.4118	0.4375	1888.01665404088	106.062652506393	0	0	None	0	17.513995998008	690.839536693979	10.5127588073321	266.354833372152	869.345709876092	29.1070726137183	2.93133606139403	1.13974565548328	0.0327185850204463	0.131238137693679	0.0483221108785994	0.0436403119454187	0.0157458523037981	0.172395863913415	86.2529864653735	0.970790287290531	18.5585754420655	0.0644222659317794	0.0434821804252489
P33B2b_5	patient33	F	31	ibd_cohort	CD	20.5	2	0	P33B2b	Transverse	Prev_Inflamed	18.36334121	0.4	0.45	955.139788359516	94.9226953603272	0	0	None	0	9.47721821343459	361.13128545553	5.28199237343019	134.991597649874	427.274579778996	14.3291621411158	1.80761383461667	0.659434669409298	0.0250130611796875	0.0850049946491245	0.0412587140245702	0.0243765023435207	0.0112509633966891	0.178696588803874	79.0835678492717	0.681153469307989	14.8768018335232	0.0597109389437182	0.0427646751495556
P33B2b_6	patient33	F	31	ibd_cohort	CD	20.5	2	0	P33B2b	Transverse	Prev_Inflamed	20.60754985	0.381	0.4134	2010.66454141747	110.342630068359	0	0	None	0	32.2234029982628	718.196127592508	10.6598076486661	304.02449487658	896.879347998459	45.110239392876	2.30549059185253	0.895378673793559	0.151258610755646	0.115979157546094	0.044327602452829	0.0270360496587401	0.0316499125886347	0.236708190158648	93.6243099099127	0.657431036566085	15.7296553606812	0.0518377896582391	0.0426877830231481
P33B3a_1	patient33	F	31	ibd_cohort	CD	20.5	2	0	P33B3	Right	Inflamed	23.4209468	0.4444	0.44635	2568.2865431908	176.190150000645	1	1	None	0	83.0919319265638	811.072121438816	145.313310556628	302.650369569911	1059.98322456838	162.376005618045	0.580410368642575	2.81006389593549	0.0569327518949052	0.119494629068278	0.0169121244148798	0.0388366235774669	0.17692863812303	0.464204737421914	123.808261358269	20.6216773436255	31.1916670618764	0.100330102528522	0.00400940527835468
P33B3a_2	patient33	F	31	ibd_cohort	CD	20.5	2	0	P33B3	Right	Inflamed	21.51775954	0.4	0.4	2443.49211844545	165.256906064296	1	1	None	0	79.4212925475777	764.946305246005	155.623600967972	288.272136772436	1001.87939286913	149.432406304982	0.717302446078854	2.75909292761277	0.063340612530844	0.114563666381464	0.0290015438404225	0.0256250023471125	0.208057003107292	0.419574990798072	116.422637231579	20.6586997778776	27.6595373254019	0.0918567491157143	0.00459999422771428
P33B3a_3	patient33	F	31	ibd_cohort	CD	20.5	2	0	P33B3	Right	Inflamed	19.97833422	0.3478	0.35	2529.49378662263	172.984135608514	1	1	None	0	166.498217742469	768.935894676554	150.553600203709	277.831244933761	1002.52311013382	156.364137373375	2.93077226133953	2.75377886352577	0.316850619246424	0.194793096341165	0.351977626683823	0.0553084448238295	0.184100104353345	0.425118790770643	122.701275365805	20.5260834060304	29.2399270619948	0.0854982423001767	0.00623274209955845
P33B3a_4	patient33	F	31	ibd_cohort	CD	20.5	2	0	P33B3	Right	Inflamed	21.6092103	0.4118	0.4211	2653.64672425555	187.463421148273	1	1	None	0	55.3022121134236	816.784402291192	156.582511380461	311.519473293148	1161.3038928846	147.048789238039	1.24568974350745	2.78635098991218	0.315924389062214	0.120796563112453	0.3566953525503	0.0632867900295047	0.216698750966977	0.456936203393951	138.18105691465	20.7398035837098	27.9778123113308	0.100189315030108	0.00762282088536841
P33B3a_5	patient33	F	31	ibd_cohort	CD	20.5	2	0	P33B3	Right	Inflamed	22.81350186	0.4444	0.4706	2641.44357392887	156.012278000591	0	0	None	0	56.6491266490376	839.74340477096	125.799945964412	346.388538897927	1159.92209468106	111.657534889769	0.475042059053962	0.556837380480474	0.0604026988995763	0.00503355824163165	0.150377552468736	0.0113255060436721	0.0239094016477495	0.264114115892872	122.246452470871	2.90166026081651	30.5111044718689	0.0652181918702989	0.0237284896802271
P33B3b_6	patient33	F	31	ibd_cohort	CD	20.5	2	0	P33B3	Right	Inflamed	18.53068442	0.4118	0.4348	2288.08058667101	153.773176316613	1	0	None	0	22.0589054019974	774.695568547271	21.6966980863748	305.903552989026	1064.65968724863	95.5521034489964	1.94742875479077	1.23302358224342	0.0923804625665312	0.0245802977617302	0.0760289768087468	0.100965924723226	0.039662485806419	0.140424484780334	125.715961104547	7.74717636190354	20.1243649428978	0.0359099583665623	0.0093394325050451
P33B3b_7	patient33	F	31	ibd_cohort	CD	20.5	2	0	P33B3	Right	Inflamed	19.50891517	0.381	0.4074	2414.36623418129	155.946640034181	1	0	None	0	95.0276080757467	791.523200951407	23.7209364454356	310.330591451293	1071.13315901703	119.76931759288	1.25356380032098	1.21243834737498	0.149314884607477	0.0278969083768743	0.045694063960191	0.0778702943678411	0.0946418742042798	0.163784286074429	125.273978529732	7.85169409348853	22.579390947473	0.0348724452156713	0.0429197030161647
P34B2_1	patient34	M	22	ibd_cohort	UC	4.5	3	0	P34B2	Right	Inflamed	20.66683149	0.3333	0.3732	2529.89450616677	164.679949147934	2	2	NA	0	154.763666093642	429.500392580153	17.9591035706181	811.291229517246	860.153152133665	2.1988885523073	1.03846132168069	7.71038211415512	174.186852599326	1.61811714501204	0.0552613910427181	1.59889361642533	67.8201054647256	0.909200185780328	117.041840616092	0.546478606398802	38.7958479285546	0.204431232315911	7.18215057085876
P34B2_2	patient34	M	22	ibd_cohort	UC	4.5	3	0	P34B2	Right	Inflamed	22.1375822	0.3333	0.3478	2474.56801283634	174.820091875159	2	2	NA	0	147.765205388019	417.492660003642	22.199052660395	766.999198683291	863.053885153299	2.34613584044831	0.801037363215014	8.65094456673568	173.929568291518	1.62277748613723	0.0494620494783725	1.58337129032835	68.0747140234934	0.844745915467405	123.459755906736	0.550970714258716	40.4999544036087	0.205988365182952	9.2586765647461
P34B2_3	patient34	M	22	ibd_cohort	UC	4.5	3	0	P34B2	Right	Inflamed	23.3589206	0.3333	0.3158	2432.00329768268	172.444436027395	1	3	NA	0	174.983389102201	403.424363799468	11.8710098039452	765.372054977115	815.483500110011	7.18708596630314	0.912456206814502	6.94444169672517	175.104496447985	1.50636789329244	0.0626076301451358	1.05401978920809	68.0975041767854	0.767730316077654	117.781728274915	0.364985696265163	44.657379068862	0.132106772846174	8.74050589103392
P34B2_4	patient34	M	22	ibd_cohort	UC	4.5	3	0	P34B2	Right	Inflamed	23.65114072	0.3333	0.3489	2470.10821256908	168.287807176364	1	3	NA	0	148.264359230531	420.519718860146	12.3247188987248	790.226460716085	838.593312154814	7.43342938844755	0.684933963729497	7.17353928100209	174.933492290373	1.46469723993034	0.0606844917381068	1.00921557783232	67.4196504066469	0.754088378240744	115.856652471808	0.359270883668859	42.7616384474138	0.125525132625121	8.43063185624359
P34B2_6	patient34	M	22	ibd_cohort	UC	4.5	3	0	P34B2	Right	Inflamed	23.99831217	0.3429	0.36035	2223.87217124197	136.69706970883	1	2	NA	0	198.12057140287	362.591662956019	10.8434908198279	668.086849834873	744.776589334783	1.53120308901377	0.45942076156302	6.71548869945875	162.123497153458	1.4069990990098	0.0843226187664005	0.880913694773175	66.2511616355847	0.469997984998281	98.380780238305	0.223731957202941	30.7345871869711	0.0672997516921696	6.82067258083052
P35B1_1	patient35	M	66	ibd_cohort	UC	0	7	45	P35B1	Transverse	Never_Inflamed	19.85987754	0.45	0.4348	3964.38134845743	202.237938469401	2	0	None	0	92.2436563677216	1480.69256505603	12.822760887831	578.401309576242	1749.89005787655	38.9036769795466	0.330915771499775	2.1833095351931	2.70139383466098	0.114264605855752	0.0809992559366179	0.178335389351304	5.83810344358784	0.413855695747288	23.4607650966581	3.2067116588239	6.14233914869301	0.144404827261304	0.869492882816379
P35B1_2	patient35	M	66	ibd_cohort	UC	0	7	45	P35B1	Transverse	Never_Inflamed	18.5426796	0.4667	0.4545	4013.14315962699	204.307134600611	3	0	None	0	93.2920616079864	1507.72899911963	17.4747673600968	575.532939250599	1770.16585428332	40.172141425897	0.662726265253553	2.01262679744089	2.3349544186292	0.132713136085258	0.125371230799303	0.182918740714001	3.32508614355052	0.310061631899027	27.5001097337868	2.30080211701226	5.30542715214592	0.118792032620914	0.771572772535103
P35B1_3	patient35	M	66	ibd_cohort	UC	0	7	45	P35B1	Transverse	Never_Inflamed	19.43637979	0.4615	0.4545	3973.70053371555	204.264706610699	1	0	None	0	101.906484650404	1478.13831697215	13.7355797403151	572.11448238768	1756.10257127829	41.3083559839492	0.569607489232503	2.10236377757521	3.24605505393149	0.0908858394868446	0.173823368345275	0.110742473037661	4.10126485560145	0.0513038961038962	6.74830519480519	0.716103896103896	3.80342337662338	0.0214363636363637	0.659427272727272
P35B1_4	patient35	M	66	ibd_cohort	UC	0	7	45	P35B1	Transverse	Never_Inflamed	18.90355755	0.4643	0.4737	3351.29423730119	148.682507447574	0	0	None	0	152.211044126256	1172.01837545248	1.99053182656853	450.994724259627	1521.94306147019	28.283641930994	1.92981016932335	1.72740464517275	3.10692479571166	0.0645167608230039	14.7996389189865	0.139786315116503	2.08477689875114	1.69887720024675	84.2210785986709	1.99539610873247	19.4825062674605	0.469188638056364	39.8154605868329
P35B2a_1	patient35	M	66	ibd_cohort	UC	25.5	7	45	P35B2a	Left	Prev_Inflamed	16.94607537	0.45	0.4583	11284.1865584964	693.0855121266	3	6	chr19q_DUP,chr9p_DEL	2	316.042388984499	2000.51155663455	315.863596320472	1330.62240510776	3618.90351865729	234.272337139661	1.35696598140538	3.54120203188424	2181.42433100349	0.0538749917786667	0.232463060906128	0.138405976598276	1281.2235115847	4.67415969560696	426.4088614766	20.1048968194075	218.542364010559	2.15705974357892	21.1981703542475
P35B2a_3	patient35	M	66	ibd_cohort	UC	25.5	7	45	P35B2a	Left	Prev_Inflamed	15.88948956	0.4545	0.4706	11302.6818536122	688.177062951402	3	6	NA	2	310.59305319315	2032.87264401057	313.299930785257	1356.0047181669	3633.41162695654	260.467146057049	1.56949531526542	3.97700098443396	2137.60938996829	0.0469544685896518	0.424622923965783	0.0878901411879753	1252.3173796288	4.36883374596393	418.058281763367	20.8898656793533	220.645704386328	2.02686780972737	22.1875095352614
P35B2a_4	patient35	M	66	ibd_cohort	UC	25.5	7	45	P35B2a	Left	Prev_Inflamed	18.20613853	0.4348	0.4348	11280.5860839927	690.841021568098	3	6	chr19q_DUP,chr9p_DEL	2	322.473374686324	2054.41128358094	310.78999648542	1344.78773060486	3594.31818515415	255.12147926524	1.31417399048572	3.90893221832696	2137.9640243484	0.0288743752778631	0.166463010024942	0.0985974770540921	1255.20296777849	4.46355306604553	417.809609984664	22.2891238262669	223.089946411686	2.07272747694411	21.1160607743933
P35B2b_10	patient35	M	66	ibd_cohort	UC	25.5	7	45	P35B2b	Left	Prev_Inflamed	21.00185021	0.4737	0.5	6876.72459895077	683.123815153036	1	0	None	1	106.008484072206	2131.37788099243	30.5574786801571	982.997347417165	3029.10755106839	157.672858719677	0.94431812420639	1.8121087344594	281.243668646911	0.176953964896146	0.289144003489803	0.0831485290194287	154.453656156991	13.0116645481584	529.212884658494	34.7931727102531	42.729085924577	4.55300671386944	6.82332367964812
P35B2b_5	patient35	M	66	ibd_cohort	UC	25.5	7	45	P35B2b	Left	Prev_Inflamed	18.56862063	0.4444	0.4615	6698.03132842883	658.631428649795	1	1	NA	1	106.390658221443	1994.34217877807	30.0468710739874	955.575454774593	2940.48817005153	184.13086333702	0.672239446877093	2.25550023969547	326.115272542091	0.147163353774022	0.270746629403657	0.0489280207020535	157.547282040814	12.691690869839	546.509355651098	36.3205003981806	50.526736434385	4.44664057793702	8.13650475355989
P35B2b_6	patient35	M	66	ibd_cohort	UC	25.5	7	45	P35B2b	Left	Prev_Inflamed	18.59096773	0.3125	0.3333	6233.62387464295	623.27145551179	0	1	None	1	64.3590838895639	1874.66375417836	27.3932008778726	904.463868086171	2766.59246312953	147.755079152718	0.919886834698307	2.35605809046233	290.975922655633	0.637365588064227	0.262354729541517	0.0698640777783339	153.1749734196	12.4850693923123	520.487685302991	32.5516748987002	46.4254809132168	4.3618529518818	6.95969208689753
P35B2b_7	patient35	M	66	ibd_cohort	UC	25.5	7	45	P35B2b	Left	Prev_Inflamed	18.5954122	0.4	0.4167	6814.39643811224	664.755553632965	1	1	None	1	48.1420833430858	2103.92056546539	26.2455932296726	1000.60462363112	3040.38489688485	160.528171918776	0.797254517910877	1.99154259936457	278.573952736482	0.290617885294452	0.166571057610469	0.0518197241809428	152.698745006264	13.2136172061029	556.928513397392	36.8079699302458	45.7879071777926	4.77240082601071	7.24514513245594
P35B2b_9	patient35	M	66	ibd_cohort	UC	25.5	7	45	P35B2b	Left	Prev_Inflamed	23.31983104	0.4762	0.48	7014.65401241773	705.110953151064	1	0	None	1	83.6234120585061	2173.58671376308	32.162420484774	1002.29808581105	3089.75883901299	195.570557454629	1.45434591857376	2.03657171825959	279.878559562203	0.223905259472343	0.354728238199229	0.156444542367367	153.549428785885	12.5580493673603	549.423950410993	32.5138960217047	47.0956060821653	4.39425378137253	7.12452057140359
P36B1_1	patient36	F	61	ibd_cohort	UC	0	20	30	P36B1	Right	Never_Inflamed	21.16624492	0.4737	0.48335	4216.32968561046	217.155614610099	1	0	None	0	42.021578561499	1585.15768753884	166.202159825478	694.427752662886	1725.46825516043	0.373264120101645	0.467457819397008	0.903091834866562	0.810362751160891	0.0125546091440469	0.0144296091440452	0.0351843058611507	0.435907061189777	5.84938505561199	169.614749646211	25.7804580341702	13.938641907441	1.78057676440898	0.191803162156476
P36B1_2	patient36	F	61	ibd_cohort	UC	0	20	30	P36B1	Right	Never_Inflamed	19.54424834	0.4643	0.4737	4548.57124426931	270.318382933788	0	0	None	0	50.8643474860143	1639.63862565759	251.556128326662	778.20199448504	1821.27643830294	0.673666552725983	1.52327357067349	1.26457811504477	1.30228685195142	0.166605951158122	0.155239653917711	0.250619095730265	1.69743981055865	3.50230949584158	196.47618382826	39.1528551099303	29.888181201133	0.660816455680791	0.638036889154805
P36B1_3	patient36	F	61	ibd_cohort	UC	0	20	30	P36B1	Right	Never_Inflamed	24.73629744	0.4545	0.476	4795.56062201411	288.730014176112	0	0	None	0	50.8309428066747	1718.79703378254	259.052588419742	829.087539549476	1931.14991148371	0.640088243942586	1.23345976066839	1.11425999936417	2.39502449006946	0.112069429625357	0.14569582600107	0.0237710970347713	0.978236971155766	5.11970732401937	215.691555997264	40.5448851086006	25.8406914888354	1.31672289335734	0.216451407923795
P36B1_4	patient36	F	61	ibd_cohort	UC	0	20	30	P36B1	Right	Never_Inflamed	16.00234941	0.4706	0.5	4170.18233446491	167.192568834275	0	1	chr7_DEL	0	53.707520466678	1578.90794226121	161.659814490036	645.67025683412	1723.32777336431	0.628301077862201	1.09418653069338	1.15719849188637	2.87506997278911	0.0302178879460122	0.0301130388070092	0.0566857758920207	1.03725391576939	6.27613769963027	139.608297912206	14.5296343333714	4.46670280464043	1.19450618553601	1.11728991761558
P36B1_5	patient36	F	61	ibd_cohort	UC	0	20	30	P36B1	Right	Never_Inflamed	16.09190586	0.3333	0.3889	6241.87799059971	110.679124903086	0	0	chr7_DEL	0	95.4340209309296	2217.94359193021	262.614390841724	1291.24334087679	2328.71925085965	0.587534674419103	42.1000126490679	1.40945112582829	1.16615429717641	0.387656181253131	0.0380061010657613	0.026873696050103	0.207706245830376	3.45834811947916	90.5710954833495	13.1261794609984	2.42746687962565	0.8908157187	0.205219240847341
P36B1_6	patient36	F	61	ibd_cohort	UC	0	20	30	P36B1	Right	Never_Inflamed	25.7286003	0.4615	0.4828	3564.67770830924	214.845226123379	1	0	None	0	52.0752329855936	1308.31324899326	189.216781567476	529.72525698739	1472.30942676667	0.406271365409175	0.707542730818346	4.10105036996492	6.37260514323227	0.367097544510052	0.00879819378088342	0.022102199252739	1.05229326064839	5.53241477179139	149.194790499563	52.1435356073014	6.14570098172052	1.61263931587471	0.21614497674849
P36B2a_1	patient36	F	61	ibd_cohort	UC	27.5	20	30	P36B2	Left	Inflamed	22.58417511	0.4737	0.4783	7983.78608676404	802.53756622115	5	20	chr16_DUP,chr4q_DEL	1	569.736556784758	2877.65549028243	118.606136610178	1057.41146890258	3255.52924368287	5.85120900710732	1.51892655459643	2.37077389268976	91.8316949047901	0.116356108738112	0.0394134284586959	0.0225232257936291	3.09629361500665	3.24150612981723	495.278266846432	33.5382658641043	267.634618275189	0.854770424195761	1.99013868026221
P36B2a_10	patient36	F	61	ibd_cohort	UC	27.5	20	30	P36B2	Left	Inflamed	21.81496696	0.4583	0.4667	7477.98473270808	811.149780991307	5	15	chr16_DUP,chr4q_DEL	1	314.306389261347	2859.07627832583	106.053461675249	1021.28612924256	3072.60675505282	4.54756018862581	1.16462264391049	2.40314246590111	92.6744173783364	0.386277097363063	0.0725703008679233	0.0588567029027871	3.34827233429294	3.35512923823888	494.279756204521	34.9177915349982	276.19653359748	0.885614130369287	1.51495628739278
P36B2a_2	patient36	F	61	ibd_cohort	UC	27.5	20	30	P36B2	Left	Inflamed	23.96948653	0.4667	0.4667	7682.81997157807	823.090327835616	4	16	chr16_DUP,chr4q_DEL	1	324.826186634503	2923.91664024687	115.38875886217	1048.64622315922	3166.96114424793	4.44399027092493	0.962245396944958	2.0394238780954	91.5071759564467	0.113815902592208	0.0425096354601493	0.0487602325855008	3.92309737625641	3.24826188307743	501.960333602896	33.472662042993	282.142190304625	0.934819040919598	1.33206093648809
P36B2a_3	patient36	F	61	ibd_cohort	UC	27.5	20	30	P36B2	Left	Inflamed	20.15251257	0.4783	0.4783	7728.56240411462	823.015239463754	3	16	chr16_DUP,chr4q_DEL	1	433.915319459802	2908.5379889728	124.56415836193	1038.2445374573	3121.26256914081	4.43756097363331	1.0039604235461	2.00916530384567	91.3691288803853	0.122788724638383	0.043153906872881	0.0481520978897194	3.00392059654898	3.43156287062216	502.306013793539	33.4504580787296	281.503472479663	0.994990565130662	1.32874165231501
P36B2a_4	patient36	F	61	ibd_cohort	UC	27.5	20	30	P36B2	Left	Inflamed	21.16705746	0.4706	0.4783	8455.52291561291	884.994303923393	4	21	chr16_DUP,chr4q_DEL	1	1051.26441124926	2958.49566031208	122.273152854408	1052.92686361018	3165.41153641994	4.50975897597019	1.1685343942524	2.13913182878601	92.0447516571855	0.13038583572358	0.142850563938595	0.0464809428678308	4.96939735540751	4.12108205475939	552.718645886454	34.1979582867099	291.415980960162	1.03932865618658	1.50130807572854
P36B2a_5	patient36	F	61	ibd_cohort	UC	27.5	20	30	P36B2	Left	Inflamed	18.06125099	0.4706	0.47725	7535.45648382116	831.223590867578	4	15	chr16_DUP,chr4q_DEL	1	394.405725706955	2845.52434000451	100.963964598317	1017.71308725125	3073.38973255327	4.47245703244639	1.60562222022097	2.10201408535453	91.5057833852982	0.128310026945556	0.146056377151794	0.0200525394945572	3.47933801878225	3.59165037804458	507.716009568974	34.0798631193582	283.455046222283	0.942989758327852	1.43803182301201
P36B2a_6	patient36	F	61	ibd_cohort	UC	27.5	20	30	P36B2	Left	Inflamed	20.08290536	0.4615	0.4615	7600.64960336207	794.030307941648	3	15	chr16_DUP,chr4q_DEL	1	392.995492733851	2910.71621000757	102.663706867672	1021.50075508491	3069.78590955046	4.709062092695	1.19841880610143	2.34273581532011	90.9207455306319	0.391349965750095	0.0406725551890901	0.0421105032579234	3.34243378659213	3.33533962267217	484.724872954238	35.2130216223005	268.413273214311	0.877444595660621	1.46635593081752
P36B2a_7	patient36	F	61	ibd_cohort	UC	27.5	20	30	P36B2	Left	Inflamed	21.02014988	0.44	0.4444	7259.55528194517	787.080035022587	4	15	chr16_DUP,chr4q_DEL	1	269.956028376509	2771.72869681488	102.461330180274	1001.25441498018	3011.53318884487	4.57359850036005	1.13364270476457	2.33218744321645	90.9781746522397	0.38441050577552	0.0394152368986056	0.0244487589211815	3.15574495110904	3.07795743671661	476.00854866264	34.5129239638093	271.257321026074	0.778558151928381	1.44472578183239
P36B2a_8	patient36	F	61	ibd_cohort	UC	27.5	20	30	P36B2	Left	Inflamed	20.8698282	0.4545	0.45305	7306.50687840442	794.058909145237	4	15	chr16_DUP,chr4q_DEL	1	259.380831838193	2795.12422415656	104.62768317913	1011.36818389783	3032.99575716354	4.55996493603685	1.29460070326869	2.69864947648865	90.8329402844438	0.395770284247789	0.0621356671205433	0.0294899809491085	3.13664676219673	3.25393993083393	480.744207361101	34.9231472806048	272.786252122085	0.859950303928935	1.49141214744578
P36B2a_9	patient36	F	61	ibd_cohort	UC	27.5	20	30	P36B2	Left	Inflamed	23.43519145	0.4483	0.4545	7289.95637137689	801.019153993992	4	15	chr16_DUP,chr4q_DEL	1	244.10649812003	2781.40290144866	103.646075779835	1010.03263473761	3045.01467597619	4.51930492630595	1.44378987937333	2.57903937395476	93.4195471499621	0.468798326105954	0.0688003427356136	0.0595019055636925	3.19480340367517	3.22328668233559	485.572688762807	34.6947158368152	275.213434965756	0.82511553487765	1.48991221140807
P36B2b_11	patient36	F	61	ibd_cohort	UC	27.5	20	30	P36B2	Left	Inflamed	26.58329935	0.4	0.4118	7676.05915428789	985.503041941605	2	5	chr7_DUP,chr1p_LOH	1	51.4373491481859	2171.132990907	117.351897613468	1395.84095394123	3473.66455569296	9.76613236953039	1.1322179389945	3.87525258794067	342.700918475761	0.20194281032279	0.0218948302233982	0.126380420092271	108.806667464288	8.87158760150913	596.683563795488	5.58786092803047	359.737000554437	1.44918618096	13.1738428795754
P36B2b_12	patient36	F	61	ibd_cohort	UC	27.5	20	30	P36B2	Left	Inflamed	20.26920811	0.45	0.4615	7602.15774586571	974.220727390875	1	4	chr7_DUP,chr1p_LOH	1	48.0760941590059	2131.46986315473	125.749529975579	1374.68038842846	3442.92129047542	9.94885766527884	1.02368592959931	4.48931123347376	350.789274504974	0.177217468741339	0.013150944070869	0.319471707886319	112.499610352785	8.81248747581909	591.049489492137	6.21318468998294	353.764458627969	1.40157174974589	12.9795353543465
P36B2b_13	patient36	F	61	ibd_cohort	UC	27.5	20	30	P36B2	Left	Inflamed	22.28636975	0.4444	0.4444	7710.15253390722	998.428529106703	2	5	chr7_DUP,chr1p_LOH	1	44.9105483918729	2208.90792979081	120.022557236497	1399.36725408848	3465.13257226678	11.0660236296698	1.1373968970439	4.02195047654621	346.517673917077	0.185020835136962	0.0175087257724175	0.124556601424449	108.741540942886	9.22055237879282	609.019717376617	5.40942843507893	360.076250391843	1.43953842796668	13.263042099702
P37B1_1	patient37	F	37	ibd_cohort	CD	25.5	0	0	P37B1	Left	Prev_Inflamed	22.900835	0.4667	0.4615	4384.31490293167	445.016824434792	1	9	None	0	102.969047285983	889.569951457554	470.822539719853	466.170735962206	1975.1799996518	356.86917184784	0.306307929938974	2.7332511204932	100.73135405156	0.0581495448727516	15.0761815231714	1.2893926114627	2.53882007326577	16.2389546951824	219.369686243028	85.535330128114	106.931839781391	1.45991551416473	15.4810980961202
P37B1_10	patient37	F	37	ibd_cohort	CD	25.5	0	0	P37B1	Left	Prev_Inflamed	15.62984328	0.3529	0.4091	4311.53670227128	242.38158488786	0	6	None	0	83.9796388736118	1068.53753955705	622.968942526837	690.676748182832	1620.48753237916	196.753183837339	0.0729252676747336	2.21097411371321	15.9454146388742	0.0404673901156869	0.769099458309086	2.2249600265676	6.86927574791055	13.7411136632218	90.1174958366389	91.427759364015	40.7981674729588	0.400338120278151	5.89671044288722
P37B1_12	patient37	F	37	ibd_cohort	CD	25.5	0	0	P37B1	Left	Prev_Inflamed	16.73337431	0.4737	0.5	3810.68280640903	361.705529345825	1	5	None	0	115.71984626471	869.08998549635	470.943321484712	436.824508322446	1578.08175993816	310.188460938661	0.360943371901325	1.48401395343753	13.229305540414	0.0509364337572897	7.59279989583364	0.822997841933432	6.29392741768752	14.8384608756267	159.670367761282	86.5236253472678	89.2031172766138	0.897535047969456	10.57242305124
P37B1_13	patient37	F	37	ibd_cohort	CD	25.5	0	0	P37B2	Left	Inflamed	11.13016198	0.5	0.5	4045.18176058887	421.813931592029	1	3	None	0	44.2516725771286	845.052169797393	723.321249530967	454.233537522494	1752.43717427425	189.487623735023	0.179180689435153	2.84413351087426	25.1522431176798	0.0753452694408008	0.39836080825382	0.153910970591484	7.59515859146899	16.3797638053514	178.836939936498	125.342126675225	90.619402694142	1.39896436093207	9.2367341098518
P37B1_2	patient37	F	37	ibd_cohort	CD	25.5	0	0	P37B1	Left	Prev_Inflamed	20.62231242	0.4444	0.4211	4375.01934008225	444.022928893921	1	9	None	0	97.5118478387403	885.183784530318	469.432535072959	465.214870546144	1977.99535606212	356.88287759157	0.29263806934215	2.72252829907048	100.695081214609	0.051287776785113	15.0707434373229	1.43545682629478	2.53033271472696	16.2585331302052	218.899357190668	85.0907649626972	106.884155755206	1.46634010047182	15.4237777777519
P37B1_4	patient37	F	37	ibd_cohort	CD	25.5	0	0	P37B1	Left	Prev_Inflamed	19.28187308	0.4545	0.4444	4655.58994261009	456.167988846366	2	9	None	0	94.9336800005341	900.213024290258	466.723233230383	484.437803338578	2016.23967718479	356.84060196239	0.307213052598126	2.80279098522818	102.915289306839	0.0546701454393386	159.923257931217	67.2493807496316	2.94932032211025	16.4160699885539	225.920416018185	85.6916160099356	108.300352059013	1.52010222610354	18.3194325682089
P37B1_6	patient37	F	37	ibd_cohort	CD	25.5	0	0	P37B1	Left	Prev_Inflamed	22.27260921	0.3226	0.35145	5083.07578614363	403.128205390585	1	9	None	0	73.8521545521646	1285.87947290161	631.152758967844	784.700979773401	2015.60102529015	255.004859968487	0.382944938230462	2.58821936343386	20.7105543865398	0.167865362888548	0.994034381010465	4.02341159154721	8.01750397269318	15.8334334836845	225.24204971653	95.6882574392159	54.881224208097	1.09822328227804	10.3850172991948
P37B1_7	patient37	F	37	ibd_cohort	CD	25.5	0	0	P37B1	Left	Prev_Inflamed	14.52653492	0.3214	0.3529	4665.37661077833	419.858890260637	1	9	None	0	66.9266862206261	1158.6356281074	625.139686329607	687.834725743179	1839.10112789474	255.096398240883	0.276844445280108	2.30609243823981	20.1148811712998	0.0526986222945141	0.891493320659521	4.03783839784219	4.96250911795113	16.4663008017264	240.945889898928	95.9637394552821	54.7772202824584	1.30637383251185	10.3993660280931
P37B1_8	patient37	F	37	ibd_cohort	CD	25.5	0	0	P37B1	Left	Prev_Inflamed	16.70753658	0.4286	0.4375	3715.33776818062	350.846524500166	0	5	None	0	74.3233138730171	848.242489789417	471.347431606203	451.336570841105	1542.37556997177	309.161926720456	0.365881619236077	1.34937679255576	4.31986600214503	0.0637409611508168	7.62267465367499	0.929701945153568	3.89922382412026	14.6616511389867	151.959903303874	85.8591741711358	88.5563976598411	0.844331641815885	8.96506659434685
P37B1_9	patient37	F	37	ibd_cohort	CD	25.5	0	0	P37B1	Left	Prev_Inflamed	15.19201129	0.3333	0.3684	4608.27722028195	381.267818487814	0	4	None	0	72.9721513693422	1141.58820354669	621.593075674769	667.191301267657	1823.13322726066	248.616483780044	0.278289344300617	2.30308982980943	20.2788638018803	0.0580745394945588	0.843429355102181	4.02374991375225	5.39727989650402	15.3577425649721	205.363847608378	94.8421634709824	54.7470767125723	0.945087264897566	10.0119009041975
P37B2a_16	patient37	F	37	ibd_cohort	CD	25.5	0	0	P37B2a	Left	Inflamed	17.66487429	0.4444	0.4508	4364.26789057327	432.831765772895	0	10	None	1	79.8716086393705	889.910038261639	724.016588260138	520.014197236941	1917.10125242852	179.602896535389	0.214609881400005	3.66398703673352	38.0014360483045	0.0539752136284886	2.17436725955293	0.200775136778349	9.44215845660026	16.594070045684	187.679458201994	124.136948143753	91.5700449885842	1.4502511744018	11.4009932055825
P37B2a_17	patient37	F	37	ibd_cohort	CD	25.5	0	0	P37B2a	Left	Inflamed	14.43257616	0.4	0.41425	4068.35801468375	421.53081550965	1	10	None	1	53.047806734589	846.01543049091	721.880593349616	472.29741884185	1754.680456908	175.831198838948	0.16764876011011	2.6971664224802	33.6955629857377	0.0465778383004611	0.399171906493333	0.130932047056408	7.4680493709106	16.378320147834	179.475458166171	124.593188558112	90.5284878954405	1.39346885349221	9.16189187895008
P37B2a_18	patient37	F	37	ibd_cohort	CD	25.5	0	0	P37B2a	Left	Inflamed	11.80647871	0.375	0.4286	3167.42082617522	295.373734304061	0	1	None	1	48.8427817408902	622.02301725479	856.714965586534	398.810347762724	1139.96795194467	76.8436298738679	0.194390395197171	3.17387482781109	15.2889631378705	0.0745364681153085	1.07235994792797	1.78206427938368	2.63194328022118	2.04149364105527	99.1983354745952	164.41254637133	27.5705098512011	0.70699298317028	1.44385599764841
P37B2a_6	patient37	F	37	ibd_cohort	CD	25.5	0	0	P37B2a	Left	Inflamed	18.1508219	0.3043	0.355	3801.3835822188	323.405517535206	0	2	chr20_DUP	1	136.229822776495	676.595898984084	862.008189860039	438.204227460304	1412.88225824548	120.663790960391	0.0958990726103792	3.70881197435327	122.708741712408	0.0683927304187932	1.17948697573705	1.50338841786585	25.5346733398178	2.29082392302944	122.167003525631	165.1159435564	29.248558093226	0.770184862332358	3.81300359238188
P37B2a_4	patient37	F	37	ibd_cohort	CD	25.5	0	0	P37B2a	Left	Inflamed	13.86222243	0.35	0.4074	3370.85182145037	313.436153692688	0	2	None	0	98.2391299627927	640.497219179407	857.803352038109	420.705384746158	1167.74657383323	80.8081284774403	0.0830637820585309	3.1791733969354	69.3464063361835	0.15815355398324	1.12358351909461	1.42882218992702	29.7328306946835	2.26219910786745	113.541908407079	165.133014758879	29.79494666597	0.763273781884566	1.94081098731991
P37B2a_5	patient37	F	37	ibd_cohort	CD	25.5	0	0	P37B2a	Left	Inflamed	11.91788578	0.5	0.5	3679.15787917266	366.058835376788	0	0	None	1	76.8592758706196	656.033298725028	865.850402051785	345.084096828997	1373.55649055383	293.552956712068	0.055826446220884	1.52970236010873	61.1693420211779	0.0363474933228645	0.419134243689641	0.856086756429399	4.15491912672629	2.1352908758733	147.336256490811	165.823029506637	44.9814848329292	0.734751441130222	5.04802225261907
P37B1_15	patient37	F	37	ibd_cohort	CD	25.5	0	0	P37B1	Left	Previously_Inflamed	10.70539431	0.4118	0.4615	4023.13815976908	262.674735284264	0	6	None	0	130.109183699281	903.655530059649	632.283658921561	542.991857111515	1512.16519991775	201.855067912392	0.101621493479808	2.34393612707331	70.296166442769	0.0715792390506671	1.88162609265031	1.22503259776452	24.1577002650692	13.6607338198782	96.3120701785032	92.5380290307703	45.9443004452204	0.339084058270775	13.880517763357
P37B2a_3	patient37	F	37	ibd_cohort	CD	25.5	0	0	P37B2a	Left	Inflamed	17.70010531	0.4615	0.4706	3658.85026301625	366.058835376788	1	0	None	0	56.5516597206196	656.033298725028	865.850402051785	345.084096828997	1373.55649055383	293.552956712068	0.055826446220884	1.52970236010873	61.1693420211779	0.0363474933228645	0.419134243689641	0.856086756429399	4.1549191267263	2.1352908758733	147.336256490811	165.823029506637	44.9814848329292	0.734751441130222	5.04802225261907
P37B1_14	patient37	F	37	ibd_cohort	CD	25.5	0	0	P37B1	Left	Previously_Inflamed	18.16031247	0.3333	0.375	4798.59480091891	346.106132482535	0	7	None	0	66.1649168905559	1173.43767587173	613.02849809347	743.529141400369	1913.63626875667	256.206099498187	0.262073005906434	2.29628781580892	23.1387822421055	0.0664520257125396	1.39674251000935	0.650143780687028	4.78171800878341	14.7161233107167	174.374401243698	93.3304192997198	53.2318116798886	0.716905857775055	9.73647113620147
P37B2b_10	patient37	F	37	ibd_cohort	CD	25.5	0	0	P37B2b	Left	Inflamed	21.36868807	0.4583	0.4737	4359.2166439387	491.384254129682	2	8	None	0	162.652141268012	760.616792146366	629.59320419999	543.783449037616	1836.92209056634	285.151142253749	0.161017622355399	4.04172122240127	99.8112192170894	0.7573404729972	3.88704771917835	4.24246080469332	27.5970172692089	2.60492032851027	216.885745056115	99.7243720235064	142.251275179918	0.911931185091125	29.006010336859
P37B2b_11	patient37	F	37	ibd_cohort	CD	25.5	0	0	P37B2b	Left	Inflamed	21.31836531	0.4483	0.4483	5399.80768130968	497.577907568682	1	1	None	0	151.929402144165	1120.61425980527	832.174501996916	697.876973400654	2235.50343315501	237.74256398029	0.448184083137395	3.1575133213899	64.6617954541471	0.103822663310945	47.3213172291382	2.22046573585471	6.0534480307195	15.5880411556854	242.317242159788	113.640281279994	105.042334812823	1.05754135082879	19.932466781881
P37B2b_12	patient37	F	37	ibd_cohort	CD	25.5	0	0	P37B2b	Left	Inflamed	18.06444126	0.4444	0.45225	4991.73118131525	495.105690655163	1	1	None	0	119.212529223967	1052.70161007758	849.845525876595	693.688920943332	2028.96913817839	204.493462953888	0.360377075576473	2.03072688835962	34.5144472006148	0.144477988064075	1.52693295440035	0.546195102688394	3.69683668654817	15.4154397296159	234.073546564832	111.490379350807	124.584206287173	1.00681912025204	8.5352995783201
P37B2b_14	patient37	F	37	ibd_cohort	CD	25.5	0	0	P37B2b	Left	Inflamed	20.66813201	0.45	0.4545	4905.2705535731	489.217806506771	1	1	None	0	91.0715417715738	1053.68558865484	848.363647605195	695.339354250329	1986.42428902578	193.182963520805	0.266453258522475	1.90557122221004	29.846423101714	0.157710395435622	1.12195655055624	0.531218757122517	3.37383523591781	15.3644146913981	232.22396869313	111.160091278108	123.727896590686	0.988509167766481	5.7529260569108
P37B2b_15	patient37	F	37	ibd_cohort	CD	25.5	0	0	P37B2b	Left	Inflamed	21.37670167	0.4667	0.4706	4955.23161143286	501.34220609796	1	3	None	0	52.7261421048821	1077.30369230032	849.298229644097	704.248773019575	2043.68917081578	192.001573838971	0.278256639209818	2.12732083177267	27.5176992711685	0.27246809870277	0.96115420907306	1.29261621524657	3.51451431119679	15.531550864152	243.166790152689	111.254865132589	124.461956243293	1.02958677060914	5.89745690766795
P37B2b_7	patient37	F	37	ibd_cohort	CD	25.5	0	0	P37B2b	Left	Inflamed	17.32050667	0.4545	0.4762	4148.32959040357	477.066110041804	2	9	None	0	138.861568814925	731.168425688077	627.487933671122	534.977242660172	1766.78239399889	259.895832836248	0.0297134727695401	3.73944184352043	63.6758517479086	0.207025829309668	2.91221684519818	0.650311506296031	17.9416313855584	2.16026473117282	205.290043151862	99.3483446865782	142.123388198501	0.809145710540321	27.334923544346
P37B2b_8	patient37	F	37	ibd_cohort	CD	25.5	0	0	P37B2b	Left	Inflamed	19.86509532	0.4762	0.4839	4309.87740746274	501.635335608615	2	8	None	0	143.633468230557	766.3253315969	631.117712850694	548.878212688902	1810.13667864187	285.640558555578	0.0300694567823498	3.85160934657575	79.9434313547542	0.224734764413043	3.10010887798798	4.30353661705229	32.6919543179305	2.37732941628806	222.568360118561	100.736051273343	144.434706858751	0.871335505824241	30.6475524172323
P37B3_1	patient37	F	37	ibd_cohort	CD	25.5	0	0	P37B3	Left	Inflamed	23.18889991	0.4348	0.4634	5845.37372609359	438.288029825794	0	16	None	0	91.2674137883581	1007.68738869066	734.267496021762	702.6906629119	2824.40130918716	413.59409098201	0.0351953250146533	1.71200116678417	62.6319663274144	0.11375631835093	1.19161314692467	3.32470123799129	2.4561308956654	15.6466496486398	219.836772958882	102.280052607696	46.6754881313429	1.09065904266807	52.758407411772
P37B3_10	patient37	F	37	ibd_cohort	CD	25.5	0	0	P37B3	Left	Inflamed	21.03404787	0.4	0.4091	6835.5952404312	677.050292008846	3	12	chr20q_DUP	0	281.217370182052	950.940588695868	616.258985327462	648.903287432965	2819.16239821935	543.660501073146	0.370304843159551	5.16459676027187	778.130743193254	0.491390242693135	11.1196431309091	1.42255773715057	178.752873421721	15.8524061011563	241.446616714949	129.662627551164	236.807739601792	0.936193720989363	52.3447083209494
P37B3_11	patient37	F	37	ibd_cohort	CD	25.5	0	0	P37B3	Left	Inflamed	19.46379152	0.375	0.381	6856.41300541168	666.195890862788	3	12	chr20q_DUP	0	280.688265738533	946.72306879985	612.578267655505	651.249499094857	2840.05910411894	548.170405322343	0.398555933177937	4.70438047528071	778.469252274466	0.457394778793024	10.8648586951218	1.53323805360863	180.516714359528	15.7273870006648	232.533598190994	130.618508122661	234.26535936355	0.898768676364525	52.1522695147651
P37B3_2	patient37	F	37	ibd_cohort	CD	25.5	0	0	P37B3	Left	Inflamed	19.66526399	0.4242	0.4375	5830.97568588716	458.331728263426	2	8	None	1	106.12927855809	785.890618034005	360.17115511701	482.472031350752	2656.12419559538	731.020265178763	0.0728087347698771	3.48039936276485	119.845404370373	0.0828636444435507	308.9386786813	271.228871111251	5.51911616110173	15.0216223607164	205.14428550986	82.9368782870676	123.04958258599	0.828591658130432	31.3507678882353
P37B3_3	patient37	F	37	ibd_cohort	CD	25.5	0	0	P37B3	Left	Inflamed	17.8034978	0.4615	0.4839	5516.17392046634	465.31260912025	3	9	None	1	81.294181023081	743.70593513948	350.673410428852	445.900758260386	2478.04366601966	715.027696506338	0.0444245218867074	3.13849861667212	114.104697314752	0.0738323039807245	308.75418129756	271.136622419381	4.27601665596836	15.0880523916559	203.370403015281	82.8008228019417	124.359033558465	0.849989483170843	38.8443078994856
P37B3_4	patient37	F	37	ibd_cohort	CD	25.5	0	0	P37B3	Left	Inflamed	20.50538728	0.375	0.3846	6696.0423980483	659.105560299955	4	11	chr20q_DUP	0	288.329719689043	925.233463901656	612.513446860643	604.244230162318	2793.13087959826	497.966108452321	0.34377816661644	4.65358968709158	779.535659155257	0.425633058668573	11.1595083630713	1.04758049471305	177.458800342346	15.7952401892904	233.447692834267	128.81350646247	226.783250490626	0.93547231163771	53.3303980227084
P37B3_5	patient37	F	37	ibd_cohort	CD	25.5	0	0	P37B3	Left	Inflamed	19.60300513	0.3125	0.317	6425.61309428071	589.497647211389	4	9	chr20q_DUP	0	289.545082163278	908.515581039475	590.874368451929	588.903496460062	2763.76217289937	446.881515945026	1.83549867427418	5.04153428236109	679.280128991091	0.4461970547892	10.7442006186975	0.663615554000207	139.119702065647	14.6324875281932	197.640094373988	127.140937478407	203.920639300103	0.777474693917971	45.3860138553906
P37B3_6	patient37	F	37	ibd_cohort	CD	25.5	0	0	P37B3	Left	Inflamed	16.92882192	0.3333	0.375	4434.2403288364	18	1	0	chr7_DUP	0	106.725721311246	1001.30444622353	404.367217114755	610.485157863383	2218.88830274149	69.0841231736237	0.273565158695536	1.0600649899452	20.0051956131944	0.0869758792591782	0.406630820126244	0.124888442013178	1.42803986373403	12.4487394957983	1.79500840336135	0.414756302521009	1.70697478991597	0.0229915966386555	1.61152941176471
P37B3_7	patient37	F	37	ibd_cohort	CD	25.5	0	0	P37B3	Left	Inflamed	16.61525024	0.4375	0.4615	6709.28485236799	660.11194515947	2	11	chr20q_DUP	0	301.572174007043	925.233463901656	612.513446860643	604.244230162318	2793.13087959826	497.966108452321	0.343778166616438	4.65358968709159	779.535659155257	0.425633058668573	11.1595083630713	1.04758049471305	177.458800342346	15.8009442613812	234.414540131055	128.812122477626	226.784848630594	0.938046815980282	53.3614428533638
P37B3_8	patient37	F	37	ibd_cohort	CD	25.5	0	0	P37B3	Left	Inflamed	21.50577586	0.3636	0.4091	4868.39221862946	285.63706815403	0	3	chr5q_LOH	0	158.145873406397	895.481903205117	524.125709214334	561.508069659894	2393.09497546263	197.49641195476	0.0973693408057721	3.38358459300058	99.2212800443871	0.0768705322150831	26.2871596664846	3.68850437078708	5.78450754918501	7.1348570056895	155.317881508059	58.8808408721008	8.86309240204008	2.72986888045171	52.710527531659
P37B3_9	patient37	F	37	ibd_cohort	CD	25.5	0	0	P37B3	Left	Inflamed	15.28213809	0.3889	0.3929	6787.26586169942	672.003686477749	3	12	chr20q_DUP	0	304.49768531911	936.925086114447	614.786909499297	634.327207464063	2781.30607824486	541.744516270051	0.351888018734719	5.10871122408616	777.223873356059	0.488849991048333	11.0535965881441	1.31396197933515	178.137497460767	15.7821861899107	238.088317017162	129.278076209702	235.740022060162	0.912979335546763	52.2021056675163
P38B1_1	patient38	F	40	ibd_cohort	UC	4.5	5	20	P38B1	Right	Inflamed	23.41335387	0.4167	0.43095	3345.35031411777	195.659232574708	0	1	None	0	34.6755582638899	1129.60643356254	383.030151349853	450.509501299759	1310.64303582463	19.6474137138004	0.0589308351733031	16.8352089127346	0.195168787455671	0.0627328245393244	0.067802143694017	0.0145742925697405	0.00380198936602127	4.44113115536399	120.379857091745	54.204325864453	15.4008819244088	0.22638443374671	1.00665206328302
P38B1_2	patient38	F	40	ibd_cohort	UC	4.5	5	20	P38B1	Right	Inflamed	21.0506223	0.4444	0.4599	3676.84856734532	224.940433756173	0	1	None	0	44.6992906092158	1232.95654503053	381.027747027741	469.847471927516	1463.13684943057	43.4587921209113	0.133078113150468	41.0702910806401	0.0765826877564031	0.379774804037893	0.0100436311811691	0.0439408864176087	0.00816045033469948	4.27196850350419	156.248228904654	45.3569513931802	16.3954742300071	0.86125429069585	1.8065564109587
P38B1_4	patient38	F	40	ibd_cohort	UC	4.5	5	20	P38B1	Right	Inflamed	23.11866057	0.3929	0.4333	3918.14333585602	206.61633574824	0	1	None	0	22.8469629220347	1308.34395210856	454.414840921965	502.010560174549	1582.78927825304	5.16238325602891	0.133916408906852	41.5568394174886	0.130772831232982	0.664552320256068	0.0113168796259311	0.0226337592518622	0.055326967060108	4.32343730631286	136.415084159617	43.192848967439	21.7313580349284	0.301692411721038	0.651914819981449
P38B2a_1	patient38	F	40	ibd_cohort	UC	4.5	5	20	P38B2a	Transverse	Inflamed	14.77547016	0.45	0.4375	2909.62893012022	258.011809876217	0	0	None	0	11.799379227482	572.146164864057	1180.01203320878	319.87219215276	681.231232186647	12.2356689917377	0.192461660604848	123.401287125353	8.20522640569432	0.327421614764055	0.010955539273729	0.183780198033966	0.0111271248162343	4.24241915043096	75.5937862247598	162.575626893297	13.8380139494905	0.211872299117383	1.55009133290437
P38B2a_2	patient38	F	40	ibd_cohort	UC	4.5	5	20	P38B2a	Transverse	Inflamed	16.57537319	0.4545	0.5	2779.30777606179	244.433908592035	0	0	None	0	3.49121798597542	555.503274746199	1180.97054181307	245.461434610377	636.120871356351	34.8079817469973	0.287531484802275	121.82428162374	0.102422557868194	0.540201124412217	0.00818784306968491	0.180898781901981	0.00893052523976368	4.18444188551535	65.9891640326731	160.020013457736	13.7617658614667	0.193082059148479	0.285441266460715
P38B2a_3	patient38	F	40	ibd_cohort	UC	4.5	5	20	P38B2a	Transverse	Inflamed	16.91419232	0.35	0.38015	2222.3471843025	126.747121575958	0	0	None	0	9.33527056839196	467.618052036384	838.015624831851	182.744190435163	628.463613595063	61.4142043195272	0.925957212102726	31.2582495999554	0.189618329490359	2.25845022011668	0.0457444997214096	0.0295125804654255	0.0486957577679519	4.10234547089451	41.3005284186792	73.0717998710571	7.85193778267912	0.213627202015386	0.206882854674725
P38B2b_4	patient38	F	40	ibd_cohort	UC	4.5	5	20	P38B2b	Transverse	Inflamed	16.80636886	0.4	0.4375	2726.48647034205	199.792205152121	0	0	chr13_LOH	0	29.8540147483122	557.990577823333	1123.69648468014	243.063260058148	746.7791202285	6.6284302060428	0.655321861515034	14.1842520284811	0.596460616468775	2.88812509026984	0.000654013833846889	0.0477430098708567	0.102026158080186	0.204914420718726	55.2670368642031	136.701071912063	3.49026953720037	0.124836137237237	4.00407625357718
P38B2b_5	patient38	F	40	ibd_cohort	UC	4.5	5	20	P38B2b	Transverse	Inflamed	16.51887864	0.3448	0.3684	2858.4132582306	116.399801782714	0	0	None	0	44.843988622227	658.408187205883	988.816281351417	271.791600436924	841.542704576324	19.5626401374516	0.795557843303532	29.5770893389989	1.95708726268931	1.01259620130732	0.0112261219657128	0.0531369773043746	0.0411624472076149	0.259309567043351	40.998098455091	68.3702406882474	2.6289894408954	0.160737976004465	3.98242569771851
P3B1_1	patient3	F	27	ibd_cohort	UC	1	0	NA	P3B1	Left	Inflamed	13.54935057	0.3913	0.4286	548.442868232124	15.9163212538699	0	0	None	0	67.8565103120741	160.135787404885	10.2026012111264	81.6496326730976	220.543516984555	6.42297183440359	0.510189329077749	0.431894020837997	0.00669150524673734	0.00868730657333572	0.0836045575576763	0.0721673221535788	0.518613788411033	0.120228399102482	15.3424638101432	0.219591751125911	0.0328460075067321	0.03162917743875	0.169562108682875
P3B1_3	patient3	F	27	ibd_cohort	UC	1	0	NA	P3B1	Left	Inflamed	9.822689548	0.3333	0.3636	468.934730226187	12.8990400590709	0	0	None	0	64.0705110809138	140.792475380587	8.77980292332434	55.7958946246649	192.764632434408	5.8180086460257	0.451493030076016	0.359110610075845	0.00277841864662065	0.0055568372932413	0.0319518144361481	0.00486223263158791	0.0576521869174016	0.114439906876196	12.334846280331	0.218824250075482	0.0325940792311607	0.0306156062246072	0.16771993626159
P3B1_6	patient3	F	27	ibd_cohort	UC	1	0	NA	P3B1	Left	Inflamed	13.18258344	0.375	0.375	1465.78405898282	32.7433754721338	0	0	None	0	84.1231245984251	516.20981393231	4.3606483916197	248.516323215971	605.455669404347	5.88962085199004	0.0994068782284125	0.895608636229318	0.0265085008609101	0.0113607860832472	0.103193806922828	0.0397627512913652	0.0530170017218201	0.143472318935333	30.1141483262473	1.52741280849367	0.745594142320333	0.0361122551466667	0.176635624856667
P3B2_10	patient3	F	27	ibd_cohort	UC	1	0	NA	P3B2	Left	Inflamed	12.42954343	0.5	0.5	1462.29943669727	42.428841666321	0	0	None	0	42.4071062767728	453.463308614772	196.673915058146	186.752972926128	548.977057801322	32.7792152833062	0.187223269855513	0.946441161953423	0.0123897752110267	0.0330394005627372	0.00688320845057078	0.0323510797176798	0.0275328338022813	0.159964936524265	30.8703515905096	10.135934719064	0.942216545641326	0.13591049383998	0.184463379420858
P3B2_2	patient3	F	27	ibd_cohort	UC	1	0	NA	P3B2	Left	Inflamed	18.16675756	0.4583	0.4737	1615.24046167616	90.9085535980813	0	0	None	0	125.48229364677	472.634684918339	189.336005292191	213.738494011294	573.265483004398	37.9320494843571	0.847153846393939	1.7932184902338	0.014357814144585	0.053661664012457	0.0299410558040032	0.0583920164342597	0.0547264506286003	0.370996407862483	53.428553650821	34.3932382539132	2.5606912191393	0.118128469542426	0.0369455907216035
P3B2_3	patient3	F	27	ibd_cohort	UC	1	0	NA	P3B2	Left	Inflamed	12.10431638	0.5	0.524	1411.84280010089	80.7455181608395	0	0	None	0	42.205904618292	445.627915349079	186.489008805331	191.031990126934	534.682048571292	5.86071128192378	0.213123285293872	5.31228714489298	0.170528835535032	0.0569767126619469	0.0583477746084093	0.0940564048287684	0.0399011843260624	0.379753422105652	43.7524327419326	34.5698782322977	1.89963243886831	0.0902653645902623	0.0535559622054947
P3B2_8	patient3	F	27	ibd_cohort	UC	1	0	NA	P3B2	Left	Inflamed	11.53615353	0.4286	0.4231	1147.13468084039	30.1901843746733	0	0	None	0	16.6691687445898	430.356075204254	21.4635800441341	171.996730315001	500.895897661732	4.34311606633008	0.178889092989957	0.696889683995656	0.0388889332586861	0.0233333599552117	0.141555717061617	0.307222572743622	0.0233333599552117	0.189167289445376	28.0046523232376	1.08116747543486	0.690708907056284	0.0542243749487013	0.170264005877143
P3B3_3	patient3	F	27	ibd_cohort	UC	0	0	NA	P3B3	Transverse	Never_Inflamed	13.63944471	0.4706	0.5294	1378.19934411719	75.3305551421357	1	0	None	0	50.1152376599231	427.227496745902	216.842466917765	178.427747762853	499.581590021633	4.30231853822248	0.0962158517633238	0.631416527196807	0.182409218967967	0.0140314783821509	0.00267266254898146	0.039421772597473	0.736318532244317	0.383303535003251	54.4728703009316	19.0788956186424	1.01871986450244	0.192450655855173	0.1843151700651
P3B3_8	patient3	F	27	ibd_cohort	UC	0	0	NA	P3B3	Transverse	Never_Inflamed	15.02095495	0.3333	0.36605	980.898812237179	20.6441726718369	0	0	None	0	55.7221340533886	313.248819625866	60.5856542516469	136.032733650777	410.140579178876	4.22108095413934	0.303825057688052	0.31310215868616	0.0417469544914881	0.000773091749842371	0.0494778719899118	0.106686661478247	0.132198689223046	0.0659876233558928	14.5969046614522	5.21468115184794	0.728813024439107	0.0188009429673214	0.0189852659375893
P3B4_9	patient3	F	27	ibd_cohort	UC	1	0	NA	P3B4	Left	Inflamed	15.85394949	0.4167	0.4375	1181.44870237312	59.3533338715636	0	0	None	0	32.3202921005464	446.057860986723	10.1776038526755	173.00166426119	508.854976419303	9.19867223170287	0.281196465621658	1.20034098759526	0.127458211052808	0.0308790511313504	0.0433620718014707	0.0387630641861629	0.115632191470588	0.38507850134056	49.8106596310928	6.70136172017516	2.27350576774134	0.0460851838279231	0.13664306782222
P40B1_1	patient40	M	58	ibd_cohort	CD	40.5	7	0	P40B1	Right	Prev_Inflamed	16.02252385	0.4615	0.4589	4977.96107972895	314.198012522121	0	0	None	0	21.5895829333122	1694.87119473576	77.4055206670189	1111.90393840565	1813.18351179318	246.799588754825	0.110437136401957	11.0004398573813	0.460782325203583	0.39933793021952	0.0436756495513002	0.0560763574262317	0.136993054070397	9.55290111760386	244.478766388044	7.06031636082532	42.3758839574173	0.318532374328301	10.4116123077808
P40B1_2	patient40	M	58	ibd_cohort	CD	40.5	7	0	P40B1	Right	Prev_Inflamed	17.26283762	0.4444	0.44	4950.74883023831	321.317440855181	0	0	None	0	21.2134595178268	1692.52994032942	78.5861325766947	1105.78130816931	1796.6572282237	245.584623080219	0.0834258335295344	9.25268496338772	0.477363343506235	0.376774450910916	0.0225006989057714	0.0393901408026585	0.14399877179178	14.4269158406049	244.939314334157	7.23064568490801	43.9715674862131	0.331018476042811	10.4179790180739
P40B1_3	patient40	M	58	ibd_cohort	CD	40.5	7	0	P40B1	Right	Prev_Inflamed	16.43117021	0.4615	0.4516	5003.99894262316	314.467373892617	0	0	None	0	14.1262029989339	1695.63747707844	93.2357814164407	1129.86084286592	1827.74283853092	234.519575916635	0.108843248797555	7.67940250732708	0.452101572370037	0.359640130078483	0.0583739176961693	0.045722109183715	0.172140107256635	9.65685212973772	242.720210786841	8.17409820844594	43.1821203919164	0.31166777691784	10.4224245851409
P40B1_4	patient40	M	58	ibd_cohort	CD	40.5	7	0	P40B1	Right	Prev_Inflamed	22.66754506	0.4737	0.4737	4999.90189211357	324.068758668894	0	0	None	0	13.6764854839383	1685.35371616118	81.7566185341785	1111.70614405596	1830.92043276969	259.278483664124	0.0900325052650981	15.7213348344468	0.446257383340126	0.638997662651099	0.071973164395196	0.0757187949610847	0.165696885872707	9.84825923033397	252.448864829803	7.63427675061739	43.3552573967474	0.356313555659448	10.4257868908384
P40B1_5	patient40	M	58	ibd_cohort	CD	40.5	7	0	P40B1	Right	Prev_Inflamed	18.30557413	0.4444	0.45225	5142.12535350619	311.185445031352	0	0	None	0	49.7510731673779	1718.11919278095	91.5183611241248	1130.07462682188	1883.81457935013	241.391439831564	0.209238240696751	25.3025179946255	0.453298709172706	1.25263282649397	0.0406605377310187	0.0456598423134089	0.152072072931919	9.94703304305129	240.447080089735	7.14848940286723	42.9016723817483	0.312097993558554	10.4290721030392
P40B2_3	patient40	M	58	ibd_cohort	CD	40.5	7	0	P40B2	Transverse	Prev_Inflamed	22.39810526	0.4231	0.4737	3554.82189745139	141.005198586421	0	0	None	0	30.3916291691338	1239.81630952415	10.1713205914013	679.161735618601	1492.11959727756	79.4811105006448	0.0831082833837797	22.8585555797844	0.00692569028198164	0.549647965106367	0.0214066790533991	0.0113329477341502	0.149217145166332	1.12382245676214	118.897629736607	6.73706336991591	13.9983766299937	0.169366005431032	0.0789403702899384
P40B2_4	patient40	M	58	ibd_cohort	CD	40.5	7	0	P40B2	Transverse	Prev_Inflamed	21.62058771	0.45	0.4643	3347.35559254961	155.977162945879	0	0	chr16q_LOH	0	30.1728369912801	1127.99589845129	31.8907258297189	703.909765890504	1356.73979665368	68.7697834311338	0.178019910641861	27.266611472375	0.0163551861367068	0.313264719080024	0.0157261405160654	0.0673078814087589	0.0195004142399213	2.55785826467743	140.370693344251	5.1157326926629	6.75894427324767	1.11874387624905	0.0551905179123334
P40B2_5	patient40	M	58	ibd_cohort	CD	40.5	7	0	P40B2	Transverse	Prev_Inflamed	22.56430546	0.4667	0.4737	2904.60854143458	146.339272269051	0	0	None	0	15.7433295930433	929.302194388568	21.3042045348319	456.656617275559	1322.3880997225	111.586811193881	0.169764593120775	46.2399824154046	0.0257004384063535	0.678352103959779	0.0131572220821052	0.0400834423332652	0.460244977306644	9.4028141134888	124.59216233526	5.35376901451718	6.05057810743063	0.650129347587341	0.289819351715917
P40B2_6	patient40	M	58	ibd_cohort	CD	40.5	7	0	P40B2	Transverse	Prev_Inflamed	13.78219385	0.4286	0.5	2806.7820796032	108.254490578869	0	0	None	0	17.5976804569451	953.030933636597	8.15833605434559	427.536459740539	1268.29187408534	121.258237720155	0.213585908443475	8.97177685658981	0.0156086382808036	0.34431766608173	0.00767468922969172	0.047451068954806	1.30814337949658	8.7779465718764	86.3028229851902	7.07599796207009	5.56603177311257	0.243542212905299	0.288149074845399
P40B3a_1	patient40	M	58	ibd_cohort	CD	40.5	7	0	P40B3a	Left	Previously_Inflamed	13.82956697	0.4762	0.5217	4644.30502126764	185.869709500119	0	0	None	1	43.6463046463154	905.551343968251	653.659020120687	512.170325743118	1611.93078377102	886.314585720161	0.0995119071931008	29.9412997603245	0.00458278519968403	0.91590235633651	0.0111296211992276	0.0104749375992732	0.0497559535965522	9.59195124110331	114.110372316633	52.7823100636579	8.77338624760498	0.166404911416092	0.445284678584822
P40B3b_11	patient40	M	58	ibd_cohort	CD	40.5	7	0	P40B3b	Left	Previously_Inflamed	16.4355199	0.375	0.3913	4149.14124591984	202.388764130096	0	3	None	0	9.24906591187093	1035.32905209593	399.350777650881	445.784026369887	1440.85480143807	803.469363271969	0.0823454611091474	13.8949998337538	0.0103285525590975	0.777550534705258	0.0345121676343147	0.248290907944416	0.0561318036890617	10.0202854731245	131.918228652885	44.580926069191	15.212727083112	0.298543225974245	0.358053615713522
P49B1_1	patient49	M	33	ibd_cohort	UC	5.5	4	9	P49B1	Transverse	Inflamed	17.86494798	0.4583	0.4545	1342.04890548941	81.4427026637416	0	4	None	0	37.8751737299086	485.547456889286	5.45328579306845	181.773615982818	628.781923135858	0.483388447933585	0.381857717125868	0.562569646802494	0.076626966647332	0.071518502204178	0.0114940449971002	0.0146868352740732	1.01530730807715	8.51110285022526	68.2553754450922	2.36301982867708	1.93852229401254	0.133797895124546	0.240884346868369
P40B3a_4	patient40	M	58	ibd_cohort	CD	40.5	7	0	P40B3a	Left	Previously_Inflamed	18.3048268	0.4737	0.48	4588.28447928306	302.980551119081	0	0	None	2	31.1914182655707	1164.06750277341	603.6581278122	484.469651159921	1394.04204834621	903.213264307546	0.269063831454101	6.12241814329009	0.0188341228904818	0.0846508257208676	0.0326376962863115	0.0447260257654847	1.070135980738	9.23934873798384	193.135668096531	86.2975846996598	13.0479999547107	0.519195040056762	0.740754610058253
P40B3a_5	patient40	M	58	ibd_cohort	CD	40.5	7	0	P40B3a	Left	Previously_Inflamed	14.04403748	0.4667	0.4667	4545.74504468988	290.967883595674	0	0	None	2	32.4445661790962	1086.23018034272	516.652070962005	481.673098091046	1419.13021249492	993.082485454001	0.0927838045101481	14.2993805568268	0.0257056423384121	0.675446194342793	0.0296646808789376	0.364017911881515	1.04543187643037	9.59790036750512	181.921898073993	84.7944707702874	13.4812390278008	0.618620994871959	0.553754374541694
P40B3a_6	patient40	M	58	ibd_cohort	CD	40.5	7	0	P40B3a	Left	Previously_Inflamed	15.96565755	0.4167	0.4231	4519.05105949173	277.362719275761	0	0	None	1	61.2551027149187	1057.84297371348	517.749553599788	462.340539261953	1401.49019287931	1004.50330364098	0.062041438365668	11.8501844075123	0.025703893919772	0.493026147332081	0.0316140324312144	0.3594411588249	1.04738210219197	9.16178790736204	170.121908150124	84.2753456858726	12.6987209512259	0.588575205584476	0.516381392831396
P40B3b_7	patient40	M	58	ibd_cohort	CD	40.5	7	0	P40B3b	Left	Previously_Inflamed	17.37291569	0.4286	0.4444	4539.97093818537	246.367718401582	0	2	None	0	15.9100528848304	1186.86400608395	391.655481066109	551.615638959211	1656.78960690476	665.999579229477	0.111961805885297	69.8936863625657	0.0448434712511663	0.79611468202763	0.0164409749331043	0.211563606271381	0.061961819728074	10.2276389983379	168.265607927931	46.0543930943298	20.9326838145963	0.269134423684071	0.618260131120541
P40B3b_8	patient40	M	58	ibd_cohort	CD	40.5	7	0	P40B3b	Left	Previously_Inflamed	16.56748938	0.3636	0.381	4120.48426010617	218.727814861294	0	3	None	0	17.2168021353542	1015.00893514467	439.240110381863	416.953117136458	1312.68675872294	786.872077514914	0.145216689275957	130.507904277137	0.0119816434715787	1.53953096917753	0.0281658429544791	0.212704383151856	0.0609551096228795	16.8098130857269	140.094116548794	45.4775521017979	15.6576669085578	0.290208607152493	0.398457597970411
P40B3b_9	patient40	M	58	ibd_cohort	CD	40.5	7	0	P40B3b	Left	Previously_Inflamed	18.23020374	0.4	0.4091	4212.67491753796	221.100592467328	0	3	None	0	15.6968369451106	1060.70214730826	440.042513805721	450.355230680048	1436.59648968221	788.022839153201	0.182262462992821	19.5078997282964	0.0107754897437147	0.769854859361821	0.229355341132038	0.496212497990481	0.0624999969231546	13.116155235857	144.217119255426	46.1838095230115	16.3922045944952	0.33325004089255	0.858053810317439
P41B1_1	patient41	M	42	ibd_cohort	CD	0	NA	0	P41B1	Right	Never_Inflamed	21.27899555	0.4333	0.4545	2902.22226816621	249.521480374969	0	1	None	0	36.433010253887	990.773034924926	4.88863312273098	593.122502484503	1222.08120127847	0.682458080203351	0.31979893385642	3.1407203234137	40.9932880094004	0.0590265577568508	0.182288748562176	8.56979427473223	0.976511507561361	1.31307680216403	191.748354085979	1.27954750965589	52.5686703109136	0.142106924839517	2.46972475644755
P41B1_2	patient41	M	42	ibd_cohort	CD	0	NA	0	P41B1	Right	Never_Inflamed	22.06117585	0.4231	0.4242	2724.31596725536	223.256266257512	0	1	None	0	28.3457094252237	944.849843053363	4.88523467585164	527.07179224196	1163.82184540369	0.740379869470625	0.338035784144522	2.81901400977035	41.8652901142831	0.0293857234686343	0.143814022222551	8.51866430604422	0.886958870505766	1.16812289969066	177.565380811714	1.43334463601456	40.6185215208825	0.116718904593724	2.35417750710421
P41B1_3	patient41	M	42	ibd_cohort	CD	0	NA	0	P41B1	Right	Never_Inflamed	21.00353677	0.4667	0.4667	2687.2004897627	214.182936210152	0	1	None	0	37.1062179018436	931.035841481926	6.81804993812744	512.576415455433	1166.60362643072	0.682291960962783	0.486689960460284	3.11590339221595	20.1530791854235	0.0996964268890003	0.261813142688033	8.15396247734782	0.106902245966881	1.46866525660539	181.316786278514	0.95383549646549	28.6768419104447	0.147046677789079	1.61976061018154
P41B1_4	patient41	M	42	ibd_cohort	CD	0	NA	0	P41B1	Right	Never_Inflamed	22.13778514	0.4815	0.4848	3053.53011136424	272.266568613533	0	1	None	0	78.7629957187099	1017.16881456659	5.4653966695142	597.890814688286	1300.79834648745	0.687688637412659	0.356486844155155	3.38829536484316	37.1188648859677	0.0763000096277168	1.83179530935632	9.69869577540989	0.28561664267925	1.53846875314993	214.231628963842	3.89601583806412	48.7374184584134	0.139533710304148	3.72350291622667
P41B2_1	patient41	M	42	ibd_cohort	CD	19.5	NA	0	P41B2	Transverse	Inflamed	12.16337186	0.5	0.5	2081.02044003909	60.6439452248183	1	0	None	0	24.5645314591215	775.169478486477	2.57802109150423	352.097155019475	913.293478440159	0.36546711191019	0.348216384824985	1.50822128167758	10.2119377690174	0.00851860230069867	0.284476245854325	0.547677808364371	0.0432608093129687	0.310130197579827	53.0515764950007	0.34207343727203	6.68385406763876	0.058563062267391	0.197747961241278
P41B2_2	patient41	M	42	ibd_cohort	CD	19.5	NA	0	P41B2	Transverse	Inflamed	13.54442631	0.4667	0.5	1918.90183773147	69.6834230616185	0	0	None	0	30.1576720278909	693.24064354644	1.10821445014192	298.459669555022	881.854918229202	0.251537462225169	0.657052152698311	4.8836825636965	3.52086687374262	0.245224012799914	0.371735130095379	4.0391464105929	0.111475095451455	0.369190166986532	61.5839324936615	1.58959911942157	5.44758940495342	0.0965621060668158	0.596549769910134
P41B2_3	patient41	M	42	ibd_cohort	CD	19.5	NA	0	P41B2	Transverse	Inflamed	22.49034859	0.4706	0.4676	2560.34618023139	152.455900155844	0	0	None	0	18.1493793985723	997.251199736018	2.3488961747016	413.599580246453	1121.26332103976	0.325383623402089	0.172830019057887	1.39340510763967	4.66978033812079	0.0212806210409369	0.364523123108203	0.742764562383606	0.0438364197399181	1.6252012681295	136.66046113957	1.15012427263606	11.3050134447761	0.279307161181667	1.43579284070706
P41B2_4	patient41	M	42	ibd_cohort	CD	19.5	NA	0	P41B2	Transverse	Inflamed	20.42757527	0.4615	0.4688	2236.21935410662	117.649404750943	0	1	None	0	22.9276283090418	862.44919806752	2.4982132092454	357.325082235477	981.201939707243	0.423991213182665	0.311052371434414	2.51632479408636	4.84207213918905	0.0326446439459751	0.42070195375503	1.24421362743204	0.0262921384479196	1.20105937484671	106.271663617374	2.43758782493582	7.2040323125368	0.2249180136265	0.310143613680424
P41B2_5	patient41	M	42	ibd_cohort	CD	19.5	NA	0	P41B2	Transverse	Inflamed	19.08177717	0.45	0.47495	2087.34870333231	99.3322061277877	0	0	None	0	26.4805379529789	775.999262192181	3.56283447509591	362.066774458688	908.580008873801	0.571319743004585	0.265861822438421	4.38254597593262	4.93779450083152	0.013936274816901	0.0611749619075415	0.383083462869573	0.0435685154546803	0.655934279971505	91.0113515728817	0.381983090806766	6.50979872590654	0.157015645165532	0.616122812267921
P49B1_2	patient49	M	33	ibd_cohort	UC	5.5	4	9	P49B1	Transverse	Inflamed	19.53850051	0.3684	0.4286	1711.54412233439	59.8025368170443	0	0	NA	0	25.2320692540341	647.92298575788	2.96295964589015	254.618731992581	775.494920845694	0.420795126950757	0.323122490170455	0.849618141856059	0.0856308048484848	0.05485723435606	0.0153867852462106	0.0461603557386354	3.51688391475379	0.278027476689286	54.1906129037799	1.64901439557356	3.60978965474541	0.0565152327410688	0.0185771484708095
P49B1_3	patient49	M	33	ibd_cohort	UC	5.5	4	9	P49B1	Transverse	Inflamed	17.20500337	0.44	0.5	1981.96187801855	89.4937976950156	0	0	NA	0	31.8651175498351	756.132477917969	12.0840076697936	292.219440776337	885.372599460452	0.196327242699731	0.693074695705093	1.82360338185523	0.523100103032171	0.274067560278819	0.059952278810993	0.0118586925120638	0.706251020718497	0.472146792635198	71.1465855222866	12.4371981074031	5.03964952878419	0.0541653952377935	0.344052345653102
P42B2_1	patient42	F	31	ibd_cohort	UC	0.5	0	NA	P42B2	Left	Inflamed	18.95234781	0.44	0.44785	1428.73713576625	76.2095389991851	0	1	None	0	12.8488535732646	499.58113498609	1.97962911313655	201.790395274854	697.965858778451	5.01417126987909	0.283257807012802	7.64923100372688	1.2524313798862	0.269285448819345	0.0127021438122333	0.0647809334423898	0.0254042876244666	0.14719328104	65.4968003930267	1.58573905530667	8.89633868029333	0.0647418178933334	0.01872577244
P42B2_2	patient42	F	31	ibd_cohort	UC	0.5	0	NA	P42B2	Left	Inflamed	18.14339947	0.4286	0.5	1355.40781933904	73.4888543613574	0	0	NA	0	30.5819217858575	479.078683511099	2.45334392604589	188.536203471253	631.877332767574	4.6311942738197	0.163956525216313	17.3446330610803	0.585532218493573	0.0698533614778727	0.0171697443945398	0.0182332915392944	0.0497609621491977	0.335471554607458	62.419751335939	3.36244542288828	7.11571770980813	0.19029326507708	0.0651750716801062
P42B2_3	patient42	F	31	ibd_cohort	UC	0.5	0	NA	P42B2	Left	Inflamed	13.95600152	0.4	0.3846	1354.97524658847	65.0105632737622	0	2	None	0	30.1445755660272	488.880258002653	8.46577886735792	194.563932787808	609.494894153158	4.62406683629934	0.121231738419654	18.4305745576093	0.0817124227099457	0.102904705814428	0.0045124376547454	0.0171782922390529	0.0436257322498648	0.317571861474458	54.862194954424	3.69486398797835	5.9005834696875	0.172023254876838	0.0633257455588644
P42B2_6	patient42	F	31	ibd_cohort	UC	0.5	0	NA	P42B2	Left	Inflamed	17.14973324	0.4706	0.5	1625.80868769507	74.4405752631037	0	0	None	0	12.8476893167671	606.146877314499	1.16841852392969	236.377385839287	752.914280195662	5.45792884106089	0.232536947237915	10.369236584231	0.110853229642184	0.0719908905147522	0.0452332143942247	0.0433219518141872	0.0229351509604521	0.333890016626067	69.5269145877499	1.10451749828047	3.3372977272629	0.070652992174364	0.0673024379063014
P43B1a_1	patient43	F	36	ibd_cohort	CD	1.17	0	NA	P43B1a	Right	Inflamed	16.07373117	0.4375	0.4599	1692.08515053731	78.6339055722786	0	0	None	0	48.6181629119934	554.476694134045	1.10083751867336	209.368280089733	755.369811320029	6.04070175065	111.386714820738	5.39430732348075	0.0230612912106523	0.0664707805483573	0.192629608936066	0.0318788437323789	0.0156002852307395	4.21521239329426	52.7881254910454	0.477760792365341	0.743486890011286	17.9886362712542	2.42068373502952
P43B1a_2	patient43	F	36	ibd_cohort	CD	1.17	0	NA	P43B1a	Right	Inflamed	18.47869173	0.4	0.4483	1740.18430814155	82.6442317456155	0	0	None	0	83.252749655555	582.269661686515	0.68242570660432	219.107305355693	797.016191564245	4.54842560616255	51.2486166554569	1.78764456919784	0.135967171145076	0.023308657910583	0.0297832851079676	0.068631048292275	0.0135967171145097	1.94062642755267	60.0145375508326	3.41941024121321	1.45177419523814	14.4402924041351	1.37759092402824
P43B1b_4	patient43	F	36	ibd_cohort	CD	1.17	0	NA	P43B1b	Right	Inflamed	19.62689041	0.4375	0.4375	2549.31160566219	135.78192673076	0	0	None	0	26.6896389561358	958.425145484179	0.932902650668566	418.522156066845	1128.18575530948	1.76956295903386	12.2283603710617	2.01154427471256	0.0563715825626456	0.154106112426717	0.148268102604825	0.0578314742620361	0.129961871030142	1.15879375559822	92.8401236216607	0.837437677762926	20.4869169233705	8.58218500126438	11.8764697153432
P43B1b_5	patient43	F	36	ibd_cohort	CD	1.17	0	NA	P43B1b	Right	Inflamed	21.79643567	0.3478	0.3333	2357.91996669559	122.703858068633	0	0	None	0	60.9593057772136	892.020984103207	0.970457153598264	340.377698158919	1045.92529487033	1.72454446373514	13.5168279170892	1.91580230900349	0.0432837539422479	0.102218931244256	0.168943634915943	0.0761222851119978	0.118482956689498	1.15653813369846	86.4634377809532	0.773161443348216	16.3988973587496	9.20337880433385	8.7084445109165
P43B2_1	patient43	F	36	ibd_cohort	CD	1.17	0	NA	P43B2	Right	Inflamed	18.10678757	0.3	0.35035	2580.50984558336	67.3652727838448	0	0	None	0	123.418694167532	737.526881307302	1.29063918212151	277.63990645409	945.244429100108	2.29464369151458	490.198544894995	2.54368693175404	0.0313261937408136	0.0955448909094798	0.0728334004473901	0.0689176262297906	0.0837975682566743	1.88820674963454	34.9360389881111	0.205524406545	0.752271633435389	29.1496355279797	0.433595481294189
P43B2_2	patient43	F	36	ibd_cohort	CD	1.17	0	NA	P43B2	Right	Inflamed	24.68995294	0.4	0.41525	2054.01088649829	131.158971765616	1	0	None	0	35.1484127744042	754.096883074503	0.527164733087432	288.783197623136	947.825742623776	3.90202795256582	21.2568458760494	1.41754344495281	0.0996316122342265	0.106567990301169	0.0876505955731481	0.134313502568926	0.624904605848858	1.38891172726114	103.852562043481	3.37340901017291	9.15136788559977	13.0164875425217	0.376233577964
P43B3_1	patient43	F	36	ibd_cohort	CD	1.17	0	NA	P43B3	Transverse	Inflamed	20.06354354	0.3846	0.4	2246.23591600975	94.3056811877238	0	0	None	0	86.8020379340794	848.808453592993	0.859255795586908	321.097946656184	969.288688816895	0.672175656746366	17.4463716845751	0.745038447663209	0.138504944895979	0.0617036247403888	0.247470920501347	0.00722063693770547	0.061047203200598	3.25370103221157	77.7707273888954	1.87374018225069	2.26978719052	7.86487573471701	1.27284965640533
P44B1_2_repl	patient44	F	29	ibd_cohort	CD	3.5	NA	6	P44B1	Right	Inflamed	16.7079552	0.4211	0.4286	2166.67657610581	152.045439568734	0	0	None	0	72.7074192562207	752.483032105919	4.07405043985883	295.476987733778	1017.28052010077	16.9596013124303	2.48211891634504	1.44913325986627	0.325792516966359	0.0212734475648837	1.13470142708535	2.26191257687391	0.0200328263248863	2.96753927472986	122.253845135991	6.63441109626742	19.2463271209041	0.860482741119389	0.0828342399886073
P44B1a_1	patient44	F	29	ibd_cohort	CD	3.5	NA	6	P44B1a	Right	Inflamed	20.45237759	0.4706	0.4508	2218.44191047186	168.082707357379	0	0	None	0	72.3880479724704	772.118301114003	4.25478410372292	303.795917904555	1040.106267522	18.0925913010046	2.51315733207984	1.65517274991625	0.269400312076364	0.024378163755955	0.91012085490118	2.29752062276123	0.0162503167523624	3.04767377384651	135.750760216636	7.70236481017118	20.6131715327188	0.872865822537961	0.0958712430891633
P44B1a_3	patient44	F	29	ibd_cohort	CD	3.5	NA	6	P44B1a	Right	Inflamed	22.26848002	0.4375	0.44	2197.88668160544	157.08255582696	0	0	None	0	57.0179703616001	771.664321802943	4.62166335078954	301.75359513077	1038.70800351272	16.9488465254421	2.51296196500981	1.40629730350943	0.227559458227212	0.0193841469933638	0.703987827282933	2.28520585778789	0.0168841469251717	2.95515799542049	127.764675030827	6.59237810479102	18.8263094302759	0.859042372456253	0.0849929362295705
P44B1b_7	patient44	F	29	ibd_cohort	CD	3.5	NA	6	P44B1b	Right	Inflamed	17.82906532	0.3333	0.36815	2100.49654717156	58.7840777678189	0	0	None	0	107.540435993928	565.683714332991	11.2109602714532	313.045647736529	1044.90669581756	3.94209809361907	1.05244851429644	2.19143983325278	24.6162940305546	0.00586730879050278	25.8124916102182	0.433447436898394	0.0550060199109636	1.787035964208	54.1683519834996	1.85925640261114	0.451629671781514	0.402922864486371	0.114880883413371
P44B2_1	patient44	F	29	ibd_cohort	CD	0	NA	6	P44B2	Left	Never_Inflamed	23.33382529	0.4333	0.4545	1146.56700344953	76.6139621022535	0	0	None	0	16.058123382781	396.123781734304	79.7854492358443	152.616874109026	489.419652167339	7.46198850215426	0.21800315081763	4.28304432449258	0.18314556856263	0.030466771164443	0.226068802518854	0.13680948892968	0.0235962620660794	0.544560583086994	57.0273209340529	16.6156691729289	2.21021281000599	0.197025957638304	0.0191726522868825
P44B2_2	patient44	F	29	ibd_cohort	CD	0	NA	6	P44B2	Left	Never_Inflamed	21.18258288	0.3158	0.3333	1473.81134530788	82.3852993671282	0	0	None	0	25.076713985541	513.55085416954	109.203995220469	194.24158376032	619.446759914378	6.25486185790331	0.471673334233042	3.03186897399843	1.73584916741753	0.0450485036581478	0.352352766405129	0.38033952881228	0.019444117324724	0.64972394415572	55.7713225766676	21.5130857818487	4.17860248941261	0.24516815690364	0.0273964210117424
P45B1_2	patient45	F	52	ibd_cohort	CD	24.5	10	0	P45B1	Transverse	Prev_Inflamed	16.73192318	0.4211	0.4762	3714.61016078323	166.699438419453	0	0	None	0	52.5117335844111	1105.67091408041	395.431537629007	696.917920169927	1431.59759870011	20.4714575097617	9.30348151811952	1.73291501631518	0.520891871831727	0.0115301586212752	0.377104011378179	0.0590072823559378	0.00406946774868536	5.87358339949712	92.1841763723868	42.5864102081194	25.4751359219506	0.206193552718121	0.373938984327901
P45B1_3	patient45	F	52	ibd_cohort	CD	24.5	10	0	P45B1	Transverse	Prev_Inflamed	17.95871485	0.4118	0.4286	4309.44851402797	281.036057740279	0	0	None	0	48.6282937678774	1087.37103789177	977.73117265036	661.516695009233	1396.16545871567	124.425866019076	3.12586387986668	2.24471940201743	7.95130367855536	0.12934722787215	0.105904905977338	0.0195935930179236	0.0332574587112244	6.326862335059	151.873067859293	88.7564196546192	32.9148694681167	0.816837556693024	0.348000825219224
P45B1_5	patient45	F	52	ibd_cohort	CD	24.5	10	0	P45B1	Transverse	Prev_Inflamed	20.0648381	0.3333	0.3571	5542.51611315619	294.340600567545	0	0	None	0	96.8026762254754	1415.9181939398	1186.83235693227	905.186138646272	1777.3081540681	126.960502810088	4.10346085654282	3.33359679782432	25.695206948625	0.0985266212082755	0.20027804164261	0.0642718873224699	0.0127492248299581	6.38013033773511	160.124996895685	91.3780372082906	33.2484786775615	0.881191503049335	2.32776590667836
P45B2a_2	patient45	F	52	ibd_cohort	CD	24.5	10	0	P45B2a	Left	Prev_Inflamed	23.93981186	0.4615	0.4688	3572.20431923955	248.897126464468	0	0	None	0	32.6603513196015	1166.8848369141	457.948900181431	597.577943057386	1309.80270655833	3.8995558127597	0.492158639811549	2.17982907134924	0.536157496499684	0.0471416321658571	0.13325368025549	0.0314277547772382	0.0100568815287162	3.58969245516768	164.556862027863	41.0197581646763	39.3282796295044	0.306363632891803	0.0961705388964869
P45B2b_4	patient45	F	52	ibd_cohort	CD	24.5	10	0	P45B2b	Left	Prev_Inflamed	18.34139157	0.43875	0.4348	3595.56163392489	279.310419995902	0	0	None	0	49.6073033050186	1082.35893541089	590.18564261895	548.720198946457	1225.704131043	85.0453122129673	0.537754239519625	2.44209697272364	10.6830536649589	0.00759099235264462	0.201103365799878	0.054548300385887	0.0139624769802145	0.823955024771421	150.329814757192	87.8325078990859	39.2468216982986	0.541649767845002	0.535670822807319
P45B2b_5	patient45	F	52	ibd_cohort	CD	24.5	10	0	P45B2b	Left	Prev_Inflamed	18.34565586	0.4	0.4118	3544.76772899645	275.279822705599	0	0	None	0	30.7158059203978	1074.4994590242	588.036806039357	542.782933708843	1214.92361824406	85.152834052206	0.600247574686679	2.43287451867013	5.36304600515625	0.00375087271520387	0.192866996556275	0.057837882719329	0.00564781043048296	0.80422196799598	146.303742934614	87.8632019102086	39.253292516051	0.526699981306708	0.528663366823718
P45B2b_6	patient45	F	52	ibd_cohort	CD	24.5	10	0	P45B2b	Left	Prev_Inflamed	19.18690047	0.3043	0.3103	3471.28877101535	264.087041372941	0	0	None	0	28.4584441791993	1050.50820379346	585.653466027354	531.244935720419	1184.06084331897	84.2782189308841	0.439460018977341	2.33702611647035	4.09981109999189	0.00539140623041628	0.136450241582203	0.0466467399982626	0.0198730064630492	0.651997760037008	136.298014718938	87.1187325543522	39.1540011654377	0.4517110139275	0.412584128307828
P45B2b_7	patient45	F	52	ibd_cohort	CD	24.5	10	0	P45B2b	Left	Prev_Inflamed	20.75961744	0.4118	0.42585	3631.4648521638	233.446598466201	0	0	None	0	40.3769565328927	1193.77978890131	467.555540069156	540.284128644024	1332.52317666814	48.9360948867278	2.31089757822736	4.89773269324553	0.364110680730857	0.0298139407567076	0.318438260848239	0.0818297522896868	0.00634339165036333	4.55337545206004	161.310878565852	48.9991249350646	14.1296105657113	1.55859634550334	2.89501258480855
P46B1a_10	patient46	M	38	ibd_cohort	UC	21.5	0	0	P46B1a	Right	Prev_Inflamed	22.77702842	0.4643	0.4815	3283.2398976261	299.198207868667	0	0	chr2p_LOH	0	39.7517132303766	1073.47390647849	89.4024853851927	600.476253056263	1415.47937837234	41.20578329366	0.084405863112992	19.9007383606289	2.9723974684128	0.0118926360645668	0.00437500000000002	0.0437566135242129	0.432811915930118	10.2287015605466	215.699643631116	9.44129033791826	50.0956713216014	0.524580036712772	13.2083209821049
P46B1a_11	patient46	M	38	ibd_cohort	UC	21.5	0	0	P46B1a	Right	Prev_Inflamed	18.86580269	0.44	0.4422	3266.36665102198	266.386562897354	0	0	chr2p_LOH	0	57.1894442123991	1055.26739315844	94.1688310976655	611.778091686896	1398.23939270646	34.1741966802218	0.0845237002756147	11.8387878635917	3.33796775164089	0.0113243501378073	0.0075531072412911	0.0463243501378074	0.222820308894979	9.00864894803262	190.594776899935	9.29036322006996	44.4729266861816	0.511952019355132	12.5078951264256
P46B1a_13	patient46	M	38	ibd_cohort	UC	21.5	0	0	P46B1a	Right	Prev_Inflamed	18.91867999	0.4375	0.4667	2988.08879351966	237.257783343248	0	0	chr2p_LOH	0	61.9349320239401	964.397366217064	81.4356810034027	548.184312936854	1238.93218345222	41.4735232355367	0.101136372590393	47.934404882345	3.21578539884148	0.164362975000735	0.00375000000000014	0.0496032478504276	0.261751794351401	8.77321733534542	164.907947224266	9.36476451124428	41.5860461689013	0.504547526311618	12.1212605769312
P46B1a_14	patient46	M	38	ibd_cohort	UC	21.5	0	0	P46B1a	Right	Prev_Inflamed	19.01843032	0.3158	0.3125	2958.60645846429	234.952379211902	0	0	chr2p_LOH	0	103.001766979464	948.480021624783	80.9506315568876	536.494045131573	1222.99695842703	22.819183385449	0.0902306237721895	35.3392275916524	8.14559444515837	0.0146787574667258	0.00577210828818409	0.0430423327152454	0.225305475765627	8.92626778279337	163.182571731908	9.11032966453371	41.1512070417829	0.470053259630237	12.1119497323518
P46B1a_15	patient46	M	38	ibd_cohort	UC	21.5	0	0	P46B1a	Right	Prev_Inflamed	17.97309884	0.4286	0.4375	3242.38135285948	262.300530831876	1	0	chr2p_LOH	0	76.291632384944	1059.09268381273	81.5908368620797	611.194585217062	1353.80684595454	46.1240021018642	0.0663594074704044	10.6028225683662	3.33150564057291	0.00442188891588913	0.00503125927725989	0.108719297358228	0.161906444822421	9.43644405928775	188.836923445026	9.39350089752755	40.6578204917755	0.501133353984505	13.4747085853983
P46B1a_2	patient46	M	38	ibd_cohort	UC	21.5	0	0	P46B1a	Right	Prev_Inflamed	22.33573924	0.45	0.4564	3357.09441094163	314.099594184771	0	0	chr2p_LOH	0	49.9363367686008	1073.8754229163	99.452548530833	627.173523447655	1418.07596076946	56.1062205228233	0.339291437743953	28.2697917576387	3.39165211885515	0.0426137467880547	0.0100001863616613	0.0906634003546267	0.330385306579397	9.94461414384255	227.216866271014	10.3910799815805	53.4757655007434	0.493522627807856	12.5777456650116
P46B1a_3	patient46	M	38	ibd_cohort	UC	21.5	0	0	P46B1a	Right	Prev_Inflamed	19.96333823	0.45	0.4444	3379.41569357251	311.165564541482	0	0	chr2p_LOH	0	60.0253559124645	1083.41639510251	94.5070432334476	632.189853514493	1420.51424098635	59.6620967664482	0.140159042678285	25.0968274060928	3.39583953147857	0.0250350767688294	0.0125278005194953	0.0900697065103727	0.340249430231975	9.48892777248758	225.321584028692	10.2689555163831	52.9327262586272	0.542852418964983	12.6105185448454
P46B1a_5	patient46	M	38	ibd_cohort	UC	21.5	0	0	P46B1a	Right	Prev_Inflamed	18.67144614	0.4375	0.4472	3335.80490097039	290.434266542687	0	0	chr2p_LOH	0	58.1771701890211	1091.71069001341	91.2699757116006	602.646567382922	1429.77474446588	40.4391649186215	0.13259207978859	16.8807879425759	4.37788356430734	0.0371945661888659	0.00750011300331184	0.0883079161844046	0.262322046493828	9.40237441218056	208.282813499231	9.71351818919187	49.9741170688696	0.527566081120028	12.5338772924068
P46B1a_7	patient46	M	38	ibd_cohort	UC	21.5	0	0	P46B1a	Right	Prev_Inflamed	21.44218041	0.4231	0.43875	3312.62810653468	290.248205284247	0	0	chr2p_LOH	0	44.839588358536	1079.44081360122	90.7183825288528	613.799388378006	1416.38540042582	41.1099818129508	0.137603341012766	22.0524218860974	3.72273915573389	0.0282156773049259	0.0277045344650682	0.0857026752191584	0.280164134783701	9.1112611282068	206.989925796956	9.85500025114264	51.3546813637456	0.453312295224373	12.484024447724
P46B1a_8	patient46	M	38	ibd_cohort	UC	21.5	0	0	P46B1a	Right	Prev_Inflamed	22.29233969	0.439	0.44	3326.52174143149	298.257005682513	0	0	chr2p_LOH	0	67.5924211059095	1096.85837733761	89.540776961472	610.646341291124	1406.18320307687	30.97368644081	0.0868830922366729	21.039602724267	3.29942380398599	0.0169195073017003	0.00814118447334559	0.0600768762483917	0.215887997691866	9.46589225109411	215.926893516514	10.1767650202174	48.6750334390209	0.513629806380486	13.4987916467727
P46B1b_16	patient46	M	38	ibd_cohort	UC	21.5	0	0	P46B1b	Right	Prev_Inflamed	18.22975423	0.4286	0.4545	3589.58442826544	165.910464998047	1	0	None	0	30.5037165020473	1048.30841498796	104.843585384229	747.073780206365	1600.50210293485	30.6996109039039	0.137861857199468	23.6103704243366	2.48405078613286	0.0728655285881784	0.0434587871649951	0.126659847982862	1.1779498492334	18.6986331387375	131.680708938355	2.45069380184385	8.1247871317774	0.778114287674419	4.1775277016113
P46B2_2	patient46	M	38	ibd_cohort	UC	21.5	0	0	P46B2	Transverse	Prev_Inflamed	14.90800143	0.5	0.5385	3145.4841660896	127.992182023961	0	0	None	0	36.7411163545501	941.141592979845	204.550341563956	561.111374207711	1359.45916627007	25.0589207133592	0.125561164411528	13.711268607333	1.71950660561917	0.00451591681471363	0.0835641815861453	0.0711711379891291	1.70606629674997	18.933390291211	76.3742041967196	22.4460659658988	7.55130280040108	0.318213325745776	2.36900544002363
P49B1_5	patient49	M	33	ibd_cohort	UC	5.5	4	9	P49B1	Transverse	Inflamed	13.36721853	0.4545	0.4655	1752.79334626066	87.0231276053435	0	2	NA	0	64.6847949667554	672.644660454488	1.83334272020932	255.577916434711	752.143013378687	0.631161150569305	0.58304856537044	0.879320800542388	0.0208909909416093	0.0816647827717532	0.00696366364720546	0.0215240512731754	3.68504419003401	5.84217104955327	70.1015100247689	1.08881758147643	9.7363026074402	0.116547559765597	0.137778777995631
P49B1_6	patient49	M	33	ibd_cohort	UC	5.5	4	9	P49B1	Transverse	Inflamed	18.6712403	0.4	0.4286	1639.30630914616	87.4247555363032	0	2	None	0	58.8955198413804	627.552746541882	5.97795100652898	231.204682254802	713.200831660797	0.728562778920718	0.298230368294469	0.642496296795471	0.0393637398867455	0.184142240826112	0.0733900235176534	0.0100077304796784	0.498384977888072	6.35209453288376	70.2558419195435	0.913176629280744	9.65021135898979	0.0979598789238334	0.155471214378411
P49B1_7	patient49	M	33	ibd_cohort	UC	5.5	4	9	P49B1	Transverse	Inflamed	22.79051543	0.4074	0.4333	1482.89022653226	105.290576431326	0	2	None	0	67.2508201521606	548.797333955784	7.66329609725462	209.732602392028	645.464737671657	0.504581778807143	1.03962887256112	1.06565132907822	0.184061277803863	0.0596612417709039	0.0222142921487389	0.00825102279810608	1.09738603214785	6.0427493719304	90.5684152703011	5.48317388412527	2.75679162998319	0.288236360421323	0.151209908238603
P49B1_8	patient49	M	33	ibd_cohort	UC	5.5	4	9	P49B1	Transverse	Inflamed	18.70612639	0.4167	0.4286	1669.17898502685	79.3843044902293	0	2	None	0	54.2102111364362	641.023264699226	12.5384920137769	241.674230382582	718.045933996864	0.319843171618203	0.595547985553097	0.4305089089981	0.0204699629835616	0.0703654977560078	0.00959529514854296	0.0159921585809073	0.224529906475979	5.75099313693829	60.6799800484812	7.76472653649141	4.93845406459302	0.102126320524001	0.148024377972076
P46B2_9	patient46	M	38	ibd_cohort	UC	21.5	0	0	P46B2	Transverse	Prev_Inflamed	18.3669836	0.4706	0.5	3440.95112507213	224.485897535243	0	0	NA	0	94.2562969121462	1015.76328013596	98.4812067967279	675.028470005646	1363.83504593531	69.4716087231613	0.113839126507142	118.062514724134	4.79330839930781	0.00570003341506678	0.038287074164889	0.105768796977409	0.995798336538586	19.6804741149408	178.653348926375	2.80559943750574	18.2014046934798	0.34528059988159	4.79978972781704
P46B3a_1	patient46	M	38	ibd_cohort	UC	21.5	0	0	P46B3a	Left	Prev_Inflamed	21.13839562	0.4783	0.4839	4101.86124713777	407.025759399495	0	1	None	0	88.9390795912383	1118.21693087647	153.840226388668	940.569919382165	1720.25939007128	48.2567846682549	0.107722389801409	20.5169518978715	9.6186213701546	0.0131443069602382	0.0475851440914381	0.331285634612344	1.1436055854278	22.3054767876112	294.554150492399	19.6748952870097	66.7850223814153	0.724140740408642	2.98207368515639
P46B3a_2	patient46	M	38	ibd_cohort	UC	21.5	0	0	P46B3a	Left	Prev_Inflamed	19.94514174	0.5	0.4828	4153.46621521041	410.053907350242	0	1	None	0	90.2282669153989	1133.3965287878	159.380954856168	952.143114639198	1728.58305854879	49.9679730431131	0.104589158244509	29.132912790269	9.19599713716198	0.011891799766369	0.0463287097531149	0.120852518665453	1.15374640267072	22.6460805290614	297.895376711979	19.5557467480433	66.1568379860205	0.693140178016642	3.10672517187911
P46B3a_3	patient46	M	38	ibd_cohort	UC	21.5	0	0	P46B3a	Left	Prev_Inflamed	18.20352489	0.48	0.4762	4112.24538414166	413.136423799114	0	1	None	0	90.16208069374	1116.30907223325	153.020475870195	944.010440154806	1726.3365523274	51.873638928689	0.124234428236682	19.4867222421062	9.63639421762047	0.0112733779171432	0.0488598750489482	0.108901330883907	1.11673862010734	22.2823272602683	301.256971677527	19.6861624824702	66.1370132984884	0.720526491960928	3.05342255928575
P46B3a_4	patient46	M	38	ibd_cohort	UC	21.5	0	0	P46B3a	Left	Prev_Inflamed	18.23145821	0.4737	0.47725	3236.0907223742	243.858554490232	0	0	None	0	43.3375009357535	938.826597029164	77.5820242266015	653.363184397066	1372.1509255356	84.3125636996228	0.143804543475524	56.4138569529157	8.75634949413301	0.0107068012758417	0.0369537038360743	0.0860957232247735	1.0701589573291	20.7669453935529	155.707915855276	21.1888998016675	35.764440935448	0.311017450628242	10.119335083427
P46B3a_5	patient46	M	38	ibd_cohort	UC	21.5	0	0	P46B3a	Left	Prev_Inflamed	20.22297636	0.4697	0.5	3443.61246668133	207.217896725937	1	0	None	0	40.8707612244555	1031.95878094919	121.810711925897	662.407555840487	1529.58231831623	35.0239704658681	0.308101114696595	18.694673107685	1.73822022621493	0.0138485316383455	0.0476906714745508	0.0727465288676981	1.08308809729856	19.5201131633167	135.969781455653	17.7285262099611	26.2817315350587	0.392900666743022	7.32484366926788
P46B3b_6	patient46	M	38	ibd_cohort	UC	21.5	0	0	P46B3b	Left	Prev_Inflamed	17.5337523	0.4545	0.4667	4087.96788973614	350.69727315515	0	0	None	2	75.5401322277782	1096.13582554195	102.363127548494	832.675809066506	1765.60091922938	87.1553223597526	0.172223572515969	45.7729995157037	74.3124731064303	0.0112766462928322	0.0488441055323216	0.0948031388436516	8.08413314081533	21.2106993180189	227.452310902558	22.5200958287321	60.9419495965036	0.380679944923292	18.1915375892641
P46B3b_7	patient46	M	38	ibd_cohort	UC	21.5	0	0	P46B3b	Left	Prev_Inflamed	19.77350471	0.4444	0.45	4019.84068257954	365.59087380636	0	0	None	2	93.0611047919198	1057.06611321909	106.282660009119	822.923212129461	1726.29447876214	94.0156521626998	0.195568741133986	33.760025839751	77.7147739510817	0.0137965394123666	0.109582985221024	0.082031230917976	8.32168173805209	21.5441714745049	236.890389105415	22.4496213734614	69.7188477173492	0.375575465231209	14.6122686940381
P46B3b_8	patient46	M	38	ibd_cohort	UC	21.5	0	0	P46B3b	Left	Prev_Inflamed	20.8504158	0.45	0.4516	3754.68201840297	319.401437550913	0	0	None	2	98.5759870085603	1022.9385747278	106.23381558137	705.364252449236	1572.0015758081	92.0673330069534	0.176787897280778	26.3472607976896	68.3803134664914	0.0118903239340845	0.0539409995421066	0.0714700820148247	62.4588157510243	20.9482717235853	214.032133041629	22.0476883023936	50.2456599926111	0.453317234506733	11.6743672852739
P47B1a_2	patient47	M	46	ibd_cohort	CD	0.66	NA	NA	P47B1	Right	Inflamed	21.26053088	0.4762	0.4762	3091.33028549472	190.922135892446	0	0	None	0	199.118682142035	995.005989734821	185.8011955932	409.82330593834	1282.56268562599	7.37923491331674	1.85171812431544	3.18146278821495	0.283913362344158	5.42261959539184	0.242456986426648	0.601745577711734	0.055275167890013	0.857567380997471	158.825849515461	23.3809713072671	7.29170115911851	0.260029284311418	0.306017287844349
P47B1a_3	patient47	M	46	ibd_cohort	CD	0.66	NA	NA	P47B1	Right	Inflamed	23.78862012	0.4483	0.4516	2827.1777633084	172.686381493016	0	1	None	0	481.346472967503	835.428463717882	112.822847234427	399.644402926705	945.709995101227	34.2029505168976	0.283094398559725	16.9542787252731	0.0364068184400532	0.468894713357239	0.0288743732455596	0.21844091064032	0.0326405958428065	0.537214272531933	142.047318869105	24.2846391355142	5.43526757906093	0.349145742763866	0.0327959010243698
P47B1a_4	patient47	M	46	ibd_cohort	CD	0.66	NA	NA	P47B1	Right	Inflamed	22.90405652	0.4706	0.4706	2907.19332884927	151.340818741059	0	1	None	0	446.983272909379	835.267207433711	266.169766890505	368.392158983523	967.776199772622	2.64186306135	1.0177617128921	3.7199412824921	0.04507865353421	13.9858109866421	0.0520626702789482	1.07553857868947	0.0666656143815789	0.682656282012349	108.389275773969	38.5062475347801	3.22231070881529	0.282278179365269	0.258050256057529
P42B1_1	patient42	F	31	ibd_cohort	UC	0.5	0	NA	P42B1	Transverse	Inflamed	18.63296897	0.4118	0.4231	1110.63029604796	60.5283434904675	0	1	None	0	51.7068515691555	395.255346477584	10.9405370410089	152.404737861708	494.542842607604	2.93458251751153	0.166514742914387	2.3404047214362	0.156879333927792	0.0990994158265597	0.0269351059568717	0.0139751264111254	0.0415894329544386	0.272240340980429	49.200124025097	1.96300850867706	8.9512132480063	0.129192927648828	0.0125644385903428
P42B1_2	patient42	F	31	ibd_cohort	UC	0.5	0	NA	P42B1	Transverse	Inflamed	23.05373321	0.2609	0.27685	907.416479029888	62.6971939050232	1	1	None	0	24.2841982435726	324.756967085312	11.3801344492365	126.395536564046	413.035718082802	3.39488389231856	0.0721818343982044	3.80571469465708	0.172955811025655	0.0584991715079806	0.00284277813480571	0.0164281547157277	0.0404181922717797	0.267785375463429	53.0014049715302	1.78403569310263	7.51579717725015	0.113942951543543	0.0142277311100571
P42B1_3	patient42	F	31	ibd_cohort	UC	0.5	0	NA	P42B1	Transverse	Inflamed	22.58431387	0.4	0.4167	1618.66393554432	89.0407758704358	0	0	NA	0	36.1029190199262	560.710185115625	2.07600610502835	226.02802731553	748.482530119544	42.2757807345935	0.357277931568998	2.22334372990548	0.0638673824574667	0.118249510094518	0.00758820385633285	0.144175873270321	0.0739849875992444	0.262189989123498	78.8102964654568	5.49056538906222	4.31816232074917	0.087139199231872	0.0724225063764532
P42B1_4	patient42	F	31	ibd_cohort	UC	0.5	0	NA	P42B1	Transverse	Inflamed	21.38082947	0.4545	0.4706	1538.51511317905	99.1261110103898	0	2	NA	0	33.1654084177289	544.348240038169	6.67184247146604	210.680867701695	727.551808319883	5.3250255259874	0.456859312921134	9.62489162337917	0.0983014795851496	0.345777526127485	0.0144257227965952	0.0163091428372955	0.215355671423369	1.13638584738655	87.2041130410526	4.15556640993785	6.37873531562155	0.221616374679929	0.0296940213214941
P42B1_5	patient42	F	31	ibd_cohort	UC	0.5	0	NA	P42B1	Transverse	Inflamed	21.90372412	0.4167	0.4129	1421.50270709762	93.1230366522916	0	2	NA	0	44.7311278084755	504.916383463236	5.71181679447005	190.693427610106	658.50761224445	5.27383333722359	0.215361777435556	10.1908484033708	0.89740859856205	0.266608996806633	0.00687544561527709	0.00939391512196153	0.0820084591261967	1.0349504586056	78.0667569910764	4.76913294413428	9.05131726065071	0.183679317921	0.0171996876119702
P48B2a_1	patient48	F	40	ibd_cohort	CD	14.5	1.5	0	P48B2	Transverse	Prev_Inflamed	20.78861101	0.3333	0.381	1948.37192210702	43.3270234570049	0	0	None	0	69.3249533467653	698.334623936124	5.12676811959884	266.222219213422	900.561673212766	0.327284313844842	5.84446076589171	2.21482969620785	0.135853866124272	0.021956180383718	0.0157810046507976	0.00343065318495661	0.238087331035977	1.1023832762576	33.3209217945308	1.78253422788711	1.08807971688924	6.01686444909136	0.0162399923439167
P48B2a_2	patient48	F	40	ibd_cohort	CD	14.5	1.5	0	P48B2	Transverse	Prev_Inflamed	22.70029032	0.28	0.42585	1803.61658316387	29.7550579529761	0	0	None	0	68.270398774223	617.878257440269	1.92053053368078	232.221874794845	789.630420419685	0.234398205345713	91.6671386328325	1.05130385552377	0.139522741277212	0.0955730777748869	0.274162186609715	0.023718866017127	0.209284111915814	0.572958268015524	18.3293026104458	0.327361676994095	1.27983792986381	9.23338680404458	0.0122106676362381
P48B2a_3	patient48	F	40	ibd_cohort	CD	14.5	1.5	0	P48B2	Transverse	Prev_Inflamed	24.31911373	0.4167	0.4096	2210.85872743332	121.373356929549	0	2	None	0	58.9913815724348	786.806979149181	3.35812598180662	295.934030582406	952.967071369272	1.09949311441407	109.026906658418	1.44332431821089	0.288072047322714	0.0219362198670794	0.126328564721007	0.0282166310712668	0.766861601875185	1.8407489643846	78.552753299585	2.47741863640521	9.45377573397922	29.0186754353818	0.0299848562641325
P48B2a_4	patient48	F	40	ibd_cohort	CD	14.5	1.5	0	P48B2	Transverse	Prev_Inflamed	23.61316364	0.44915	0.4444	2020.07040223169	111.169074314728	0	2	None	0	55.612299955855	715.594839596185	1.46832676182312	275.039890862381	864.681982415088	1.407432044644	103.549024993103	1.8490925182523	0.274805799987035	0.0477135204260932	0.174115004727192	0.0231759728755918	0.347703165653783	2.16833546093139	72.1128457100067	0.95510041434639	8.46683629554318	27.4443105666977	0.0216458684746196
P48B2a_5	patient48	F	40	ibd_cohort	CD	14.5	1.5	0	P48B2	Transverse	Prev_Inflamed	24.13138898	0.4444	0.4783	2531.72749196855	126.318304453322	0	0	None	0	103.203066475238	887.753748093455	4.89587339859948	337.270118758643	1091.14061157972	0.339912232345661	104.063687667638	0.813767574834962	0.195228401105595	0.0859257687713963	0.0284313205493589	0.0202178279462117	1.91690281215006	1.57696132128221	89.1922459655425	2.8466687980268	8.65390008732719	23.9871887671886	0.0613394666327307
P48B2a_6	patient48	F	40	ibd_cohort	CD	14.5	1.5	0	P48B2	Transverse	Prev_Inflamed	21.4177265	0.4348	0.4606	2220.36801771217	93.9925531130656	0	0	None	0	12.219593535425	733.661305692818	1.3208666561625	282.128460273693	881.561383605777	0.4024417032625	307.408690519363	0.615016709531249	0.11669547821875	0.108495255425	0.0378471821249999	0.00883100916250001	0.7783903790375	2.49506192057436	55.9781240763825	0.460722330221213	4.74770679557009	30.3003981157049	0.0105398715468971
P48B2b_10	patient48	F	40	ibd_cohort	CD	14.5	1.5	0	P48B2	Transverse	Prev_Inflamed	18.30914386	0.4	0.4286	1872.8498923677	69.1628868365744	0	0	None	0	49.5539639481109	639.088338028749	11.1999237646598	246.157042671467	843.592699582444	0.255760436086803	80.0807336120637	1.19537296940345	0.138069540250555	0.0458979030331861	0.286925368313831	0.0272127783381393	1.22795199307866	0.894101309039681	59.3474036618563	0.5968889720527	2.33049158987525	5.87276437547166	0.12123692570435
P48B2b_11	patient48	F	40	ibd_cohort	CD	14.5	1.5	0	P48B2	Transverse	Prev_Inflamed	17.7615381	0.4706	0.5	2329.35679896779	96.8357693585915	0	1	None	0	47.050715839135	865.237627916573	4.33505741965401	325.188267157416	1037.61161979055	2.56863607715095	45.6152334916966	1.06682297375139	0.088417875017508	0.0167800346748557	0.0948717345078371	0.00322692974516414	0.479521760131446	1.19730809744906	71.9848384007417	5.46462539614581	4.7169174318002	13.3578114826256	0.11426855123757
P48B2b_7	patient48	F	40	ibd_cohort	CD	14.5	1.5	0	P48B2	Transverse	Prev_Inflamed	18.92345606	0.4615	0.5	1883.02505630495	77.0659241421138	0	0	None	0	76.4042022904235	670.191117964861	1.47315941432171	257.302004411367	854.227102390616	2.58380355464874	19.0792109513372	0.72888026771318	0.0891851736022282	0.0667284752131785	0.596706557194768	0.010265919263567	0.272688480438468	0.910492349679144	70.4860719076903	0.438366548907224	2.63955090545188	2.46274339646212	0.128699031809388
P48B2b_8	patient48	F	40	ibd_cohort	CD	14.5	1.5	0	P48B2	Transverse	Prev_Inflamed	18.66240787	0.3636	0.41525	2175.06383873566	60.8488972039647	0	0	None	0	46.3772898795633	770.754219782654	2.34571124600192	294.847314726143	982.193770722602	0.233418764931329	74.7217094845072	0.93531624165351	0.181677147361945	0.0676847812792474	0.430262469098921	0.00206010049897287	1.9734032497061	1.45974171552301	49.7614482340008	0.242391818048241	1.26508618887167	8.00497408377142	0.115255163784827
P48B2b_9	patient48	F	40	ibd_cohort	CD	14.5	1.5	0	P48B2	Transverse	Prev_Inflamed	16.69790265	0.4615	0.5	1876.41876995291	68.8076214200174	0	0	None	0	41.5157063217564	662.661437412274	1.22615008667296	252.732224892386	905.778706308074	0.597322197440576	9.1045019545302	1.85112013609411	0.588963544516218	0.0372924515086694	0.0173602791505871	0.00385783981123922	0.304126371786211	1.05362153974698	61.155897758881	1.57371790102036	1.47481556568614	3.43847032888514	0.111098329780381
P48B2c_12	patient48	F	40	ibd_cohort	CD	14.5	1.5	0	P48B2	Transverse	Prev_Inflamed	18.82774115	0.4737	0.5	2034.4598687472	91.1935092657682	0	0	None	0	11.7126993344904	792.637201530025	1.70937320151958	301.059348861667	903.004606881815	0.514011699475775	21.1753365599858	1.00001900834277	0.304702511631476	0.0477173576219094	0.034458684983564	0.00571049121847533	1.2546826772233	1.73198664479758	73.620616633531	6.59795005881297	3.17979865115692	5.99943623913494	0.0637210325665934
P48B2c_13	patient48	F	40	ibd_cohort	CD	14.5	1.5	0	P48B2	Transverse	Prev_Inflamed	18.52415654	0.4	0.4444	1814.4908396346	72.5531394149382	0	0	None	0	38.205499915226	663.360030406455	2.79220845941841	250.425659320568	814.536881438427	3.58107876334909	38.2675579642562	1.25876889814558	0.175711598606258	0.0911903112796137	0.190494481572705	0.00254154337440848	1.60321669932186	1.56516466667168	63.2864727829763	0.27326787048995	2.18983412627403	5.22528077948871	0.0131191840993233
P48B1_1	patient48	F	40	ibd_cohort	CD	14.5	1.5	0	P48B1	Transverse	Inflamed	21.87565847	0.4348	0.4412	2789.89397770243	227.497563242182	0	2	None	0	13.0368107471121	992.898907113489	1.14863950938509	538.943228637748	1224.31129432963	3.62104056186656	11.4311668658313	1.17987579880159	0.510898427009646	0.0257351755504138	1.44330566093428	0.022507211265157	1.32056746137651	1.64816164987408	184.468572049905	1.15189391822766	37.60554148585	2.50373427461658	0.11965982152673
P48B1_2	patient48	F	40	ibd_cohort	CD	14.5	1.5	0	P48B1	Transverse	Inflamed	24.7171422	0.4138	0.4074	2654.97890547215	219.145989580983	0	2	None	0	8.18974108911092	948.315242867605	1.092029818221	500.236852459093	1177.6103601828	3.8754174876781	11.2109813663324	1.0431472044879	0.632668998929126	0.0150185978125066	1.45781987594111	0.0244001481117206	1.27522520387741	1.67054706870543	177.03262217224	0.887254006630645	36.5158183474244	2.92129290031522	0.118455044684179
P48B1_3	patient48	F	40	ibd_cohort	CD	14.5	1.5	0	P48B1	Transverse	Inflamed	21.96846687	0.4286	0.4545	2776.52985232614	164.433799576229	1	1	None	0	56.6219409198278	903.164424699326	2.22250095307811	360.239252548649	1113.84945420349	0.455445119665553	6.50491141776168	0.838996977017771	223.551175741295	0.0583581351332985	0.11097108344998	0.0469571465312537	108.865463675779	1.03508011492094	138.699768030885	1.18878240791374	20.8116153457968	2.22175288933768	0.476800833145857
P48B1_4	patient48	F	40	ibd_cohort	CD	14.5	1.5	0	P48B1	Transverse	Inflamed	17.35479685	0.3871	0.4231	2332.51067749372	157.239930932099	1	1	None	0	24.0888693868091	882.695379422445	3.32551043859518	348.030973070732	1056.24264718835	0.400079005787839	7.07077219479236	0.527258452695968	7.50226117225093	0.0651885297723727	0.0688706877013843	0.0497421698046647	2.44312606126605	0.968286877505334	132.222355217483	1.16937312914781	20.4025644699049	2.12324665836143	0.354104625597142
P49B2_1	patient49	M	33	ibd_cohort	UC	5.5	4	9	P49B2	Left	Prev_Inflamed	17.7776546	0.4118	0.4583	1797.91117507607	82.9897789469244	0	0	None	0	103.8555001112	672.083249007731	1.87167527325058	252.082693407444	752.239377344682	0.496448487910079	0.0980002209900377	1.050278684163	0.0399737743512034	0.0928423146221462	0.00773685955184789	0.0270790084314569	13.9663209676728	5.8015915864716	64.3891919533033	3.31175980814804	9.20310453032718	0.137978512751262	0.146152552998675
P49B2_2	patient49	M	33	ibd_cohort	UC	5.5	4	9	P49B2	Left	Prev_Inflamed	13.74873043	0.4615	0.5	1776.75183308322	88.11363141981	0	0	None	0	88.6432817967554	672.644660454488	1.83334272020932	255.577916434711	752.143013378687	0.631161150569312	0.583048565370433	0.879320800542388	0.0208909909416093	0.0816647827717532	0.00696366364721257	0.0215240512731754	3.68504419003401	5.83244285615741	71.2222222608226	1.08276929947886	9.72227345491105	0.11375534389374	0.140168199736345
P4B2_1	patient4	F	26	ibd_cohort	CD	0	0.5	NA	P4B2	Transverse	Never_Inflamed	15.341144	0.4667	0.5	1449.98262675831	71.6004275489533	0	0	None	0	12.1633753525604	470.246175630993	223.212937813536	184.778743081876	550.537082388488	4.63607761172893	0.237408729118241	3.97098972552216	0.0692618429441879	0.0287695632360976	0.0230490556371193	0.018650144640817	0.0601061097204288	6.19201208852383	37.5190059433499	26.3593279377572	1.32825740280812	0.192268745273196	0.00955542628776973
P4B2_2	patient4	F	26	ibd_cohort	CD	0	0.5	NA	P4B2	Transverse	Never_Inflamed	15.61907183	0.4375	0.4667	1357.6732511364	92.423886461396	0	0	None	0	13.3843639743399	399.089610348908	324.950763078937	152.293220699869	458.833182677566	4.70498887784411	0.26639773747861	3.55594490983204	0.0421190863307599	0.0880176602246872	0.0158018464185625	0.0146107210497828	0.434229057200217	4.48292868495667	52.2485383984909	35.0463934316162	0.422248554046385	0.214818457754683	0.00895893713514262
P4B2_3	patient4	F	26	ibd_cohort	CD	0	0.5	NA	P4B2	Transverse	Never_Inflamed	20.14013197	0.4706	0.4815	1461.89083634989	140.343493618594	0	0	None	0	14.5372103813844	426.885922908919	350.919248444049	161.96737146266	498.326433413937	5.15890849803407	0.226498015287357	3.61881330242149	0.0246499926056369	0.0460976863859548	0.0391710988027025	0.0575967739375152	0.0829146975737114	5.76855477887502	71.1362126850384	59.3287696967371	3.91986616728797	0.1781414426937	0.0119488333678701
P50B1_1	patient50	F	36	ibd_cohort	UC	4.5	4	3	P50B1	Right	Inflamed	16.6437429	0.3333	0.3571	5549.70802835559	459.513636592114	2	5	NA	1	128.753611024112	1279.59795604286	13.1475692888679	886.942409310798	2624.11811635398	503.709997886612	37.4815343522787	3.36932193391938	39.3960529714002	0.154584401484495	32.8550818265065	0.0792586774497175	0.102534129726131	1.89122850324659	290.765618859633	4.70882725679532	147.082080321729	3.51719402345731	11.5486876261391
P50B1_2	patient50	F	36	ibd_cohort	UC	4.5	4	3	P50B1	Right	Inflamed	15.34256883	0.3571	0.3684	5737.17102946604	475.805646235634	2	6	None	1	130.419723657161	1299.6130693502	12.395923476754	915.654116918268	2657.29265896479	609.580189917725	36.8575839519218	3.38113462481827	39.0850359849147	0.144025418550726	32.5792536798545	0.0775416413732088	0.0907716436652919	1.92640645962766	304.619792227103	4.78350276195174	148.703970983061	3.54550846606431	12.2264653381927
P50B1_3	patient50	F	36	ibd_cohort	UC	4.5	4	3	P50B1	Right	Inflamed	19.95659305	0.3333	0.3478	5786.02016112779	475.596277795564	2	6	NA	1	107.155529057693	1314.07911539562	12.9523726407228	924.522276713268	2687.77040112133	623.619830362475	40.0354195620312	3.52128249117765	39.2452049750397	0.161975391581973	32.7842976025577	0.0775416413732093	0.0949139451340448	1.93370893175366	303.898679095394	5.21490817426632	148.764353482368	3.55413136329659	12.2304967489213
P50B1_4	patient50	F	36	ibd_cohort	UC	4.5	4	3	P50B1	Right	Inflamed	16.87126851	0.3684	0.4231	6615.23605757951	227.624178791849	1	1	NA	1	173.800924640198	1297.54017355297	20.0578226944691	790.384991585704	3168.92659753909	877.651838311153	196.849866844921	18.4061527629305	66.4953771317099	0.251310123203933	4.72434554555608	0.0384440415099503	0.108212857583563	1.32293732250557	163.517819219888	4.55146702731534	42.5458093658996	3.4928200304316	12.1933258339594
P50B1_5	patient50	F	36	ibd_cohort	UC	4.5	4	3	P50B1	Right	Inflamed	15.82080038	0.4091	0.4286	6247.90378448601	461.817073325109	2	6	None	1	146.422543234347	1309.95915995448	22.4300688914517	943.746097620588	2742.41737142467	951.605502245322	42.8973437095348	4.59914974179109	42.2543380228526	0.130647666845464	41.2802093538653	0.091933413223463	0.0694190210277195	1.64895712232113	302.092267402029	5.27570050705465	142.239072146595	3.87433531787099	6.68674082412973
P50B1_6	patient50	F	36	ibd_cohort	UC	4.5	4	3	P50B1	Right	Inflamed	17.97418312	0.3478	0.35	5546.37239828879	454.22950250121	2	5	None	1	97.4213239867698	1255.43026554574	8.67165861885046	864.966306876174	2579.79659496607	614.33223595396	39.7720380079803	3.37728820421526	41.8650601406997	0.125799009950322	40.4628643343985	0.0870847563283208	0.0638776988618428	8.32794394476772	295.225961489399	4.5072931473707	136.367092002055	3.35684294119275	6.44436897421501
P50B2_1	patient50	F	36	ibd_cohort	UC	4.5	4	3	P50B2	Transverse	Inflamed	13.80045499	0.4667	0.4615	6369.93721781783	420.265863901134	4	9	None	3	166.804846197893	1320.71561495523	15.363174250712	873.520593059286	3112.71235470115	785.412248223929	63.2036329068589	4.04148220610666	11.6225797437786	0.0206275424579658	16.0569160304418	0.380019038172023	0.0831289539884423	1.17513347431967	267.579755549743	5.2481935061722	112.21150506973	2.69284514836194	31.3584311226734
P50B2_2	patient50	F	36	ibd_cohort	UC	4.5	4	3	P50B2	Transverse	Inflamed	18.28247961	0.4211	0.4375	6521.60976345278	463.780633431533	3	9	None	3	102.597586811683	1371.41182729809	14.3292273996301	964.727063381648	3168.25374028737	787.04552134303	57.4515376004109	3.66292382088278	24.1741697496643	0.0874993278629805	27.4088876687525	0.370770381868442	0.0890087291102222	1.2182411185872	278.725939672802	2.41392660734875	132.463101800211	2.69100970633477	46.2684144947158
P50B2_3	patient50	F	36	ibd_cohort	UC	4.5	4	3	P50B2	Transverse	Inflamed	20.29037346	0.3684	0.3846	6670.00685400221	469.175817740055	3	9	None	3	109.088396905214	1397.06447535651	13.3239555621073	1015.80586136515	3207.93051722838	787.365738185246	58.4061868913799	3.88115035518832	49.2897762521948	0.0829338117967526	27.3007260166682	0.371451790050956	0.0956845801159103	1.23293389476772	285.309372002924	2.85864366870241	131.85270836491	2.71571565024554	45.2064441284502
P50B2_4	patient50	F	36	ibd_cohort	UC	4.5	4	3	P50B2	Transverse	Inflamed	15.0231304	0.4375	0.4375	6400.52773662819	389.746911876554	3	10	NA	3	120.287203362048	1334.47085225178	13.4490746289091	871.431323407944	3056.8911352373	874.144354242359	59.6174676721558	4.32443888015374	28.8093123890695	0.0423787836202307	36.6158472866997	0.360679640892076	0.0836689170738345	1.14645349743377	246.762342893053	5.91022437494036	106.215018676466	2.24173710813909	27.4711352999677
P50B2_6	patient50	F	36	ibd_cohort	UC	4.5	4	3	P50B2	Transverse	Inflamed	22.19687463	0.4348	0.4333	6394.17020078828	429.115836363446	4	9	None	3	137.600204002292	1332.07146035445	16.2166455437858	880.92575433962	3139.67248494746	787.961332838198	65.7294295876151	4.12393407881513	13.0601375855047	0.0288097893679695	16.314971509911	0.380648441780488	0.084387761205365	1.22243623098725	273.566530902697	5.45026926418487	114.730601446561	2.63775468138979	31.5082438041802
P50B3a_1	patient50	F	36	ibd_cohort	UC	4.5	4	3	P50B3a	Left	Previously_Inflamed	24.46577563	0.4348	0.4545	2216.55879360199	159.047350790035	0	0	NA	0	52.5483382378025	685.741800275121	203.748384335991	278.547160846896	938.773885205125	43.6102785410951	8.84732070495367	1.5677337014641	2.38105960050798	0.0224144932807349	0.755048216513963	0.00768496912482419	0.00768496912482419	1.3630987900838	65.065642732614	57.4671227619294	8.02849283248671	25.2129653544667	1.91002832741943
P50B3a_2	patient50	F	36	ibd_cohort	UC	4.5	4	3	P50B3a	Left	Previously_Inflamed	23.01932654	0.4483	0.48	1966.52282978407	140.933833538281	2	0	None	0	69.1847590055023	624.488468621586	173.679961054888	248.495661855064	806.253546066726	8.91412513229653	31.9507130138423	0.978448560520668	0.713255694406527	0.0842081612779495	1.74386304139041	0.0219946689905086	0.0138252205083234	0.851581584099613	84.9479434351751	31.714817918359	16.5854473125682	5.01777676015586	1.81626648864213
P50B3b_4	patient50	F	36	ibd_cohort	UC	4.5	4	3	P50B3b	Left	Previously_Inflamed	20.91705198	0.4118	0.4444	2331.78854021746	131.518532331448	0	0	NA	0	19.9516315875714	731.033052641341	276.211451294593	292.803842588168	941.89903639212	27.4261096325142	37.28882327175	2.29719808922143	1.43837882022857	0.0223152742499995	1.40012406437143	0.0153019023428573	0.0012751585285713	1.14419187111766	57.3436909265467	56.8348916222169	8.93739652417565	5.37258133991614	1.88578005002693
P50B3_5	patient50	F	36	ibd_cohort	UC	4.5	4	3	P50B3	Left	Prev_Inflamed	20.89822969	0.3103	0.3333	2404.82870690762	99.2121102903244	0	0	NA	0	120.328886252011	795.983659350518	80.3894194190741	314.692692895316	987.114370743419	11.48024158347	88.2514688047192	1.52079251545441	1.60468850274923	0.150728383953406	3.27052153861163	0.0177745735794111	0.0234624371248226	1.4171529514166	70.249342119561	16.058025798498	2.43077815703956	4.87947639968157	4.17733486380325
P51B1_1	patient51	M	61	ibd_cohort	UC	0	16	30	P51B1	Transverse	Never_Inflamed	15.18219955	0.45	0.4508	4214.27819441819	242.857648625179	0	1	None	0	56.8889880951042	1209.41696302451	951.930622715202	621.521848289804	1365.98045333024	0.768566266215437	0.390636779838388	7.11158287665538	0.064271398337759	0.115124435414437	0.0665304988493389	0.00815135851967597	0.0144557513053982	0.478241119746561	103.93991775622	116.397547480398	19.0035218133981	0.174042229899655	2.86437825433791
P51B1_2	patient51	M	61	ibd_cohort	UC	0	16	30	P51B1	Transverse	Never_Inflamed	19.84903588	0.4583	0.4615	4558.02065988541	272.852150409569	0	0	NA	0	57.8500523143647	1345.03093326812	986.908768648832	640.336252076988	1523.85664148584	0.666238183855839	0.465129942236032	2.42260438357831	0.0759535208583273	0.0714417719224159	0.241184889339564	0.0643941220855879	0.0310652119784223	0.639987723526978	138.167404571269	113.885439737783	17.1365916475245	0.17346953942295	2.8492572044733
P51B1_3	patient51	M	61	ibd_cohort	UC	0	16	30	P51B1	Transverse	Never_Inflamed	17.66126486	0.4706	0.5	4620.66122998879	250.999750813441	0	0	None	0	53.1611543218916	1358.89278598067	986.554581090096	638.312998323457	1575.16364923861	1.25002680415034	1.04920907658983	6.04550329836409	0.125193330156392	0.0533819275793732	0.0298684594789336	0.019700473273339	0.00317749568925052	0.352808509033581	132.945832542322	90.5828571951714	24.5794103206188	0.177161865079093	2.36168039177496
P51B2a_1	patient51	M	61	ibd_cohort	UC	16.5	16	30	P51B2a	Left	Inflamed	18.18940304	0.4	0.45	3607.18212850649	197.774713921173	0	0	NA	0	126.070127100536	1002.12215823569	846.093300206732	452.175485864239	1166.33085858522	0.841290984517926	4.04154642945289	8.81229760199478	0.447700791914208	0.105000329614413	0.0180368664368302	0.0141718236289421	0.110153720024933	0.275211312300533	116.559677117126	65.3615199241259	15.4235042077258	0.0875728536930683	0.0672285240288781
P51B2a_2	patient51	M	61	ibd_cohort	UC	16.5	16	30	P51B2a	Left	Inflamed	14.52400061	0.4375	0.4688	3168.46654412627	142.398230139577	0	0	None	0	53.5569543419873	830.413231807011	983.31944282556	335.91829707265	960.269317297836	0.83375064954096	0.364394583172299	3.39969583937922	0.241609451885978	0.0607324305287165	0.00594121602998143	0.0376277015232276	0.0455493228965338	0.207946586129269	48.3966536743336	83.323333543909	10.3703269956487	0.0375514297704411	0.0624179092089326
P51B2a_3	patient51	M	61	ibd_cohort	UC	16.5	16	30	P51B2a	Left	Inflamed	10.74148277	0.5	0.53225	4683.2590530421	194.129205524871	0	0	None	1	103.066893419379	998.592799879606	1889.03050630579	512.12548476228	1173.98329108181	0.583808850650728	0.200619212649299	4.64825691314775	0.147861219011419	0.10135088251487	0.74069446331073	0.02984991745301	0.00763602539495523	0.592811743774631	84.3180618943953	93.4750015843578	13.1959273087492	0.173513643976384	2.37388934674674
P51B2a_6	patient51	M	61	ibd_cohort	UC	16.5	16	30	P51B2a	Left	Inflamed	13.97847255	0.4706	0.5	3372.55985904312	232.704601336201	1	0	None	1	62.3676674520461	849.954610731894	937.525118847	408.016939541248	1103.41592378764	1.28889062222035	4.03738585635913	5.59088316261146	0.0945492866020032	0.184502427327519	0.00590933041262431	0.0623762654665985	0.0151016221655969	0.749360830075606	114.2044337971	104.590690557955	8.06741134125003	0.364690697953682	4.72801409766584
P51B2b_7	patient51	M	61	ibd_cohort	UC	16.5	16	30	P51B2b	Left	Inflamed	17.98708705	0.4737	0.52275	3760.828145287	257.525019099293	0	0	None	1	47.3075183145176	1148.22923643953	690.038909479629	550.878070508866	1303.41704702038	1.91692099500884	0.526487235558349	18.2779875814625	0.0596262652319091	0.098319905435595	0.0152237272932538	0.0570889773497001	0.0057088977349693	0.47685366318259	135.490381852204	101.610013183603	17.2040240653642	0.123169603468786	2.62057672717769
P51B2b_8	patient51	M	61	ibd_cohort	UC	16.5	16	30	P51B2b	Left	Inflamed	20.96454276	0.4737	0.4737	3639.71071416931	328.220745558701	0	0	None	0	65.4802865523508	858.940476626561	947.842171118341	466.075702022922	1281.49210827923	2.44369052012326	2.05071294051061	14.1558508184381	0.120575621749072	0.937762876449167	0.105643289680213	0.045685033169832	0.0200481484722275	0.895901356646905	139.220277692153	152.815560622598	32.61681623255	0.168608201611188	2.50358149944131
P51B2b_9	patient51	M	61	ibd_cohort	UC	16.5	16	30	P51B2b	Left	Inflamed	15.82228592	0.4706	0.4706	3544.64047776587	308.257812262671	0	0	None	0	54.6205772725862	808.701937481301	942.996374294931	445.060942054395	1267.65029283291	8.98412874817138	2.27195317494162	12.6488314905971	0.436002905096331	1.06873778953791	0.116578974075896	0.061325856156742	0.0227945733021926	0.811342958843394	128.023782840512	150.248050043754	26.6103336676643	0.144586815286555	2.4197159859399
P52B1_1	patient52	F	69	ibd_cohort	UC	30.5	0	NA	P52B1	Right	Prev_Inflamed	25.09678849	0.4483	0.4483	3832.00600715837	218.92245574422	1	0	None	0	4.29590090367249	1455.94537082788	97.8259996314329	556.189722828821	1713.85902155204	0.203265296280161	0.458666602919317	1.89537530117211	0.305043207970211	0.0389175604657368	0.0979234687892154	0.0901846718294284	0.800615366720575	2.05645702465418	192.094314195444	10.7063360600108	13.3311502756602	0.70523572816444	0.0289624540665095
P52B1_2	patient52	F	69	ibd_cohort	UC	30.5	0	NA	P52B1	Right	Prev_Inflamed	15.18219955	0.4103	0.4412	3921.17241730244	188.951283168022	0	0	None	0	4.38861323386606	1512.75605168519	19.5526246485742	576.487647965562	1804.62049644028	0.616371455875446	0.661736377552898	1.32769211510605	0.387851966639665	0.0331483605491623	0.0185515545006796	0.289780729588562	0.0318506867155417	2.39315344008017	151.812897050759	23.0519490724635	10.6861286475057	0.917011077477268	0.0901438497148332
P52B1_3	patient52	F	69	ibd_cohort	UC	30.5	0	NA	P52B1	Right	Prev_Inflamed	19.84903588	0.4667	0.47915	3661.236937962	185.238951719904	0	0	None	0	4.78695342431074	1320.44577248699	5.40684151879359	550.700723282744	1773.64372113563	0.752426798436982	0.100618890623617	5.17269693054993	0.136056990465897	0.0189846963440785	0.0461960944372581	0.015187757075263	0.0107579945949778	6.02475920210128	163.717638842963	4.46906350893552	8.13096008201389	2.88672788971852	0.00980217426799682
P52B1_4	patient52	F	69	ibd_cohort	UC	30.5	0	NA	P52B1	Right	Prev_Inflamed	17.66126486	0.4444	0.4762	3657.5428903692	195.695744184602	0	0	None	0	12.2100261598739	1359.91488229645	10.6658402694901	548.01515089332	1719.6417053075	0.303046704732115	4.07759308558555	2.3694209084719	0.0600659099926195	0.121127686498082	0.0322205169251637	0.0882604506863749	0.0435504304783372	3.2445434489743	168.152629212648	6.70429903504919	16.1606962515037	1.42387756191297	0.00969870791223362
P52B1_5	patient52	F	69	ibd_cohort	UC	30.5	0	NA	P52B1	Right	Prev_Inflamed	20.53203168	0.4211	0.4706	3384.02590035191	153.431319385305	0	0	None	0	10.2791781637669	1263.41593042367	18.6566232095628	484.057835921638	1604.49916262168	0.450496233783313	0.448643834672857	1.7654580045584	0.155202703789804	0.0486965569650986	0.00769074102497669	0.210425774254904	0.0305565126242655	3.72731357756573	141.353802685978	2.32232679817347	4.74752028539978	1.27033631803286	0.0100197358502966
P52B1_6	patient52	F	69	ibd_cohort	UC	30.5	0	NA	P52B1	Right	Prev_Inflamed	23.43145673	0.4138	0.4348	3685.7194013963	195.21745733024	0	0	None	0	17.8001951383101	1366.16574132905	80.1981019981746	538.541255840623	1679.69097760624	0.155704839342887	0.405525729429468	2.01348777583367	0.180645579334191	0.104489864105727	0.0428115239260602	0.369535381916361	0.0509290957191171	1.83100476446196	175.45313524971	5.01827751390238	12.2120583116964	0.672052760296508	0.0309287009326821
P52B1_7	patient52	F	69	ibd_cohort	UC	30.5	0	NA	P52B1	Right	Prev_Inflamed	23.14840589	0.4221	0.4348	3885.83883619203	184.380590854919	0	0	None	0	6.34979874923087	1490.68264323846	14.9522757781544	566.294715390296	1805.80953447177	0.219756769416991	0.329949991904021	0.850691677599872	0.190791693791829	0.0176309155979246	0.0340024800817122	0.0478553423372245	0.059189502364462	4.50148063238628	166.354693277554	9.25875365946693	2.42506184826678	1.83326964440891	0.00733183791757624
P52B2a_1	patient52	F	69	ibd_cohort	UC	30.5	0	NA	P52B2a	Left	Prev_Inflamed	20.91051984	0.4444	0.5	3682.90398646179	166.487468006826	1	0	None	0	61.4032948533162	1340.366019144	16.9050065657749	543.504324781712	1707.8275219358	0.237832125808751	0.521085771665859	2.51963265379352	9.44262933449712	0.0220799055790621	0.0428981022678911	0.0593003178409077	0.0523609189446326	3.14503689414491	140.828213042523	11.8074813792012	9.25012320177509	1.44606223870234	0.0105512606535582
P52B2a_2	patient52	F	69	ibd_cohort	UC	30.5	0	NA	P52B2a	Left	Prev_Inflamed	21.75922295	0.3913	0.4167	3880.30163169282	172.847872505159	0	0	None	0	36.1130031389049	1351.11952330565	43.4169331455972	592.841099829205	1854.08293041499	0.341415060978864	0.439961307630117	1.2639350860819	0.34777288334346	0.165939163715983	0.0222523782760895	0.122070189400265	0.0247955072219277	1.98212427863374	143.692217810084	18.3962026734887	7.97848282352671	0.782613474579613	0.0162314566877578
P52B2a_3	patient52	F	69	ibd_cohort	UC	30.5	0	NA	P52B2a	Left	Prev_Inflamed	25.0797044	0.4242	0.4348	3542.54149567659	223.211523856731	0	0	None	0	19.1804696991979	1283.22789527271	27.9939048841961	557.897551169539	1650.16499476721	0.195270469230712	1.18072972709993	1.99453224895278	0.119721976289565	0.219303046442583	0.161933724668542	0.0932472355286116	0.111941402935908	1.70156570508037	184.869549627088	18.4641006548426	17.369478995114	0.722933032399026	0.0838958064763819
P52B2a_4	patient52	F	69	ibd_cohort	UC	30.5	0	NA	P52B2a	Left	Prev_Inflamed	18.86320185	0.4118	0.4211	3378.18050993124	206.69516936154	0	0	None	0	21.0879266402152	1205.30890334712	21.1434723702136	539.889221598331	1586.1921993316	0.234478715881464	1.7157873811015	2.09593733336319	0.0514477140904415	0.108364526545087	0.157641218338519	0.0809829317285455	0.114146815467338	2.05223753362483	171.016839703606	17.6692976795094	15.0537496031595	0.82252647491554	0.0805183361844365
P52B2b_5	patient52	F	69	ibd_cohort	UC	30.5	0	NA	P52B2b	Left	Prev_Inflamed	21.25514499	0.4167	0.4375	3532.31108767914	172.188956842111	0	0	None	0	17.240587724109	1298.27263435005	5.26717047803632	530.659326722934	1676.71410879956	0.346332762529856	0.199442084455036	3.14801918701727	0.222868615010071	0.0690132927161873	0.0170950358104314	0.139926033855755	0.0145624379125895	1.11106441146229	143.915580681916	1.03670330802146	25.7431406734029	0.378417469535737	0.00405025666129592
P52B2b_7	patient52	F	69	ibd_cohort	UC	30.5	0	NA	P52B2b	Left	Prev_Inflamed	23.79041345	0.2963	0.3333	3017.46928911642	118.431158687916	0	1	NA	0	6.61376145643999	1067.20062017538	5.97075011880469	488.648070240357	1443.30787714345	0.843737761322457	0.926187705425628	1.51501772289578	0.147035733650656	2.05987443684424	0.00687082867526412	0.0178641545556872	0.21162152319814	2.61088258325877	111.032668776496	1.79601258381429	2.01769134114612	0.962921353802857	0.0109820614820408
P53B1_1	patient53	M	61	ibd_cohort	UC	6.5	0	30	P53B1	Left	Inflamed	22.58999681	0.2963	0.3182	3183.13464987638	143.977667911754	0	0	None	0	109.08336838339	769.018080284713	314.790990731746	288.865599701535	979.121864780386	3.99540541065501	0.394057348523136	290.58725678897	0.0426078300264603	421.504783286052	0.0219301394581581	0.0360893633192241	5.67261576122409	2.47654694745079	89.3678944243876	48.4302078159467	2.82274152580344	0.852057070194279	0.0282201502173161
P53B1_2	patient53	M	61	ibd_cohort	UC	6.5	0	30	P53B1	Left	Inflamed	19.49805348	0.375	0.4189	3257.71785176422	143.461886056868	0	0	None	0	60.376413862461	811.17013634313	286.937645335473	301.972692936544	970.008099650725	5.22246230334979	0.325912836427243	464.113169828398	0.068921720252467	349.350212007392	0.015297014644359	0.0439637109680966	8.11292426023418	0.976201747719448	77.6760305395163	52.7235374616387	11.6324816182	0.44609501066778	0.00753965625783171
P53B1_4	patient53	M	61	ibd_cohort	UC	6.5	0	30	P53B1	Left	Inflamed	20.69676026	0.4097	0.4286	3187.7201664679	160.578845403217	0	0	None	0	107.244438230575	824.93368156421	167.176733223074	306.205510933221	989.121231437734	6.37290918333629	0.0639862916330642	351.223264040229	0.0062731658463786	429.182405279518	0.00690048243101593	0.0238380302162398	6.15899422797478	2.61304890564787	110.684372808356	43.2820218187702	3.02912771787818	0.961532158170268	0.00874203517767373
P53B2_1	patient53	M	61	ibd_cohort	UC	6.5	0	30	P53B2	Left	Prev_Inflamed	18.72655654	0.4706	0.47495	3894.78307986276	289.19425155647	2	3	None	0	73.0355789903685	1000.75138098251	670.887842312554	384.068327669467	1181.88904792792	8.16343005471625	0.145325956054012	80.89600600673	0.0664063674664351	461.051050415055	0.0138147749564043	0.0357290118296682	33.7791391303769	1.68291363214099	144.339224033429	124.023677351285	18.4124970506456	0.71939967092777	0.0165398215712089
P53B2_2	patient53	M	61	ibd_cohort	UC	6.5	0	30	P53B2	Left	Prev_Inflamed	19.27859432	0.4762	0.4762	3819.63539465329	307.106547602962	2	3	None	0	75.6034031205127	993.549702633399	669.016068652466	379.662271211402	1160.54102266487	3.73450012144538	0.12252652332113	74.6092428477511	0.0600248173604824	436.323572646346	0.0125135866997068	0.0469325728776892	26.3536130015521	1.94010901536591	160.892559736796	125.219984731771	18.2248239541001	0.812325498066421	0.0167446739000581
P54B1b_3	patient54	F	50	ibd_cohort	UC	0	0	20	P54B1b	Right	Never_Inflamed	18.07467891	0.4615	0.4558	2556.79310567925	113.442897899785	1	1	None	0	58.6318926057946	958.514828987029	16.8485658987941	358.277010186683	1159.09520679903	2.64513419279686	0.176126438296386	2.39842767444787	0.0291385651593288	0.066694938031354	0.018778186436009	0.0744652220738402	0.0168356154253928	0.0189811992345238	75.1735309345464	0.0667841896164286	34.141547184849	0.0104496225938095	0.030779689159762
P54B1b_4	patient54	F	50	ibd_cohort	UC	0	0	20	P54B1b	Right	Never_Inflamed	21.64751326	0.44	0.4545	2497.97630225193	130.331696813827	0	1	None	0	45.3662815993236	918.827806635637	34.7806412716081	342.653871072841	1153.10252594716	0.889175642176625	0.180988233549428	1.5841200093246	0.027116703981271	0.0624314812592104	0.37648075062372	0.118556752290218	0.00630621022820321	0.0122563021554945	107.107435349442	0.0150015745505494	19.1757630839489	0.00763182763956044	0.0127836122637363
P54B1b_5	patient54	F	50	ibd_cohort	UC	0	0	20	P54B1b	Right	Never_Inflamed	19.4222212	0.4118	0.4545	2600.90593867545	116.316640138663	0	1	None	0	23.1674431436462	932.064766512622	20.3048860425106	352.496758534051	1265.05106927581	2.69944448736636	1.83095026143341	3.06680906227264	0.0528535178817187	0.0404557791193412	0.101791960364793	0.0208804021261102	0.0078301507972931	0.00714285725	8.5828572716	0.0028571429	1.40142859245	0.0057142858	0
P54B2a_4	patient54	F	50	ibd_cohort	UC	8.5	0	20	P54B2a	Left	Prev_Inflamed	16.19881307	0.4375	0.4725	2102.08058888448	97.2711849251468	0	0	None	0	18.2342724369317	695.483696145773	208.894909895468	259.182292935847	916.789549179572	1.18483037660851	0.248169529130207	1.68182079846244	0.0521090874814079	0.0716499952869361	0.213647258673772	0.0319168160823623	0.0117245446833168	0.00365681146353383	69.5025776130786	0.00950770980518797	27.7488605350183	0.00146272458541353	0.00511953604894737
P54B2b_6	patient54	F	50	ibd_cohort	UC	8.5	0	20	P54B2b	Left	Prev_Inflamed	20.47045265	0.32	0.3636	3360.74272933077	124.66098256492	0	0	None	0	25.2286577762119	1241.3343764965	184.878226116092	461.138064508433	1442.12723703729	2.51960979597231	0.216512383478666	2.68093274836819	0.0346702836289374	0.0120284657488163	0.149294486647054	0.391278915240857	0.0318400563939214	0.0132596056785714	80.2578958995285	0.0140711816857142	39.1213772353071	0.00741338258571428	0.00781584521428571
P54B2b_7	patient54	F	50	ibd_cohort	UC	8.5	0	20	P54B2b	Left	Prev_Inflamed	6.7259684	0.5714	0.4783	1757.93087049148	36.9816702877688	0	0	None	0	22.8972139407737	628.879573250015	125.459417822479	234.295868318153	740.343719623985	1.02039070842412	0.112801812594554	4.71490879064939	0.00620927408777305	0.0113836691609173	0.036220765512013	0.00931391113165958	0.14384818303342	0.0082723388474026	23.900463139975	0.00518669869464286	7.82133139948651	0.00606724879918831	0.00120007419724026
P54B2b_8	patient54	F	50	ibd_cohort	UC	8.5	0	20	P54B2b	Left	Prev_Inflamed	19.86097009	0.4444	0.4545	2347.75847864496	126.401220145374	0	0	None	0	11.056294272813	794.722517740067	177.962948804284	294.755313607964	1066.82297271959	0.897332765705767	0.272631555586243	1.0708255738061	0.019700648538866	0.041307811452461	0.021607162913595	0.027326706037782	0.0876996612375325	0.0105941063605121	90.5879873864787	0.0138383900698113	35.7749284833934	0.00791053523396226	0.00596124846361186
P37B1_13	patient37	F	37	ibd_cohort	CD	25.5	0	0	P37B1	Left	Previously_Inflamed	20.74735545	0.3158	0.3618	5025.9082935156	356.751063172161	0	2	None	0	60.2903140877784	1278.30820731689	614.59934200305	792.311867581132	2004.40601966183	246.282023619545	0.239610739866105	2.22692642378137	18.2084630544139	0.0965699399208013	2.1012693117748	0.814926486213242	6.02275267380329	14.840843978211	184.648269421477	92.7810969249811	54.0771569422449	0.771356909064469	9.63233904202122
P59B1_1	patient59	F	50	ibd_cohort	UC	5.5	0	0	P59B1	Transverse	Inflamed	16.68976951	0.4375	0.4583	3400.35356137409	140.008820843678	0	0	NA	0	17.6041561161748	1117.77699294216	1.99779544610303	496.912827106001	1697.72918920212	64.3518416275233	0.239890221417149	3.31396733296433	0.248918348029623	0.0328881755168666	0.0212805841579726	0.110272117909496	0.0135421899187094	7.36587320803151	102.486247209651	0.288852582261929	28.344015288371	1.51156203733546	0.0122704803492143
P59B1_2	patient59	F	50	ibd_cohort	UC	5.5	0	0	P59B1	Transverse	Inflamed	22.57494162	0.375	0.4	3577.67469290613	194.770037107191	0	0	NA	0	23.1141788328304	1177.93445207099	1.9452776127919	557.477729801526	1783.13011055302	29.9853500810593	1.64392378201182	1.83130404858661	0.121700585507337	0.308436933640291	0.0463621278123192	0.0985195216011778	0.03734726962659	2.22097657563274	152.405120299063	0.878605284234383	37.9471570833757	1.30155549821968	0.0166223654744574
P59B1_4	patient59	F	50	ibd_cohort	UC	5.5	0	0	P59B1	Transverse	Inflamed	18.97693606	0.4643	0.4762	3698.27783129549	196.699201691878	0	0	None	0	5.65078714722101	1228.28408618237	1.26939364454177	589.172411725681	1769.18770492296	100.280816996858	0.633415900328864	3.13569691406484	0.0275398217534289	0.117844818665835	0.181890915766833	0.318949563562967	0.0172924462172693	18.4429904126292	139.879753353291	0.462760753473158	33.3195137207505	4.50574276615954	0.0884406936966917
P59B1_5	patient59	F	50	ibd_cohort	UC	5.5	0	0	P59B1	Transverse	Inflamed	17.02052417	0.4706	0.5	3634.39246329279	203.8540328558	1	0	NA	0	20.5819369453117	1249.9489922491	1.27479942873059	730.500357076659	1519.4981732809	106.377459472465	0.496911614056211	5.15838483125631	0.249106214899907	0.0962603650265965	0.0786993524879609	0.083902615462371	0.0474797746414968	8.57293911037037	152.901331007	0.884383673891699	36.2344571789523	5.21569523700653	0.0452266157794948
P4B1_2	patient4	F	26	ibd_cohort	CD	3.5	0.5	NA	P4B1	Left	Previously_Inflamed	19.06396169	0.4286	0.4706	1740.66758799088	89.2385264658336	1	0	None	0	171.760981666456	527.923614782714	146.405380006118	293.951616544079	592.998860722679	2.92337891899638	0.0997011080778307	4.28572334580274	0.0220766739315224	0.0320467847393004	0.175189089908187	0.0811851880062306	0.00783365849182616	4.11786885061757	62.9279597996047	18.105466823776	3.81925659073568	0.255877298028361	0.0120970992377007
P4B1_3	patient4	F	26	ibd_cohort	CD	3.5	0.5	NA	P4B1	Left	Previously_Inflamed	13.3683211	0.4444	0.4444	1161.29214276497	48.8575920071529	0	0	None	0	105.288252996193	329.655004916679	176.702599622249	159.083859477798	375.536660355882	5.10979831342247	0.102395067789153	9.67633390607472	0.0590193793506941	0.00924399917541052	0.0127993834736415	0.0497753801752836	0.00639969173682431	7.22304209342779	29.036177753225	11.7482498325931	0.409527010078938	0.410091582499106	0.0305037401760366
P8B1_1	patient8	F	25	ibd_cohort	UC	2	0	NA	P8B1	Right	Inflamed	23.8574359	0.4138	0.4091	1422.76317398694	104.707043656791	0	0	None	0	8.95385964740523	541.125072377872	28.3760867875445	201.117037947415	639.85078518845	0.197047386550497	1.05155095707237	0.550722182923186	0.162311469049609	0.118733681639402	0.891765736568279	0.322728251690078	0.0454724738193457	0.509296211183654	91.6674210504317	10.9909315362952	1.22570525605962	0.172306371363462	0.141383274666347
P8B1_8	patient8	F	25	ibd_cohort	UC	2	0	NA	P8B1	Right	Inflamed	18.5593825	0.4167	0.43615	1697.92589728983	97.807776296627	0	0	None	0	10.6269754573557	657.990024623783	35.351239612235	250.238867998675	740.813270992533	0.141764620541796	0.185737905617259	0.724574727213623	0.0144389891292569	0.0551306857662537	1.56334873208591	0.189675811743421	0.0308469313215944	0.592706109836405	87.5665058368825	4.83930641263134	4.37806236771429	0.285310241464977	0.145885331470506
P9B1_2	patient9	F	49	ibd_cohort	UC	5.5	4	NA	P9B1	Right	Inflamed	12.41453595	0.4615	0.4444	2606.69477258255	112.525729921406	0	0	chr15q_LOH	0	14.4919332678374	789.192024073122	301.229481557725	334.455861301699	1101.57434365374	61.7119303406025	0.628340454341172	2.23039194635315	0.395851482978599	0.326604862788998	0.337528328898009	0.0512367048633218	0.0692446360526935	0.258845361363868	82.9638254988464	26.3099548813172	2.24976043467033	0.248303916100578	0.495039837701443
P9B1_3	patient9	F	49	ibd_cohort	UC	5.5	4	NA	P9B1	Right	Inflamed	11.97593379	0.4286	0.4483	2647.97480649544	106.962141161524	0	0	chr15q_LOH	0	18.3759044798806	803.687814688645	300.391728702309	350.150642118081	1113.83889533177	57.9502551972712	0.554253005777723	2.15908883546836	0.371102148500154	0.284645385387496	0.0869733853452548	0.0504915903297896	0.073011642235679	0.232992291137308	77.5132374147345	26.3784244764429	2.47383209547988	0.237327021169613	0.126327872035646
P9B2_3	patient9	F	49	ibd_cohort	UC	5.5	4	NA	P9B2	Left	Inflamed	12.54445351	0.4706	0.5	2059.02260229304	55.6066941152091	0	0	None	0	9.16108606673178	594.470649871103	368.527404610634	228.989568345767	813.021017595806	43.0350513160192	0.586593289121874	0.788725551729645	0.0150233438424694	0.0962859764449178	0.155013593283662	0.0710194436189466	0.105163406897286	0.113364837714881	36.8136174608014	15.3070665254376	3.18977209068119	0.128259487925595	0.0546137174392857
PD28690bx_2_a5	PD28690	M	79	control_data	Controls	0	NA	NA	PD28690_Right	Right	Never_Inflamed	16.26183723	0.4091	0.45	3481.64887782861	109.706523926391	0	1	None	0	6.92563568881008	1339.38468135044	116.898871883329	511.849642923713	1485.44436467937	0.564277152515399	0.237349485936373	10.9285380384037	0.493006921201172	8.79500808630896	0.0039231319989483	0.0791164953121243	0.0444621626547476	3.35805979568433	91.7105352820117	12.1636665553675	1.71688080713342	0.746775180967545	0.0106063288355061
PD28690bx_2_d5	PD28690	M	79	control_data	Controls	0	NA	NA	PD28690_Right	Right	Never_Inflamed	17.03253679	0.45	0.4828	3615.29491877509	144.343763261706	0	0	None	0	12.7388437399028	1347.37468542624	13.4135087437048	523.067069405693	1496.85782742811	2.8523309454521	0.21123635816858	197.604571854767	0.165148425477254	20.985372018784	0.0102417628202947	0.00576099158641563	0.00832143229148929	3.63176138350647	131.979877722494	5.63113676809496	2.17055949881079	0.883028721090648	0.0473991560028777
PD28690cb_2_g1	PD28690	M	79	control_data	Controls	0	NA	NA	PD28690_Transverse	Transverse	Never_Inflamed	16.54274733	0.3913	0.4444	3554.71808474386	123.092797008489	0	0	None	0	50.4176814797031	1148.47430872413	241.698338916292	638.028392680539	1361.96927358019	0.955702449682883	0.770233644478104	15.6552192660439	0.0973257314215546	96.5297136332396	0.0128030040941116	0.0681280185515237	0.0409638716334919	1.31798039980101	77.1281416268662	36.5069330322207	7.79658382062081	0.331206720297113	0.0119514101941134
PD28690cb_2_g3	PD28690	M	79	control_data	Controls	0	NA	NA	PD28690_Transverse	Transverse	Never_Inflamed	15.59113678	0.44635	0.5	5000.39365114574	146.150319979382	0	2	None	0	11.3508103172679	1801.13980836792	38.465767563011	796.391590772489	2105.77521910015	1.60035496220077	0.991439415607305	22.0627797512508	0.441073440801676	221.299165935675	0.0182154223339925	0.0559473685972628	0.801478582695672	3.01651497540455	119.818460928954	10.2988388971992	12.7904308913242	0.218762284445549	0.00731197267246397
PD28690cb_2_h1	PD28690	M	79	control_data	Controls	0	NA	NA	PD28690_Transverse	Transverse	Never_Inflamed	16.71490112	0.35	0.3846	3814.26813355259	99.941893698052	0	1	None	0	5.38450205294845	1266.18932771937	376.354822018041	623.630050148819	1431.26185539897	0.389868614955263	0.847214598887611	3.34914413910021	0.0702228937137614	106.61916830204	0.0132533031360969	0.101813671068868	0.0568911389474564	0.833627946114046	65.1648189290478	30.2482732830036	3.39260607626107	0.290887898343869	0.0116795672297024
PD28690cb_2_h3	PD28690	M	79	control_data	Controls	0	NA	NA	PD28690_Transverse	Transverse	Never_Inflamed	18.40351737	0.4286	0.4545	4373.1282646232	168.517671730108	0	0	None	0	7.66346453112472	1543.13436249056	248.56125611387	704.771117551685	1736.63713275124	0.561841551285347	0.689532812941105	7.86131252383691	0.0900223394673114	122.961577324031	0.0695917376023898	0.0408612037298433	0.0861916016176387	3.47516422342822	119.678044636144	39.3390333991509	5.31003105190797	0.666508501142331	0.0488899382269938
PD34199a_c17	PD34199	M	67	control_data	Controls	0	NA	NA	PD34199_Right	Right	Never_Inflamed	18.66358237	0.43405	0.4667	2735.28629372734	97.7808694028674	0	0	None	0	101.393162043341	1042.50685723919	1.23666102884619	396.904215491852	1183.76666463965	0.217147997341169	0.025471905846473	8.90561508157259	0.235615129079861	0.013372750569399	0.0146463458617205	0.0611325740315323	0.00573117881545571	6.34007994123192	86.008014629994	1.12436064640462	0.235209602422857	2.06285736593186	0.0103472120147491
PD34199a_c22	PD34199	M	67	control_data	Controls	0	NA	NA	PD34199_Right	Right	Never_Inflamed	15.45297791	0.35	0.4059	2399.51190866331	63.4057521206473	0	0	None	0	176.992131559626	869.812909604038	2.68284846526679	328.247714626588	1017.85693243673	0.331225347616726	0.0937575229912775	2.17179311453566	1.27571711611083	0.0230551286044127	0	0.0138330771626474	0.00999055572857888	1.35172402394026	56.9249550204977	2.01921252425766	0.60631059885462	0.500815744563117	0.00273420788660482
PD34199a_c27	PD34199	M	67	control_data	Controls	0	NA	NA	PD34199_Right	Right	Never_Inflamed	16.70361157	0.4	0.4444	3065.43628124462	110.770469604422	0	0	None	0	131.89926078632	1160.76486971454	1.77683544017065	450.646883676485	1319.34504251244	0.120197691540956	0.107785973392705	0.666313290063994	0.0163312080898037	0.0202506980313566	0.0568326041525169	0.00326624161796074	0.0124117181482508	3.37561383084343	101.82697718443	0.265192763977143	2.20441485056	1.09226269663086	0.00600827355885714
PD34199a_c28	PD34199	M	67	control_data	Controls	0	NA	NA	PD34199_Right	Right	Never_Inflamed	17.31793721	0.3333	0.375	3294.01470096323	92.2258851975118	0	0	None	0	194.681191492261	1211.59654354711	3.33101349383107	472.932899313121	1408.71297336521	0.91186069085467	0.150388964685732	1.61140754921184	0.00884640968739703	0.0605638817060203	0	0.00204147915863118	0.014970847163287	2.63377678072272	83.8764664042007	0.708496431943928	1.0393819175025	0.962314293277567	0.00507224535264286
PD34199a_c3	PD34199	M	67	control_data	Controls	0	NA	NA	PD34199_Right	Right	Never_Inflamed	18.84008044	0.39645	0.4286	2912.49847851739	110.972725929062	0	0	None	0	81.8167386264822	1127.14007465839	1.47361317726382	431.278320685292	1269.53976244794	0.134958031934321	0.0963985942388028	0.924783847397574	0.00642657294925186	0.00257062917970075	0.0604097857229817	0.00835454483403097	0.0160664323731332	2.77080438590167	100.030479149049	3.55422655699978	0.598309942004616	1.01399673973147	0.00453198931316484
PD34199a_c31	PD34199	M	67	control_data	Controls	0	NA	NA	PD34199_Right	Right	Never_Inflamed	17.25080017	0.375	0.4138	2523.0011165925	100.639496757738	0	0	None	0	67.1225413588232	953.381450806706	1.02787295959433	365.766618160129	1133.03970914467	0.914508918796855	0.185090370383961	1.34548656805669	0.0268515216934766	0.154106478503572	0.00853625220958065	0.0155748487648069	0.0127694976700745	2.91432080913944	93.5503371536322	0.707281979790571	0.434280399772899	1.03160048185639	0.00167593680849014
PD34199a_c5	PD34199	M	67	control_data	Controls	0	NA	NA	PD34199_Right	Right	Never_Inflamed	18.93166404	0.3529	0.4	3123.62400902174	102.403727129024	0	0	None	0	413.128970955724	1067.37327767005	1.87595645970526	431.944723457313	1207.37606282949	0.210857487590488	0.104966786072623	1.46063354072538	0.0344880998350732	0.0591916541783348	0.00326779449022752	0.0428396772117594	0.00877227361547739	2.66525077505984	80.1282917691959	0.282904236463879	0.441750274642299	0.834635628216449	0.0310867174216668
PD34199a_c7	PD34199	M	67	control_data	Controls	0	NA	NA	PD34199_Right	Right	Never_Inflamed	18.47279875	0.4	0.45	2761.62620191434	114.743456154233	0	0	None	0	376.139776564445	933.672280696739	1.16634216550574	354.767457926937	1085.39336890649	1.85272410412233	0.0869161468364155	8.32093154892601	0.130519122553324	0.0654999591274077	0.00194741218786021	0.00884186334036485	0.0195952687876684	3.94983276137784	90.7107854275703	0.465707968839713	0.269632174244627	1.31623514522428	0.0114549437432557
PD34199a_s13	PD34199	M	67	control_data	Controls	0	NA	NA	PD34199_Left	Left	Never_Inflamed	17.28167634	0.4167	0.4444	2509.26575969891	121.818388131832	0	0	None	0	110.066148217849	920.848631014713	3.54609876473469	345.213965181699	1128.03909478508	0.330874621009256	0.131575872682044	0.925545967150653	0.078042551933958	0.0128995953609845	0.00193493930414768	0.0206393525775752	0.0503084219078396	4.17642539080342	110.311118871487	3.53124076253645	0.242728992832857	1.55036458471467	0.00650953462533334
PD34199a_s16	PD34199	M	67	control_data	Controls	0	NA	NA	PD34199_Left	Left	Never_Inflamed	17.15691231	0.3333	0.4	2331.63430407491	59.442195182235	0	0	None	0	168.546369856633	851.936213487408	4.70011286088363	323.47280531447	981.462065809149	0.203068505379889	0.0147686185730862	1.15047538684315	0.092303866081771	0.0140301876444298	0.00295372371461866	0.0347062536467462	0.00443058557192444	1.36322057319634	52.6190165422877	0.587535512509926	0.386325874782447	0.482043692394848	0.00404441482869301
PD34199a_s2	PD34199	M	67	control_data	Controls	0	NA	NA	PD34199_Left	Left	Never_Inflamed	17.60288793	0.4	0.43875	2653.67267484762	92.1674076507881	0	1	None	0	129.505715730245	995.970210939669	4.36814440024376	370.824684376394	1150.33536115952	0.592653043627379	0.150268312701151	1.77407288141573	0.058941450240539	0.0181358308432422	0.0103633319104262	0.0136018731324299	0.0505212430633151	2.52214057995401	83.785755828857	0.385847572280418	0.557574318223693	0.913930356317074	0.00215042436780488
PD34199a_s27	PD34199	M	67	control_data	Controls	0	NA	NA	PD34199_Left	Left	Never_Inflamed	16.48874394	0.3333	0.4138	2054.85933211349	53.1551811202601	0	0	None	0	78.932559172252	761.667039482865	12.1894531238945	284.75243946706	915.37111154595	0.214229825263793	0.185864900664404	1.45631494456327	0.0447867230516632	0.0231398069100255	0.00746445384194416	0.00597156307355462	0.00895734461033193	1.29451076085246	47.9025361622951	0.167026068590164	0.351201086557377	0.438472794688525	0.00105712701639344
PD34199a_s31	PD34199	M	67	control_data	Controls	0	NA	NA	PD34199_Left	Left	Never_Inflamed	16.07652201	0.4167	0.4667	2315.39517307428	87.541940417538	0	0	None	0	133.394163076246	847.203557296039	3.40800839570367	318.581867838824	1010.5379619218	0.489652631561782	0.33969243814073	1.01777331274027	0.282316364136157	0.118664153054922	0.00195600252288131	0.0156480201830647	0.00391200504576972	3.2062459434854	78.8198668480251	0.265025103679426	0.208725106128338	1.03091262796886	0.0111562207128882
PD34199a_s4	PD34199	M	67	control_data	Controls	0	NA	NA	PD34199_Left	Left	Never_Inflamed	17.70509263	0.3889	0.4286	2605.61929983714	92.2601882549997	0	0	None	0	101.708576451199	957.501292830817	7.92795191425373	358.208580586058	1170.65133252891	0.507694965965541	0.0427942116905839	8.62692403853324	0.36569599081043	0.0311230630476942	0.0155615315238506	0.0220455029921212	0.00972595720240577	3.16876969809097	83.264500688066	0.514277930141732	0.188937917128593	1.10134185262522	0.0223516039474675
PD34199a_t14	PD34199	M	67	control_data	Controls	0	NA	NA	PD34199_Transverse	Transverse	Never_Inflamed	19.01198956	0.375	0.4	2705.0484817355	100.357829350917	0	0	None	0	103.891358634337	967.1315894884	2.46781918351245	380.883571271803	1247.90997888389	0.33646197572797	0.123585071853927	2.18959101127586	0.0433518314880268	0.0446459160100572	0.00517633808812246	0.0174701410474136	0.00388225356609206	2.7041864859823	92.5368378335158	0.540966676371677	0.576222501618023	0.996057925193773	0.00355792731843854
PD34199a_t16	PD34199	M	67	control_data	Controls	0	NA	NA	PD34199_Transverse	Transverse	Never_Inflamed	16.18448744	0.4348	0.5	2682.0708232417	88.2419045583324	0	0	None	0	168.57493023529	970.287916164182	1.32383614858572	390.531650156646	1148.32407744637	0.389172802132009	0.597380251272636	1.98542991221013	0.0038917280213191	0.044754872245182	0.000648621336885924	0.00713483470575227	0	2.56237718129043	83.7012024997667	0.103617821960714	1.03226332247172	0.838679928324142	0.00376380818628572
PD34199a_t18	PD34199	M	67	control_data	Controls	0	NA	NA	PD34199_Transverse	Transverse	Never_Inflamed	17.36406027	0.4167	0.44915	2928.0000410195	118.605683097911	0	0	None	0	76.762192576261	1094.32141909614	3.59835073880649	416.561548956248	1333.50886015727	0.295887314423536	0.0605956591629901	2.35678436063714	0.145042801188008	0.0509261390837894	0.0154712321267212	0.0373888109729084	0.285573159672388	5.5368892104258	107.438434465502	1.45085412152074	0.0295544358087558	2.14135321268894	0.00859765405345622
PD34199a_t22	PD34199	M	67	control_data	Controls	0	NA	NA	PD34199_Transverse	Transverse	Never_Inflamed	18.22249169	0.375	0.4456	2826.00524432398	92.4635614136762	0	1	None	0	164.38486542643	1016.34420977087	11.0304357132058	410.501585423221	1221.39680443607	0.170078516764354	0.199939630394737	1.71052248730562	0.00778985572966473	0.111654598791866	0.00714070108552622	0.0116847835944975	0.128532619539474	4.71036876990124	85.6432828487338	0.332027078702508	0.0397770537052381	1.71996277098936	0.0181428899679047
PD34199a_t24	PD34199	M	67	control_data	Controls	0	NA	NA	PD34199_Transverse	Transverse	Never_Inflamed	16.74532946	0.4286	0.45225	2606.60113157644	101.283291669884	0	0	None	0	138.722641650809	946.336018733636	1.618491035625	358.821084064441	1156.81447570583	0.200212378708599	1.27942168458624	2.71901327213938	0.0180836987220658	0.0594178672296479	0.00193753914879125	0.00452092468051646	0.00581261744637729	3.39478407456355	93.7473989444719	1.18737624818497	1.68478828839976	1.26507684444494	0.00386727193485714
PD34199a_t28	PD34199	M	67	control_data	Controls	0	NA	NA	PD34199_Transverse	Transverse	Never_Inflamed	16.41982265	0.3636	0.4286	2163.48938696199	44.7467925909819	0	0	None	0	132.169866879778	760.323251508217	6.53029816440978	297.464387742124	961.914344569553	1.14278542238722	0.281507259473685	3.63345441334962	0.0187671506315787	0.00201076613909734	0.0046917876578938	0.00268102151879646	0.00134051075939823	1.93761317101813	38.1048252585389	0.0550725407360439	0.0082832683220879	0.636020683866263	0.00291033751857143
PD34199a_t31	PD34199	M	67	control_data	Controls	0	NA	NA	PD34199_Transverse	Transverse	Never_Inflamed	17.78059123	0.4091	0.4599	3134.56817950063	104.066616559495	0	0	None	0	152.153068983253	1117.48770034857	21.1710589092164	433.301319356732	1407.53246437766	0.361375404614812	0.0412264276209413	2.24619614240971	0.216438745009942	0.00322081465788671	0.00386497758946192	0.0238340284683574	0.0264106801946653	5.22904600788406	91.8491046895942	1.22087036943188	0.0646379696695653	1.69674670382608	0.0041434595942029
PD34200a_c10	PD34200	M	54	control_data	Controls	0	NA	NA	PD34200_Right	Right	Never_Inflamed	16.82438649	0.4444	0.4783	2376.14212828463	76.8658180885161	0	0	None	0	1123.61273094728	474.281385739424	3.39645709401861	180.390693468364	569.910173341054	2.53544686136229	0.00257209927599433	21.9483661473189	0	0.00128604963811085	0.0192907445702986	0.0270070423985089	0.0167186452943042	5.05784518271736	68.0232669288373	1.15495485499817	0.0912631401130704	2.53442933230261	0.00405865103149425
PD34200a_c14	PD34200	M	54	control_data	Controls	0	NA	NA	PD34200_Right	Right	Never_Inflamed	13.98647419	0.5	0.5333	2692.27254692695	61.2506507800981	0	0	None	0	34.8513550142302	1016.21902664266	1.37158916302413	392.773668364217	1204.39340253166	7.13668184114498	0.103957492223522	34.6470829551217	0.00779681191676218	0.588659299715708	0.00974601489595273	0.0402835282366141	0.129297130953006	4.03650538389399	53.2295669133863	2.02283498204587	0.0374478164378847	1.92238212381235	0.00191355742363032
PD34200a_c15	PD34200	M	54	control_data	Controls	0	NA	NA	PD34200_Right	Right	Never_Inflamed	15.98539741	0.4737	0.52	2426.29130310208	65.562472632843	0	0	None	0	40.4510559256373	899.913133882122	4.01747095349747	336.838173431368	1047.56051060455	22.7908673530016	0.0134534986482961	74.5900403628945	0.00128128558554863	0.0486888522509688	0.00320321396387868	0.003843856756653	0.0595797797281534	5.56532844613454	54.8743862836129	0.196491707788041	0.0013109154571659	4.91265286294995	0.0123024140574193
PD34200a_c17	PD34200	M	54	control_data	Controls	0	NA	NA	PD34200_Right	Right	Never_Inflamed	16.28197868	0.4706	0.52395	2799.94221222771	74.6704729011655	0	0	None	0	95.2893359767119	1052.98216638598	1.49804134155872	432.009261280224	1189.77482016689	5.79387637567844	0.0236667504857735	22.4738183329059	0.000639641905024746	0.0236667504857735	0.0236667504857735	0.00575677714519429	0.0434956495414127	4.18725909742073	67.3309699721434	0.309639848106036	0.00130924207303823	2.84085608549075	0.000438654765995976
PD34200a_c19	PD34200	M	54	control_data	Controls	0	NA	NA	PD34200_Right	Right	Never_Inflamed	15.83465652	0.4444	0.5	2656.46155749049	89.5220613959076	0	0	None	0	1122.63365134026	601.41754962386	2.95156066092954	223.87903287129	689.153657825877	3.65369688480769	0.0142368635256389	12.6811626203846	0.00194139048085162	0.0588888445834073	0.00258852064098392	0.0110012127242953	0.00258852064098392	6.22685736085521	78.6155558177989	0.776739895448152	0.0752599429402205	3.824758391937	0.00288998102046457
PD34200a_c23	PD34200	M	54	control_data	Controls	0	NA	NA	PD34200_Right	Right	Never_Inflamed	16.44521198	0.4615	0.5238	2202.910935409	69.650608092658	0	0	None	0	64.5158339025228	779.92305901721	1.31243824084331	296.153127180736	891.193117825979	55.0519138270926	0.120477729139914	114.142394936312	0	0.0903582968549372	0.38322171290249	0.0153801356348851	0.00961258477180138	4.82903134414943	62.3085528198983	0.332111438152626	0.0062951884723956	2.17359554070876	0.0010217616185055
PD34200a_c24	PD34200	M	54	control_data	Controls	0	NA	NA	PD34200_Right	Right	Never_Inflamed	17.84928642	0.4706	0.5333	2449.44238069638	90.2402423733897	0	0	None	0	64.0569590038496	908.677578431949	1.41224477283722	338.502782084741	1042.04495282334	21.099330077162	0.00887805425222865	73.5331184908449	0.012682934646044	0.0285366029536007	0.0355122170089288	0.0145853748429516	0.0152195215752542	5.10957215633947	81.7324521296044	0.760597872599632	0.0376762983399502	2.59719255726891	0.00275135884767442
PD34200a_c26	PD34200	M	54	control_data	Controls	0	NA	NA	PD34200_Right	Right	Never_Inflamed	18.08381255	0.4375	0.4667	1878.14240358597	61.3455093427362	0	0	None	0	33.4766583960062	658.734275886853	1.70998300831891	246.861891082932	819.304924887491	96.5459602726775	0.0600891225353166	21.054844988785	0.00575321385976224	0.274875773299861	0.0147026576416209	0.0223736094546396	0.0760702721457776	4.19967854736194	55.0701724183567	0.370362518316756	0.0141666425842615	1.69025252317196	0.000876690208329297
PD34200a_c31	PD34200	M	54	control_data	Controls	0	NA	NA	PD34200_Right	Right	Never_Inflamed	18.20329233	0.4545	0.5	3068.59009934664	90.4714396339931	0	0	None	0	63.5326103920643	1167.90996613889	2.40656249185556	444.61425739806	1312.04655520099	6.62805566148759	0.0139805584422561	71.3218188931673	0.000635479929194105	0.0235127573801606	0.00762575915032215	0.0807059510075661	0.00381287957515752	4.39704042365909	79.3318964531464	1.69513557572431	0.0670988023211039	4.97939690008779	0.000871475061331169
PD34200a_c32	PD34200	M	54	control_data	Controls	0	NA	NA	PD34200_Right	Right	Never_Inflamed	17.12372301	0.4545	0.5	2371.22685165816	83.8074550187455	0	0	None	0	41.5215334122062	911.785937530283	1.26659430724111	338.282701577704	1033.97537932203	15.139700167936	0.028118138001318	29.1297519207728	0.000639048590940661	0.0287571865922587	0.00958572886408859	0.0453724499566661	0.0127809718187777	6.46737923596342	71.8067590717841	0.437220160263915	0.0148902037072311	5.0804761238103	0.000730224471075837
PD34200a_c33	PD34200	M	54	control_data	Controls	0	NA	NA	PD34200_Right	Right	Never_Inflamed	16.96744376	0.4737	0.49075	2637.77637900475	83.5302542983159	1	0	None	0	40.7127068150759	975.630392012236	15.4324407006336	370.602203400463	1149.86568038409	11.7783942784479	0.0197378357009512	73.370628935453	0.0133707919264481	0.289700491739758	0.014007496303897	0.014007496303897	0.0331086276273993	6.15430327645067	73.9923347638895	0.310774010687772	0.0127545778781772	3.05774246490376	0.0023452031901076
PD34200a_c35	PD34200	M	54	control_data	Controls	0	NA	NA	PD34200_Right	Right	Never_Inflamed	14.86815435	0.4706	0.5556	2760.77862502978	67.2098769640377	0	0	None	0	25.6697299619717	1054.80000907684	5.17351046334271	403.879785993371	1193.71697876364	57.1026945189285	0.0103509025151283	20.2625386047714	0.00194079422158566	0.030405776138192	0.0161732851798888	0.0381689530245382	0.0763379060490728	3.76346188392857	60.5846871041686	0.704307488990711	0.034868551805	2.12196077149143	0.000591159615714286
PD34200a_c37	PD34200	M	54	control_data	Controls	0	NA	NA	PD34200_Right	Right	Never_Inflamed	16.11353044	0.4641	0.44945	2298.94159074569	61.6081567376802	0	0	None	0	40.3924875591094	836.095055486137	2.34703635569919	325.343034759118	971.847742352334	6.79253132499147	0.163791535496252	115.68499804138	0.00578087772339586	0.0205542319054146	0.0494586205223939	0.199119121583678	0	4.43334679252111	54.3452848584824	0.627711856446713	0.0115554515534581	2.1888014721478	0.00145630584856896
PD34200a_c41	PD34200	M	54	control_data	Controls	0	NA	NA	PD34200_Right	Right	Never_Inflamed	16.54204656	0.4091	0.4286	2628.38976270833	97.5045679710506	0	0	None	0	31.9196448827562	1001.4072221687	3.5657508771883	379.175119116514	1130.09982467404	33.3249369317295	0.0220483322413045	48.7532380282983	0.010060666602886	0.0358123190422432	0.0162673351347138	0.0439453052196299	0.0158916625371575	3.54004809283102	91.7880117545561	0.399282265019622	0.286073971147974	1.48782239891142	0.00332948753390033
PD34200a_c42	PD34200	M	54	control_data	Controls	0	NA	NA	PD34200_Right	Right	Never_Inflamed	16.92595172	0.4762	0.5455	2150.31187660183	70.2392894879886	1	0	None	0	44.4303230918287	828.752860654033	1.40975561526454	312.192119383888	931.822958985736	9.7473466124712	0.00558579524910385	21.8442877761215	0.0057810060238026	0.00803393580054035	0.00289050301189775	0.0857927068274904	0.00414054374314787	5.88649255091095	62.0204712872371	0.557812997218095	0.00712607483666661	1.76578564634905	0.00160093544809525
PD34200a_c43	PD34200	M	54	control_data	Controls	0	NA	NA	PD34200_Right	Right	Never_Inflamed	17.00678259	0.4615	0.5	2154.63860218148	74.5729502698327	0	0	None	0	62.6262816755669	792.466630861195	2.29584013753662	294.317097690713	915.426438148084	50.4580320186109	0.0842978854394545	36.849032482893	0.00191586103271391	0.0664165158007819	0.0383172206542994	0.00447034240966815	0.00383172206542781	5.18801943059252	66.4144365697271	0.634383266805913	0.0310870883074802	2.30414804611137	0.000875868455595238
PD34200a_c47	PD34200	M	54	control_data	Controls	0	NA	NA	PD34200_Right	Right	Never_Inflamed	16.56457065	0.45	0.4737	2482.05289141441	92.2278009319493	0	0	None	0	31.9390348725837	937.891489482717	4.41405850199362	352.840736829588	1070.04047859668	33.2401507709065	0.0284219883174757	51.5797609582416	0.00940168761423976	0.0239922614408776	0.0175520417565771	0.0184280071172509	0.00938500103925932	3.20720332212805	87.0147384406043	0.34525739937425	0.286053971799973	1.37196613461771	0.0025816634757289
PD34200a_c5	PD34200	M	54	control_data	Controls	0	NA	NA	PD34200_Right	Right	Never_Inflamed	17.05410819	0.4615	0.5	2747.06838781291	105.126562183849	0	0	None	0	45.8737178598636	1045.56300176106	7.05459893686363	396.344499395	1216.11998593935	14.2013479324091	0.107508401795457	21.4812025682727	0	0.0102388954090884	0.107508401795457	0.194539012772729	0.0102388954090884	5.812631110465	95.4798987011764	0.35841866169	0.108685764563571	3.360800340415	0.00612759369000004
PD34200a_c7	PD34200	M	54	control_data	Controls	0	NA	NA	PD34200_Right	Right	Never_Inflamed	15.72201126	0.4375	0.5	2464.54700664462	88.51497249435	0	0	None	0	44.982665531501	922.18654312456	7.87101305329178	342.965286038213	1050.87718062382	8.75038415419581	0.0145273137134581	86.7471815817377	0.00425070347318268	0.0559372653765493	0.00665412549582811	0.0746540129018385	0.0107293817171836	6.68454961390208	74.7883030624083	3.8391853249766	0.132436745309848	3.06845764302196	0.00204010238126662
PD34200a_c8	PD34200	M	54	control_data	Controls	0	NA	NA	PD34200_Right	Right	Never_Inflamed	14.57631604	0.4375	0.4706	2371.59675003275	92.8278295849691	0	0	None	0	45.1657166473856	883.671266312647	8.72254227548174	329.247415684041	1009.56961701389	8.03493002976001	0.00642699101149447	86.9782920515448	0.0266047320100498	0.0583171965934284	0.0152412811279419	0.0922499567229167	0.00813013778362404	6.83583280427065	79.5850371403597	3.56642029439507	0.145353068318419	2.69298481953319	0.00220145512300141
PD34200a_s10	PD34200	M	54	control_data	Controls	0	NA	NA	PD34200_Left	Left	Never_Inflamed	16.29380209	0.4286	0.52	1723.23904621554	59.7981210513513	0	0	None	0	29.8726711847118	605.841858563753	8.6342569632989	229.466618368133	802.009081358011	8.2485046511536	0.0659482875564557	39.023769910033	0.0117442155922447	0.0243918323838948	0.0198748263868751	0.0112925149925438	0.00903401199403575	5.37087271702206	45.2676580278342	6.57452830958616	0.0461672727614859	2.53523076618709	0.0036639626090289
PD34200a_s17	PD34200	M	54	control_data	Controls	0	NA	NA	PD34200_Left	Left	Never_Inflamed	20.00192954	0.3714	0.4231	1897.59550146707	62.5180038847302	0	1	None	0	133.806929649797	681.973950723241	4.49693477667776	253.340774076403	800.378175116868	8.23593106837899	0.0225316147474359	15.253903184021	0.00938817281144111	0.02879039662173	0.00876229462400602	0.0125175637485881	0.0269127620594531	6.2721725823045	48.8207741947279	3.84946152663615	0.00554610975441761	3.56903258620335	0.00101688637369257
PD34200a_s18	PD34200	M	54	control_data	Controls	0	NA	NA	PD34200_Left	Left	Never_Inflamed	19.2650209	0.36	0.4074	1592.7678236137	44.6705508497858	0	0	None	0	50.49769838531	522.018399193179	10.0931115444081	193.773565503978	738.368722810986	18.0383560519984	0.0541024442523366	59.8625511504019	0.0252478073177542	0.00841593577258237	0.00420796788629474	0.0162307332756981	0.00721365923364203	3.96579452594086	33.2957490044239	4.5839944617052	0.0311466441467143	2.79164569802689	0.00222051275639286
PD34200a_s2	PD34200	M	54	control_data	Controls	0	NA	NA	PD34200_Left	Left	Never_Inflamed	15.20778181	0.3889	0.5	1438.93155126956	24.1123244548288	0	0	None	0	14.0801622262195	509.614258644856	4.67439461012017	188.85387197638	686.380825709736	4.99619021582357	0.0856728560638924	30.0278136549305	0.00052239546380406	0.119106165747363	0.0318661232920583	0.0208958185521695	0.0459708008147715	2.86534903859723	18.5989559575862	1.3810156090689	0.0309729305568165	1.23420880339004	0.00182211680081656
PD34200a_s20	PD34200	M	54	control_data	Controls	0	NA	NA	PD34200_Left	Left	Never_Inflamed	17.85460531	0.4091	0.4545	1536.15584024644	40.0285489180264	0	0	None	0	135.175251998161	470.82514662317	88.7169103127194	177.665606212414	595.226506634273	43.6324282991902	0.0283267476079629	24.8561052271332	0.00123159772209647	0.0129317760818992	0.00738958633252196	0.00554218974937726	0.00246319544416451	4.13926129188038	32.0548180133612	2.06040922603781	0.00467979430180954	1.76658809898238	0.00279249143638105
PD34200a_s22	PD34200	M	54	control_data	Controls	0	NA	NA	PD34200_Left	Left	Never_Inflamed	18.62673335	0.375	0.4167	1559.48888167996	49.4580998043342	0	0	None	0	27.1918458024347	498.081439647087	25.1686621376861	184.478397128455	738.920660373464	22.8934375754284	0.0305118203195214	62.6599117875526	0.00717925183988655	0.0185464005863771	0.00179481295997164	0.020939484533006	0.0155550456530911	5.42113627986364	39.7979400010766	0.542466364306494	0.000605111361688312	3.69503876255065	0.000913280840909089
PD34200a_s27	PD34200	M	54	control_data	Controls	0	NA	NA	PD34200_Left	Left	Never_Inflamed	18.06886874	0.3529	0.4091	1367.32863754827	23.0571721667337	0	0	None	0	25.4013958257998	443.383513838899	86.3345054858052	164.364958895072	577.516700603204	31.8255290777901	0.0731745963638204	38.3075787390184	0	0.0962110433672443	0.00609788303031777	0.0135508511784863	0.00542034047139239	1.79324244881836	19.5611614343105	0.502375682854143	0.00285020785042858	1.19724913065107	0.0002932655155
PD34200a_s29	PD34200	M	54	control_data	Controls	0	NA	NA	PD34200_Left	Left	Never_Inflamed	19.09517928	0.4	0.45575	1628.33906849442	52.2009508352796	0	0	None	0	51.3611419414814	531.30124457813	24.2203054960138	197.200708704623	742.078490327532	24.6017513542224	0.136790220874161	57.2680997391007	0.00482080073565072	0.156073423816771	0.00482080073565072	0.00421820064369882	0.000602600091959005	3.90963019846337	43.2563223852134	2.79045503191667	0.030659530429869	2.21227998054091	0.00160371043582143
PD34200a_s3	PD34200	M	54	control_data	Controls	0	NA	NA	PD34200_Left	Left	Never_Inflamed	17.90537087	0.4211	0.48055	1670.21861450465	50.0777949057386	0	0	None	0	28.5588526615998	604.884163167671	6.64556373069574	225.181399994617	770.902928598557	4.08764185112311	0.00299592630542733	29.9059355660225	0.00958696417736249	0.0167771873103852	0.00299592630542733	0.0173763725714693	0.00239674104433973	5.79052547541759	39.2691034621523	0.409009835202641	0.0316390461637353	4.57534411664225	0.00217297042153342
PD34200a_s4	PD34200	M	54	control_data	Controls	0	NA	NA	PD34200_Left	Left	Never_Inflamed	16.36812731	0.3889	0.458	1517.72085653498	37.7585530957861	0	0	None	0	19.9485703727202	498.702203100367	36.4977881635453	186.088622096096	667.186880025777	13.1847995528281	0.0298876406937154	95.9998149862487	0.0159186989796716	0.0030829235580434	0.0091341837534209	0.0109693540983358	0.0431858293336305	3.41856408646236	31.5876130572209	0.316258430726537	0.00917074132207793	2.4256002042347	0.00134657503341991
PD34200a_s8	PD34200	M	54	control_data	Controls	0	NA	NA	PD34200_Left	Left	Never_Inflamed	17.72643699	0.4286	0.4348	1662.22017528296	50.1171783213014	1	0	None	0	18.3983031679298	529.130253481173	67.8786317204883	196.894753529281	761.693434325686	24.0833639069181	0.0824669387561556	63.9200394378377	0.000826833110497915	0.130843704017668	0.00145574335794763	0.00435681308104918	0.00144532636515393	4.41320501541786	37.8815712224714	5.05347161897143	0.00336196132	2.76337712883643	0.00219137798285714
PD34200a_t12	PD34200	M	54	control_data	Controls	0	NA	NA	PD34200_Transverse	Transverse	Never_Inflamed	14.43096837	0.4286	0.5	1988.1373919777	46.3007188319751	0	0	None	0	36.2886768050205	640.019203489964	13.0465018427729	237.201629834977	950.143212182278	57.253356303046	0.0073563015694873	54.0442623148916	0.00809194502901533	0.0611968325287719	0.00992861657515931	0.0233959608536765	0.0305791854945454	5.07171986715177	38.5682455237005	0.549814115180595	0.00281808605595879	2.10663211856527	0.00148912234596987
PD34200a_t14	PD34200	M	54	control_data	Controls	0	NA	NA	PD34200_Transverse	Transverse	Never_Inflamed	19.64814494	0.4286	0.4667	2394.09339694489	99.0399138942515	0	2	None	0	2386.00636352323	2.94570517831591	0.245523214503464	1.09529603459487	3.55300755938076	0.119065430711089	0.000189272351235559	0.127624639264468	2.34643721341854e-06	0.000121046109597955	0.000404505716232961	4.50415773229906e-05	4.95048143420718e-05	6.66518789810303	81.7828948713032	7.78439932952312	0.0551769503944413	2.75038154686839	0.00187329680781367
PD34200a_t15	PD34200	M	54	control_data	Controls	0	NA	NA	PD34200_Transverse	Transverse	Never_Inflamed	19.5059403	0.4348	0.4667	2128.86660197298	55.7891896048654	0	0	None	0	23.1460323772167	794.389383991966	8.54735849619948	299.826186091967	983.148842925624	2.87384483483698	0.0031699148851061	16.88803854189	0.00190194893106366	0.00697381274723341	0.0139476254944668	0.00760779572425463	0.0133136425174456	3.8261167448127	49.2612266175428	0.50526137944127	0.037685685968254	2.15179895768254	0.00710021455238095
PD34200a_t16	PD34200	M	54	control_data	Controls	0	NA	NA	PD34200_Transverse	Transverse	Never_Inflamed	17.13969926	0.4444	0.4762	2060.83342832175	61.4615810264951	1	0	None	0	2058.83507290182	0.667003492968371	0.224365391795345	0.250217268126661	0.815913909750598	0.0154326928018236	0.000163461543706944	0.0251346161890069	0	5.76923098378757e-05	3.84615400434996e-05	1.92307697943761e-05	9.61538489718805e-06	5.91023401669829	51.2266683507863	0.454228094445428	0.0190412225380001	3.84936086675343	0.00204847077857151
PD34200a_t20	PD34200	M	54	control_data	Controls	0	NA	NA	PD34200_Transverse	Transverse	Never_Inflamed	20.63319493	0.36	0.3889	2388.00016926264	99.0399138942515	0	1	None	0	2386.00181378182	0.667003492968371	0.224365391795345	0.250217268126661	0.815913909750598	0.0154326928018236	0.000163461543706944	0.0251346161890069	0	5.76923098378757e-05	3.84615395887522e-05	1.92307697943761e-05	9.61538489718805e-06	6.66518789810303	81.7828948713032	7.78439932952312	0.0551769503944413	2.75038154686839	0.00187329680781367
PD34200a_t23	PD34200	M	54	control_data	Controls	0	NA	NA	PD34200_Transverse	Transverse	Never_Inflamed	19.5581794	0.4231	0.4564	2390.06462984146	59.8818200827131	0	0	None	0	5.99629494503449	916.990979094303	2.45002943938979	340.48248979813	1068.50340075328	26.6137490456223	0.00839338622606967	13.1180233327245	0	0.0352522221494933	10.6319023325626	5.2282402802189	0.00587537035824859	5.62967287810286	52.1695945509086	0.20919112876	0.042320130337143	1.82972082908572	0.00132056280571446
PD34200a_t27	PD34200	M	54	control_data	Controls	0	NA	NA	PD34200_Transverse	Transverse	Never_Inflamed	17.00461834	0.4286	0.47435	2354.4081986287	71.468295751351	0	0	None	0	52.5295114906673	884.782836779934	4.0519356944034	329.852478136763	1027.52048664338	8.2606399718084	0.021024072291425	47.054915255647	0.0203441566935751	0.114902399577893	0.0119944186114722	0.0913302582019497	0.0957997920150788	4.37151790304194	64.0514956542782	0.780148997655197	0.392048250783919	1.87030282983701	0.00278211640374532
PD34200a_t28	PD34200	M	54	control_data	Controls	0	NA	NA	PD34200_Transverse	Transverse	Never_Inflamed	18.1886446	0.4	0.4286	1789.8131579371	46.7889310769348	0	0	None	0	52.8656638078915	611.853864014739	5.78454249659043	229.056947490979	831.326386607138	7.83758819945229	0.196502600018732	50.703129517279	0.0145632282556605	0.0641166647748008	0.0603803261843652	0.0134678843653617	0.036005232331533	2.68218907446345	41.3043992292214	1.06720171681113	0.38472670190765	1.34795285584429	0.00246150375204699
PD34200a_t29	PD34200	M	54	control_data	Controls	0	NA	NA	PD34200_Transverse	Transverse	Never_Inflamed	17.5800712	0.4	0.4211	2171.28991749426	61.3918482695332	0	0	None	0	53.0494436042609	769.423873465722	13.4191133249136	292.8531212695	961.721741044553	6.6409197310975	0.0203906387951989	73.9204070828525	0.00854719234155965	0.166105788443836	0.0162196420209	0.0241828451689372	0.0258517403298839	4.89321205951682	45.7805803980388	1.39241022961381	0.056770297201864	9.25708242884468	0.0117928587840136
PD34200a_t3	PD34200	M	54	control_data	Controls	0	NA	NA	PD34200_Transverse	Transverse	Never_Inflamed	17.12773979	0.4211	0.45	1791.20398334323	41.1369380926719	0	0	None	0	22.4790594497348	679.271109019182	1.38145828339915	252.530540775537	773.807808212117	24.0968475703052	0.0144353007669729	37.4697102008273	0.000721765038349531	0.0252617763421981	0.00577412030678914	0.121256526442558	0	4.31612148861119	27.4413101631329	7.11270233762375	0.0387440212439389	2.22674190717484	0.00131817521342881
PD34200a_t33	PD34200	M	54	control_data	Controls	0	NA	NA	PD34200_Transverse	Transverse	Never_Inflamed	19.95913093	0.4286	0.4667	2014.05286035216	67.6103328943992	0	0	None	0	52.3071866992001	708.870731636393	7.19921524184329	262.912629840367	869.496953357027	8.98625725212035	0.0460589769389657	104.050874158961	0.00504376547623053	0.0616971120224576	0.0727583161740242	0.0214419376114208	0.0220120758654332	5.90578093814431	56.681121125287	1.61154442523488	0.0435973130081174	3.34948267335856	0.0188064169671384
PD34200a_t37	PD34200	M	54	control_data	Controls	0	NA	NA	PD34200_Transverse	Transverse	Never_Inflamed	20.16894174	0.4	0.4199	2353.91375212134	67.1824028043546	0	0	None	0	40.0247698114402	869.099458376063	2.38122068662928	338.977975174633	1067.58789651481	15.2121874337753	0.0401007493337744	20.3673615425726	0	0.114573569525064	0.0636519830694837	0.0210051544129257	0.0235512337357093	5.50856209195526	57.1619553218217	1.21402324283224	0.0090161600231066	3.2875206830087	0.00132530435900227
PD34200a_t6	PD34200	M	54	control_data	Controls	0	NA	NA	PD34200_Transverse	Transverse	Never_Inflamed	17.37220466	0.4286	0.42265	1772.61110814027	54.2620535646767	0	0	None	0	22.5787463041875	662.460547674588	3.06748634581949	245.992004533758	774.805643649625	49.7644553220624	0.0591085285424882	13.8129242637725	0	0.0252442673983531	0.0123142767796836	0.0153928459746062	0.0172399874915605	5.67276252369407	44.209888361117	0.65693924188086	0.03091356365775	3.68979804979496	0.00175182285535724
PD34201a_c1	PD34201	M	38	control_data	Controls	0	NA	20	PD34201_Right	Right	Never_Inflamed	15.04219431	0.4444	0.51665	1261.0355622532	29.2733700357394	0	0	None	0	9.16166277511029	475.838862134423	8.91273564259443	176.283046382793	570.012390315351	12.5509868356506	0.0378848418666529	8.16548979612114	0.00391912157241237	0.00522549542988315	0.0176360470758556	0.0457230850114776	0	2.5254255816651	24.1070682897263	1.0257627828302	0.000448061786326531	1.61227566113163	0.00238966286040816
PD34201a_c10	PD34201	M	38	control_data	Controls	0	NA	20	PD34201_Right	Right	Never_Inflamed	16.41029364	0.4286	0.4737	1098.48925687859	32.0749358137277	0	0	None	0	5.16627290612284	426.624963038945	2.45540372655864	158.115296080671	485.451732703907	14.7805388431027	0.0252624764587033	5.32170069015125	2.00333375399708e-05	0.00209685914758317	0.0564949969595165	0.48944469463194	3.00500063099562e-05	3.5348595517293	26.3972013637338	0.453922532063051	0.0498249722526825	1.63489679886882	0.00423059835238893
PD34201a_c18	PD34201	M	38	control_data	Controls	0	NA	20	PD34201_Right	Right	Never_Inflamed	15.70334715	0.4286	0.5	1332.36276578261	31.3275272777636	0	1	None	0	14.8593152411146	459.873871669036	57.2238827353626	171.233912173214	561.928869457474	21.9163490754463	0.00302096544683828	45.2872930135449	0.0105733790639313	0.0135943445107696	0.00302096544683828	0.00906289634051305	0	3.13714904356621	24.1281245670074	1.61438573581956	0.0071319921593076	2.43810265689476	0.0026332815527581
PD34201a_c20	PD34201	M	38	control_data	Controls	0	NA	20	PD34201_Right	Right	Never_Inflamed	14.56262261	0.4167	0.45415	1367.54394908106	31.745587115708	0	0	chr7p_LOH	0	20.2280086490339	514.108275617908	19.6407060323786	190.240634702081	604.052497631064	3.56684624048188	0.00454540755204391	15.5751636490439	0.00259737574402408	0.00129868787201204	0.0136362226561282	0.106492405505012	0.00324671968003187	3.39074156768223	23.7220451526147	2.33938228243829	0.0168638554543705	2.27320821429946	0.00334604651100534
PD34201a_c22	PD34201	M	38	control_data	Controls	0	NA	20	PD34201_Right	Right	Never_Inflamed	17.2700309	0.4167	0.52785	1107.93902781629	42.0507696219454	0	0	None	0	153.471557963666	364.503993854347	1.30289885364289	134.899995870264	435.992139326394	4.30296793469543	0.106149985244883	13.2990767228243	0	0.042623932299108	0	0.0127052105891607	0.00491814603449825	4.27150323571224	30.7284757342546	3.58936327320567	0.026667737432384	3.34995978762556	0.0847998577694911
PD34201a_c25	PD34201	M	38	control_data	Controls	0	NA	20	PD34201_Right	Right	Never_Inflamed	16.22900122	0.4375	0.47215	1052.25832400825	41.11286252421	0	0	None	0	153.237626047503	348.013511764874	3.83518096020737	128.810471381107	406.855990965687	5.50049285423233	0.0195811898941827	5.95723549292717	0.00728602414667989	0.000910753018331434	0.00136612952749715	0.0186704368758512	0	4.42213185363533	32.9553637027796	1.75338786510733	0.0253427710290415	1.94911084544663	0.00752548800211073
PD34201a_c27	PD34201	M	38	control_data	Controls	0	NA	20	PD34201_Right	Right	Never_Inflamed	15.51700016	0.3684	0.4375	1065.50033671963	17.3691073899159	0	0	None	0	5.12828666496774	408.236904885873	5.86207443793548	151.090426918363	476.746675892216	8.41558331148387	0.0445947721935482	9.95929549412903	0.00183266187096809	0	0.00244354916129019	0.0122177458064519	0	2.39371257206286	12.6509815685571	0.809268625556633	0.00183734878867337	1.51230508478633	0.00100219024836745
PD34201a_c32	PD34201	M	38	control_data	Controls	0	NA	20	PD34201_Right	Right	Never_Inflamed	15.43782772	0.3846	0.3889	1218.66072600699	36.0927747605384	0	0	None	0	15.204542525313	459.349406603613	6.47237231217	170.023964858943	539.758663349564	5.18867829655531	0.00982396757720494	22.6044842927619	0.000979826780007187	0.00299087989430014	0.00100552655714736	0.029107252978644	0.0147059682924766	3.96989871572941	30.2155898086524	0.432370786183082	0.00126811287624506	1.47158094735649	0.00206638620240818
PD34201a_c35	PD34201	M	38	control_data	Controls	0	NA	20	PD34201_Right	Right	Never_Inflamed	15.39850082	0.4348	0.5	1151.59860266313	32.2711985102269	0	0	None	0	6.70952534482347	400.770446451226	11.0330525842192	148.501959780594	498.962263430598	3.77097947519551	0.00525403798510471	81.8196622816044	0.0151210471540297	1.00166687708736e-05	0.000150250031550669	0.0101474758944864	3.00500063108444e-05	3.64744811485449	25.2471409864117	2.09471944129712	0.0330621537531057	1.24534977229999	0.00347803838355287
PD34201a_c38	PD34201	M	38	control_data	Controls	0	NA	20	PD34201_Right	Right	Never_Inflamed	14.91242073	0.4118	0.4444	1240.54913246765	34.476548069171	0	0	None	0	15.5340579171677	461.68187987687	4.52673106012393	171.15398662827	569.852144124332	8.24226138393035	0.00369869440370074	9.39516635128745	0.00587679140249797	0.018416372687085	0.087442971889292	0.0474619220431265	8.56659237946644e-06	4.01200854707916	28.6530971524856	0.390427766387834	0.000769452543682547	1.41707491637115	0.00317023213258216
PD34201a_c4	PD34201	M	38	control_data	Controls	0	NA	20	PD34201_Right	Right	Never_Inflamed	16.59465416	0.3889	0.39445	1148.49982515524	23.0201589037403	0	0	None	0	4.14936376182708	431.35820793474	2.20661620011725	160.20313451846	531.421932512975	6.91565886303272	0.0606790282422516	12.0955474470203	0	0.0204208268122965	0.0157532092552	0.007584878530281	0.0449258189870516	2.92409002731214	18.9249109929064	0.352951689797142	0.00157286849285709	0.815689600395713	0.000943721095714389
PD34201a_c40	PD34201	M	38	control_data	Controls	0	NA	20	PD34201_Right	Right	Never_Inflamed	17.41168063	0.3913	0.45	1267.90526481548	33.2848902036879	0	0	None	0	15.3110421678269	451.62524063183	18.2611835068037	167.585329431317	549.2690257376	17.7193825095474	0.00510242097032254	48.0591546633248	0.00338448079545373	0.000897519753143783	0.00256406037373047	0.0595644834700497	0.00339304738783319	3.83212564871868	26.5581689228749	0.211284752257466	0.00214500159050801	2.6240286107401	0.0571372708183493
PD34201a_c41	PD34201	M	38	control_data	Controls	0	NA	20	PD34201_Right	Right	Never_Inflamed	15.75599934	0.3704	0.4444	1009.98732953616	23.0261168234497	0	0	None	0	2.39305788764376	339.550748063375	88.6150379766634	125.779782193987	429.841490037539	5.75898520346858	0.137432827497819	17.7876559973877	0.0082459696498689	0.00164919392997387	0.0940040540085079	0.0159422079897471	0.00329838785994774	1.906891417222	19.255754662988	0.323187996795	0.000493416788999999	1.537980131313	0.001809194893
PD34201a_c42	PD34201	M	38	control_data	Controls	0	NA	20	PD34201_Right	Right	Never_Inflamed	15.67861711	0.4348	0.4783	1138.0528444678	22.7915283599097	0	0	chr1p_LOH	0	6.65520228652684	343.381317338964	59.3777923190452	127.403251224346	539.995979996229	10.798682634643	0.0566702748127863	50.2135842269688	0.000743750108051167	0.158503989410644	0.00376883388410487	0.00586986751424678	0.00147748354733235	2.56634526990986	14.9819891832328	2.17460760709279	0.0338585328480792	3.03011498385542	0.0046127800610396
PD34201a_c44	PD34201	M	38	control_data	Controls	0	NA	20	PD34201_Right	Right	Never_Inflamed	16.79986022	0.4615	0.5	1291.08351302042	25.5775359425948	0	0	None	0	9.56066752093296	481.486613813247	4.205375144581	178.129455476183	562.622242385989	35.0358398222346	0.00127900703910555	19.9115815848044	0.00255801407821288	0.00127900703910555	0.00319751759776565	0.118947654636871	0.0044765246368712	2.26339269466766	20.3744805004111	1.85093665796663	0.000584629392914287	1.05554836890674	0.0325930886549713
PD34201a_c48	PD34201	M	38	control_data	Controls	0	NA	20	PD34201_Right	Right	Never_Inflamed	17.49694176	0.3846	0.46605	1389.57391192249	28.0633006903127	0	0	None	0	13.5183966892605	502.397315650437	11.7030588761355	185.965658944486	603.526068004942	16.4161989588005	0.00991196652505799	56.0194612096681	0.0019823933050116	0.00495598326252811	0.00792957322004639	0.00297358995751651	0	2.95167959606006	23.4683556265375	0.524937909587087	0.133295166386	0.982053728493315	0.00297866293600002
PD34201a_s1	PD34201	M	38	control_data	Controls	0	NA	20	PD34201_Left	Left	Never_Inflamed	14.7632101	0.4	0.5	1089.02571135563	19.9296108289012	0	0	None	0	113.533118850279	291.733332104896	44.5560890849409	108.598965181634	471.697588927195	28.8139993023544	0.0131791669190591	30.0361062536628	0.00769292798186427	0.0058095147992816	0.0256321444882275	0.00333579188239241	0.000862068965517437	1.683696720837	16.7583184887192	0.328946810745358	0.00542821489507143	1.1508921299715	0.00232846783185714
PD34201a_s10	PD34201	M	38	control_data	Controls	0	NA	20	PD34201_Left	Left	Never_Inflamed	14.76600047	0.3913	0.4762	1396.60371217111	28.8599761210784	0	0	None	0	2.79910495898927	512.132110663629	13.8003090995317	189.747430304112	624.784918172791	8.62561906659999	0.126182523003952	44.5378498193423	0.00858261240129954	0.0152146310750312	0.00499033185846809	0.0156700212332219	0.00572996343289045	3.18398426062218	24.1075365718847	0.656560601912306	0.000584158931092427	0.90691274014465	0.00439778650506062
PD34201a_s11	PD34201	M	38	control_data	Controls	0	NA	20	PD34201_Left	Left	Never_Inflamed	15.0280973	0.3684	0.41805	1140.85136567863	29.0195886286543	0	0	None	0	2.71908004119068	424.55663642522	14.4021342163908	157.30076721791	515.033579994711	5.27613585470517	0.135775293955211	21.3961161322283	0.00572303914057137	0	0.00476333026387277	0.0172648713240617	0.0033892509598088	3.33960005880187	23.5254423052579	0.763160065196274	0.000584158931092427	1.38587727941306	0.00492476239982254
PD34201a_s15	PD34201	M	38	control_data	Controls	0	NA	20	PD34201_Left	Left	Never_Inflamed	18.14349849	0.3846	0.47885	1176.28358963965	32.9205474331151	0	0	None	0	44.6940855058356	373.147364320884	94.6658295468288	138.175394632813	468.17357011899	6.56536068506293	0.0118835895645546	50.793647655746	0.000431034482758719	0.0182701750840621	0.011231204211775	0.0252786595434813	0.00124214095225739	2.55571090394349	21.2425396120838	2.81595542461447	0.168758665307443	6.0982431073524	0.0393397196983572
PD34201a_s18	PD34201	M	38	control_data	Controls	0	NA	20	PD34201_Left	Left	Never_Inflamed	17.02405431	0.4286	0.4737	1260.31363102683	35.8645088185156	0	0	None	0	79.4630131829801	384.06310791948	114.818747658289	142.301937298546	506.610692810833	8.90465266589949	0.00388002294810974	24.0772052599652	0.0049886009332738	0.00554288992586294	0.00831433488879441	0.0515488763105338	0	2.85418420156349	26.2052857593351	5.51051886752525	0.0329060728538299	1.25608383567166	0.00553007705062925
PD34201a_s2	PD34201	M	38	control_data	Controls	0	NA	20	PD34201_Left	Left	Never_Inflamed	17.03017232	0.4211	0.445	1328.69494417875	35.9409136572395	0	0	None	0	113.595433584698	442.86037046446	6.57043071837153	163.922562837455	556.845373828118	9.18699933237284	0.0110724359169865	35.6762515847739	0.00365593956991006	0.00386988610458161	0.00408540334596807	0.0133306548313499	0.00150704998294771	3.21856870235342	30.1755285959966	0.889606858713376	0.00261318621348276	1.65108695643768	0.00350935328540394
PD34201a_s20	PD34201	M	38	control_data	Controls	0	NA	20	PD34201_Left	Left	Never_Inflamed	15.73697414	0.4091	0.5263	1079.5283753313	26.5437765325417	0	0	None	0	2.23448339441091	411.111153319837	4.86327383589086	152.18505022693	477.535698892284	11.2686226169893	0.0083762897621269	20.2178505988457	0.00167525795242529	0.0134020636194028	0	0.0871134135261196	0.00167525795242529	3.06349290403217	18.1436968721599	4.01005560121585	0.00126925597664607	1.32319935565341	0.00206254096204961
PD34201a_s22	PD34201	M	38	control_data	Controls	0	NA	20	PD34201_Left	Left	Never_Inflamed	18.85437613	0.35	0.3684	1151.00170607315	51.775844366248	0	0	None	0	424.074180650339	275.487297103399	11.6877661954983	101.893300334634	321.490008399416	2.39650095763449	0.0132424271419609	13.9246013173068	0.00113506518357553	0	0.00189177530597817	0.0310251150183376	0.000756710122402637	3.75680431140592	23.7638988601424	21.1542134704822	0.00377520977686974	3.0093579914121	0.0877945267805673
PD34201a_s24	PD34201	M	38	control_data	Controls	0	NA	20	PD34201_Left	Left	Never_Inflamed	16.83760261	0.381	0.45	1219.28334824242	38.99856079397	0	0	None	0	1.23137976520536	475.698560440251	5.90576546574004	176.398796709135	547.029281849329	5.57891667302884	0.0376529809203296	7.38103017652129	0	0.00366070647836536	0.00889028716174445	0.00889028716174445	0.000522958068337909	4.22412998568597	30.8442939454626	2.52897984417479	0.0031931563689076	1.39173720338836	0.00622665491936969
PD34201a_s28	PD34201	M	38	control_data	Controls	0	NA	20	PD34201_Left	Left	Never_Inflamed	13.37333144	0.4118	0.41145	1079.49302903714	17.1797155019275	0	0	None	0	20.3178657782169	393.186279708841	1.99852037331029	146.175241736164	493.443131453111	14.7262106889023	0.0389173497666384	9.52101515761452	0.000572313967158067	0.00171694190147065	0.0749731296974936	0.00858470950734613	0	2.43190545677285	13.360415954211	0.123217826278714	0.00246720973334069	1.25719024339607	0.0045188086080219
PD34201a_s31	PD34201	M	38	control_data	Controls	0	NA	20	PD34201_Left	Left	Never_Inflamed	23.41328887	0.4	0.4583	1420.87662422003	57.3649956742952	0	0	None	0	79.6554124846164	447.181765801076	125.089148395762	165.496902816815	516.657654827779	6.46864054658863	0.00809001423230882	80.1248492925542	0.00404500711616151	0	0.00741584637961523	0.180002816669017	0.00269667141077434	4.66619076067266	39.465579796273	9.82981795316112	0.0344519210234952	3.36436598044276	0.00458926242694762
PD34201a_s36	PD34201	M	38	control_data	Controls	0	NA	20	PD34201_Left	Left	Never_Inflamed	16.35009698	0.4	0.4444	1323.46532132878	33.3091692155151	0	0	None	0	21.1313641966386	481.536427705397	17.36837256189	178.995908896237	596.094397671714	15.1383661860342	0.0130246513400003	13.1297788829586	0.000930332238571197	0.000930332238571197	0.0437256152128569	0.000930332238571197	0.0111639868628579	2.723387570487	28.0669488751381	0.739079865203326	0.0326652335061428	1.74312364781415	0.0039640258512551
PD34201a_s4	PD34201	M	38	control_data	Controls	0	NA	20	PD34201_Left	Left	Never_Inflamed	17.55066692	0.3846	0.4643	1218.70246643399	27.9827553899943	0	0	None	0	37.9297605672099	405.254989400845	45.535091637692	153.656199707028	562.380358486342	3.72463036195863	0.0287729832184667	10.1164542295305	0.00368844636886934	0.031271154106669	0.0210629533124802	0.0160666115360897	0.00411948085162805	1.99331865700245	19.5859648318747	5.30374881550871	0.00381554449110389	1.04443232786491	0.0514752132581386
PD34201a_s42	PD34201	M	38	control_data	Controls	0	NA	20	PD34201_Left	Left	Never_Inflamed	15.31271555	0.4667	0.5	1365.35670340658	42.29445620355	0	0	None	0	36.6179648591087	457.42257699873	53.4252073618868	169.793094927345	626.793960764406	4.53009345612291	0.011102112920689	16.7051443860839	0.000431034482758719	0.0219887085999986	0.0131500517119605	0.0204795629121719	0.00150879568904827	3.25477948204481	35.595957220833	1.8295470068729	0.0552619283607722	1.55361228063285	0.00529828125564995
PD34201a_s43	PD34201	M	38	control_data	Controls	0	NA	20	PD34201_Left	Left	Never_Inflamed	17.94911098	0.4118	0.5	1454.73750745871	32.8677912713918	0	0	None	0	38.7177937446333	471.621148219758	39.2788723748291	175.502689791366	565.515583245481	4.73329578545284	0.0631843126269089	159.151745128725	0.00107467278894546	0.0611456390876626	0.0381901773063547	0.048060269140521	0.0047238988026308	2.75334480099775	27.6070190517282	1.37042290619761	0.00437976063067487	1.13027919148586	0.00234556195993596
PD34201a_s44	PD34201	M	38	control_data	Controls	0	NA	20	PD34201_Left	Left	Never_Inflamed	20.95225505	0.3929	0.4059	1427.39884476471	46.7284679257167	0	0	None	0	25.5192664061818	485.579864371465	56.4357164368025	179.864250585137	614.749638064604	10.7857080838896	0.0225011041739904	54.3444008886766	0.00106730511745923	0.0211236216073658	0.0154860124741951	0.0337648541647511	0.0260566957055843	2.84662748469835	28.5512965123134	13.2488072721644	0.168312986697084	1.91111764096953	0.00230602915732404
PD34201a_s45	PD34201	M	38	control_data	Controls	0	NA	20	PD34201_Left	Left	Never_Inflamed	19.65941312	0.4091	0.4583	1379.2623908762	49.7900136348735	0	0	None	0	44.5054151669604	429.323907521795	122.49840200518	159.034141379604	537.149031623057	2.55627235685088	0.018697895127211	84.1585473358101	0.00361496172079967	0.000126690662249018	0.0104040844031275	0.00195132242971852	0.00187892639986842	3.4399844933421	30.4791542377672	13.1595022492813	0.168447025264357	2.53975297155419	0.00317265579083334
PD34201a_s47	PD34201	M	38	control_data	Controls	0	NA	20	PD34201_Left	Left	Never_Inflamed	18.16557215	0.4375	0.4762	1861.73411988913	41.7943481601989	0	1	None	0	14.3433950365357	681.59570965049	11.2160896678751	252.490170726495	860.868241286202	16.0767642623442	0.0188226578829092	25.0573865028315	0.00110721516958279	0.00332164550874836	0.0199298730524919	0.0354308854266545	0.00775050618708129	4.06771187370748	34.9477316636783	0.488151938794361	0.00473864781309019	2.28324586804751	0.00276816495927057
PD34201a_s6	PD34201	M	38	control_data	Controls	0	NA	20	PD34201_Left	Left	Never_Inflamed	16.51603377	0.45225	0.5	1212.15841108747	55.6556884689106	0	0	None	0	424.048294291644	296.781408935679	2.49709827789042	109.817074075947	339.570757710126	33.6639898311988	0.0104496714662901	5.73015198904943	0.000746405104735004	0.000746405104735004	0.000746405104735004	0.0362006475796193	0.000746405104735004	4.38715225806416	31.3542774347894	16.9764252239675	0.00216162339016224	2.93117800539851	0.00449392439029217
PD34201a_s7	PD34201	M	38	control_data	Controls	0	NA	20	PD34201_Left	Left	Never_Inflamed	19.21138755	0.4167	0.4211	1423.54936841451	56.1211179541554	0	0	None	0	11.7883785368706	515.712062863556	11.1510981592012	191.004021377539	669.140043846207	4.7686689362562	0.0224372836752753	19.6857451901363	0.005534925923806	0.0363652265174679	0.0518924180819909	0.182257167070095	0.000862068965517437	5.13344289416138	40.062265639605	2.90223387723453	0.00144043511058201	7.99796594456086	0.0237691593276455
PD34201a_t18	PD34201	M	38	control_data	Controls	0	NA	20	PD34201_Transverse	Transverse	Never_Inflamed	16.52217291	0.4444	0.4753	1362.35319398607	34.8709440122642	1	0	None	0	47.3440560099449	464.659256641567	50.931410802058	172.203674993336	571.104235055485	3.34047329686876	0.000745308633838704	52.7350576959496	0.0126702467752722	0	0.000745308633838704	0.00819839497223285	0.0126702467752722	4.02248094432619	28.4892837366396	0.683235216006905	0.00146591155466669	1.67125239828114	0.00322580419152385
PD34201a_t19	PD34201	M	38	control_data	Controls	0	NA	20	PD34201_Transverse	Transverse	Never_Inflamed	14.84797502	0.4737	0.48915	1288.06069979511	24.7219317704382	1	0	None	0	47.4161904867203	456.360737749476	4.80110334833723	169.515697328019	550.104229065998	28.8515548225853	0.00829564293449181	30.8895177701588	0.00414782146724946	0	0.00898694651236553	0.0926346794351574	0.00760433935661808	3.11908760206955	20.2609583266965	0.54149901183131	0.000734968153095261	0.798477911677524	0.00117395057204761
PD34201a_t20	PD34201	M	38	control_data	Controls	0	NA	20	PD34201_Transverse	Transverse	Never_Inflamed	15.8322176	0.4545	0.5	1302.04545263392	39.1509838915089	0	0	None	0	26.3028920494254	477.816338835273	4.50177811764059	177.327945661111	590.981177565523	10.5206151620171	0.0552485041870412	14.5251567419743	0.00129996480439942	0.00584984161980273	0.00324991201100389	0.0025999296088024	0.00129996480439942	4.06208896827644	32.7997955589651	0.674171036103279	0.0514836071369493	1.55933348897719	0.0041112295410084
PD34201a_t21	PD34201	M	38	control_data	Controls	0	NA	20	PD34201_Transverse	Transverse	Never_Inflamed	17.50192236	0.4286	0.5	1291.88092882127	38.9133875820652	0	0	None	0	32.152139263901	473.587113025763	3.10312036060739	178.610154809259	587.748297829118	9.7219274771567	0.00110904944982337	6.79570050379622	0	0	0.0249536126210401	0.0288352856954219	0.107577796632924	3.60674649966165	31.3657592706197	1.54971078280269	0.0387680148703948	2.34435398004051	0.00804903100508403
PD34201a_t22	PD34201	M	38	control_data	Controls	0	NA	20	PD34201_Transverse	Transverse	Never_Inflamed	17.27870418	0.4444	0.5	1286.36377642447	42.9302171811254	0	0	None	0	26.2497361448981	482.037544581118	7.69302115312144	178.583193790515	568.04455482478	6.08482470911166	0.00577795129584402	17.624677436088	0	0.00128398917685502	0.00320997294213399	0.0333837185982055	0.00256797835370648	4.7025109238431	29.4756127406849	0.846623966320452	0.0394950159872856	7.86174774564614	0.00422678651815778
PD34201a_t23	PD34201	M	38	control_data	Controls	0	NA	20	PD34201_Transverse	Transverse	Never_Inflamed	17.62903449	0.4348	0.46865	1172.47126403099	31.7441829546577	0	1	None	0	40.3926448820078	389.37988829029	7.50379415837167	144.186567123996	483.062866044833	72.7335396810373	0.0201854927897855	35.1566169905244	0.00325572464351609	0.000651144928703218	0.00455801450092252	0.0208366377184888	0.00586030435832896	3.78025790010156	23.3601965818107	0.321992370263132	0.000586615972449023	4.27998764332813	0.00116184152399001
PD34201a_t28	PD34201	M	38	control_data	Controls	0	NA	20	PD34201_Transverse	Transverse	Never_Inflamed	18.64955528	0.4375	0.5294	1360.86911447367	40.643495312153	0	0	None	0	41.3202354887045	507.094081479521	6.43237992932015	187.771514701132	601.379599306367	4.46040944003953	0.0052168531462442	12.3815488359694	0	0	0.00391263985968493	0.0189110926551379	0.00130421328655927	4.46590267964921	29.6081170375804	1.43701766403671	0.0261345208972856	5.10202406386636	0.00429934996999992
PD34201a_t3	PD34201	M	38	control_data	Controls	0	NA	20	PD34201_Transverse	Transverse	Never_Inflamed	16.29307909	0.4667	0.5	1190.38656174151	35.8083707827292	0	1	None	0	40.2102945117357	425.740525729807	16.3992837585335	157.861637298499	521.305671937647	20.2065345330061	0.0921270571413615	8.42161467998781	0.000667587370593026	0.000667587370593026	0.105478804553158	0.0420580043471475	0	3.72564239202779	29.8993006587803	0.923571529642214	0.043060986255	1.21416965564164	0.00262556065307162
PD34201a_t30	PD34201	M	38	control_data	Controls	0	NA	20	PD34201_Transverse	Transverse	Never_Inflamed	18.207039	0.4286	0.4702	1224.42114210032	32.6738494659178	0	0	None	0	41.6368492399151	430.797023789781	11.0823487583179	159.556388254952	544.196335028485	5.34028588202933	0.00684847149305767	31.7890827882099	0.000760941277007987	0.000760941277007987	0.00152188255400887	0.00837035404706654	0.00456564766203371	3.58295768874176	26.5789159091032	1.21298082290152	0.0178299896555369	1.27577317412089	0.00539188147709346
PD34201a_t31	PD34201	M	38	control_data	Controls	0	NA	20	PD34201_Transverse	Transverse	Never_Inflamed	16.67347229	0.4444	0.52075	1283.01399713892	37.5507996990846	0	0	None	0	385.028819919789	305.76110037988	14.9575437526171	113.220063556102	380.334114686657	4.63495853751562	0.018288188673921	79.0364307558082	0	0.00365763773476147	0.00731527546957977	0.00658374792260474	0.00512069282871153	3.34485404527983	30.2672683060429	2.70121425183025	0.0855985956428573	1.14751980296135	0.00434469824285721
PD34201a_t32	PD34201	M	38	control_data	Controls	0	NA	20	PD34201_Transverse	Transverse	Never_Inflamed	14.03665676	0.4286	0.46185	1295.85267661992	33.8044812830659	0	0	None	0	384.460735473242	355.385658907949	5.0527360188255	131.648752932282	409.798140928654	1.80180958807568	0.014268227374032	7.61967929983314	0.000891764210848578	0.00445882105435658	0.0517223242308091	0.00847176000331729	0.005350585265262	3.43959425483412	27.0579526022686	2.24586106050454	0.0662672042400001	0.990262660827058	0.00454349732571435
PD34201a_t34	PD34201	M	38	control_data	Controls	0	NA	20	PD34201_Transverse	Transverse	Never_Inflamed	18.65512647	0.4286	0.44095	1515.84085305876	34.661486892228	0	0	None	0	30.2181375213892	543.507657833939	4.32310761708368	201.143502456056	622.128342863607	98.6795629841079	0.00310066890233784	15.7451966860685	0.00775167225584283	0.0271308528954499	0.0248053512186992	0.0193791806396071	0.0131778428349349	4.07889851360058	28.5080974156608	0.930172794286205	0.000437430627991064	1.13921480912585	0.00466592669857135
PD34201a_t35	PD34201	M	38	control_data	Controls	0	NA	20	PD34201_Transverse	Transverse	Never_Inflamed	17.28494853	0.4545	0.5	1486.76880758832	34.7538282034211	0	0	None	0	31.323810247587	567.687272401018	15.406215429489	210.53791782344	651.821770310926	2.67125518116368	0.0221180331146407	7.29040532412812	0.00301609542472292	0	0.000502682570786561	0.00452414313708616	0	3.77994476577581	28.5684069499722	0.629729545803239	0.0548736894860473	1.71854804743071	0.00232520053195229
PD34201a_t39	PD34201	M	38	control_data	Controls	0	NA	20	PD34201_Transverse	Transverse	Never_Inflamed	20.72138799	0.4167	0.48	1481.84931650202	39.4975148639525	0	0	None	0	7.53283428068445	527.659391899029	7.72797060818292	197.57201708839	720.71071151632	5.8769148088994	0.0374707651676829	14.5821229726555	0.00824356833689066	0.00224824591006101	0.110913464896341	0.0284777815274389	0	4.40239878512684	27.764668226531	1.55003151936316	0.00289454998947369	5.77100904151316	0.00651273747631587
PD34201a_t41	PD34201	M	38	control_data	Controls	0	NA	20	PD34201_Transverse	Transverse	Never_Inflamed	17.88082687	0.4167	0.4545	1603.37791696827	48.23364769754	0	0	None	0	28.3412829524964	614.792824125646	4.0859479494406	227.884826424368	714.785367643149	5.21524420955271	0.0169112584708984	8.2047789014635	0	0	0.0150322297519097	0.0300644595038158	0.00563708615696612	4.34734620481505	41.1587851515989	0.58807424380981	0.0139395630999049	2.12097212982257	0.00453040285380935
PD34201a_t42	PD34201	M	38	control_data	Controls	0	NA	20	PD34201_Transverse	Transverse	Never_Inflamed	17.07716492	0.44	0.4762	1541.91455297235	37.9494999977173	0	0	None	0	26.5270385907535	572.48918677996	10.7975498081677	211.815242700735	681.708504620204	20.0454647623407	0.0142223927711669	18.4839660501962	0.000431034482758719	0.00449101995696921	0.000857091520945374	0.0260940056654455	0.00150364324508345	3.48844378571429	30.2716805535714	0.633716375	0.00217676785714286	3.55098989285714	0.002492625
PD34201a_t44	PD34201	M	38	control_data	Controls	0	NA	20	PD34201_Transverse	Transverse	Never_Inflamed	18.29714493	0.4444	0.4762	1363.4387620243	38.6653103104917	0	0	None	0	26.1728416637293	496.642529307611	10.913217472999	184.578665025588	603.574722264045	26.1227501472641	0.00138021582831982	15.4078125180274	0.00106726308657557	0	0.017393689544388	0.002975948898019	0.00340698338077772	3.52105815393656	33.0396439262672	0.357113662308108	0.00158427239980695	1.74169294374085	0.00421735134745174
PD34201a_t45	PD34201	M	38	control_data	Controls	0	NA	20	PD34201_Transverse	Transverse	Never_Inflamed	18.06931996	0.4167	0.5	1302.4470764482	29.6886045848767	0	1	None	0	40.6170029772113	464.201002617949	12.0372781628323	173.636278974719	586.680495398057	14.031986154071	0.0253470781826195	11.1394495817766	0.00347864624308869	0	0.00351533817183025	0.0712419217865943	0	3.47060877735529	19.8960497384924	2.47508949856757	0.000733203414285732	3.84188213585771	0.00424122931271431
PD34201a_t46	PD34201	M	38	control_data	Controls	0	NA	20	PD34201_Transverse	Transverse	Never_Inflamed	18.6001303	0.4348	0.44765	1278.32973969476	43.750982200372	0	1	None	0	41.7681914656905	435.68190167187	6.6539221666179	161.309869836754	545.974644711496	5.9015672834182	0.0258474895132608	80.9389966891397	0.0280165813350735	0.009336822004542	0.0222177595109727	0.0152273736504824	0	4.5195286313632	33.549148077172	4.15779491788824	0.0146285576051282	1.50646802749361	0.0034139914778426
PD34201a_t8	PD34201	M	38	control_data	Controls	0	NA	20	PD34201_Transverse	Transverse	Never_Inflamed	16.28097445	0.4643	0.5	1291.37521794058	27.6088595517298	0	0	None	0	32.1549233053058	484.749219373334	20.1109612236694	179.446096614861	551.936938562218	2.60331436204959	0.0130100667768573	20.3288798421819	0	0.00130100667768573	0.0117090600991716	0.0188645968264467	0	3.09110715632201	22.827712830676	0.53751948067646	0.054164312785919	1.09544189963186	0.00291386890773282
PD34202a_s12	PD34202	M	13	control_data	Controls	0	NA	0	PD34202_Left	Left	Never_Inflamed	17.66605179	0.36	0.3905	662.44179087791	20.1476078658619	0	0	None	0	3.91891048286308	233.873741417244	54.9267732184521	94.8383717174694	273.692822826029	0.174386334645656	0.344553645066014	0.516830467599021	0.0203919504222743	0.0710202411258516	0.0133602433801108	0.0161729261969761	0.0344553645066012	0.127398577881143	11.2166407516771	8.61929516940601	0.109023642647143	0.0607140163202857	0.0145357050682857
PD34202a_s15	PD34202	M	13	control_data	Controls	0	NA	0	PD34202_Left	Left	Never_Inflamed	19.4654148	0.3182	0.3462	542.015429006857	27.2277542305672	0	0	None	0	37.0946785820479	170.055351979098	37.8881480611053	81.7697039873363	213.409074827433	0.20117907696585	0.96253782513832	0.493119978884678	0.0144525198969703	0.0751531034642525	0.0063591087546655	0.0219678302433977	0.0237021326310369	0.246659071510194	20.5257413269713	5.48745434993889	0.876536865059083	0.072844885665832	0.0185177308546975
PD34202a_s27	PD34202	M	13	control_data	Controls	0	NA	0	PD34202_Left	Left	Never_Inflamed	12.1098411	0.3717	0.39445	380.559050564484	10.6751204100621	0	0	None	0	16.7333855930136	131.918723411433	25.8716391809592	50.117757848034	154.811094989756	0.270135224942933	0.45263843051087	0.257942943986414	0.00685815803804246	0.00762017559782535	0.0194314477744548	0.0476260974864147	0.0441970184673899	0.122432573645536	7.50430540956929	2.36914658611357	0.638313004195713	0.0337502504891071	0.00717258598678572
PD34202a_s41	PD34202	M	13	control_data	Controls	0	NA	0	PD34202_Left	Left	Never_Inflamed	12.93376916	0.41045	0.4074	459.461868244887	18.1999630543609	0	0	None	0	19.2801411847072	146.657501543358	56.3370461002019	63.2520407839774	171.333378067621	0.576734342597277	0.56489837661114	1.25246040071498	0.0129119628939698	0.152791560911965	0.0107599690783076	0.0290519165114311	0.00215199381566222	0.158608192275143	11.3585022979436	6.25112539543257	0.370909442616286	0.049975912272	0.0108418134604286
PD34202a_s43	PD34202	M	13	control_data	Controls	0	NA	0	PD34202_Left	Left	Never_Inflamed	16.09192037	0.3158	0.4	644.408061516644	18.0039333009274	0	0	None	0	41.502948210011	211.370377745824	34.0976639811949	93.1892854940736	261.25773981197	0.226932534892562	1.74927162313016	0.612507721492427	0.143934061482781	0.165996946819561	0.0178604309869144	0.016809817399448	0.0567331337231423	0.167033808386857	11.5433982093624	5.34642906051021	0.86319840227019	0.0752819187206667	0.00859190174969841
PD34202a_s9	PD34202	M	13	control_data	Controls	0	NA	0	PD34202_Left	Left	Never_Inflamed	15.98532248	0.4	0.44465	669.86356361713	23.3666337331934	0	0	None	0	4.18616378969543	251.119521837599	20.0835312359588	96.2392283298638	295.15435457797	0.299337949360245	1.8369310184343	0.656312398286748	0.0306774917046213	0.0697215720559581	0.137583902190423	0.00836658864671502	0.0418329432335747	0.189076672322357	17.1746443177579	4.70437946512264	1.16916125058579	0.120041822705786	0.00933020450550001
PD36719a_lo005	OO13	M	60	control_data	Controls	0	NA	NA	OO13_Left	Left	Never_Inflamed	14.09618462	0.4286	0.47495	2156.66195332178	98.8196574753588	0	0	None	0	14.7719726567128	499.888297715312	814.010618921262	188.022507915256	592.256680118832	0.483122807059496	46.3231474934358	0.593741270468982	0.031319685423167	0.015326654568784	0.233898076245358	0.0166594071399828	0.0146602782831851	0.217617260973312	25.0194049518277	67.3085400794863	3.37509425412409	2.89500207829292	0.00399885529577923
PD36719a_lo008	OO13	M	60	control_data	Controls	0	NA	NA	OO13_Left	Left	Never_Inflamed	16.74513336	0.3846	0.4211	2523.20110018536	150.989629852749	0	0	None	0	56.7464301684317	473.41358444114	970.071821950622	179.165758153166	741.771786486114	0.484310102958054	97.7544128844427	1.2301608042571	0.0216855269981222	0.0256283500886898	2.4754357636947	0.01051419490818	0.0295711731792574	4.09739658192995	55.2570002553389	73.2135176823564	1.6036580213327	16.8116525593485	0.00640474469343921
PD36719a_lo018	OO13	M	60	control_data	Controls	0	NA	NA	OO13_Right	Right	Never_Inflamed	22.24841753	0.4286	0.4348	3512.90177292036	213.353209750895	0	0	None	0	59.5363596561077	759.775838249746	501.70930871773	314.535042704823	1112.93154605061	12.907567594208	744.40590556645	5.53227297532293	0.0617548592490387	0.0818051382259988	1.30968422277505	0.0970433502484891	0.0176442454997243	4.42064622985543	103.285341519333	59.319620236657	1.21801496113669	45.0901854493381	0.0194013266798936
PD36719a_lo022	OO13	M	60	control_data	Controls	0	NA	NA	OO13_Right	Right	Never_Inflamed	23.02264921	0.4348	0.4444	3266.66049173378	228.186959660073	1	0	None	0	50.0244224351688	925.284400589927	361.623116553647	365.144183736933	1122.7845352553	1.64350482948225	432.940113487072	1.69321938838118	0.00818828028923591	0.011697543270337	5.44813077815914	0.0403565242826609	0.0146219290879213	4.72207317738915	77.2957844314503	59.6970091830815	15.3430826889221	71.10724093949	0.0217692026668388
PD36719a_lo034	OO13	M	60	control_data	Controls	0	NA	NA	OO13_Transverse	Transverse	Never_Inflamed	14.44282499	0.4762	0.5455	4488.63952540714	183.641230935614	0	0	None	0	58.4692523894254	875.025639924108	651.552770670527	338.288408068489	1023.39734700671	1.99540149034467	1538.54929006959	0.997376289645452	0.0253075310970559	0.143409342883309	0.154440830797409	0.019467331613118	0.0214140647744294	2.58752841289625	45.6789004918921	65.492776691622	0.863889603367125	69.0138540988171	0.00428164340564696
PD36719a_lo048	OO13	M	60	control_data	Controls	0	NA	NA	OO13_Transverse	Transverse	Never_Inflamed	20.43502073	0.381	0.4037	4520.04751631948	172.716463061665	1	1	None	0	37.6977121583411	1103.50900898376	428.591580229015	418.273914654855	1249.58607487431	3.22390511674494	1277.73062792002	0.901952451920717	0.0364102618693209	0.0108592009083956	0.410094528422878	0.056851110638064	0.0185245191966708	1.73414852640468	86.4141365743264	34.4234691166063	4.23661937477635	45.9003305780309	0.00775887185533735
PD36719a_lo049	OO13	M	60	control_data	Controls	0	NA	NA	OO13_Left	Left	Never_Inflamed	14.7593121	0.4	0.4599	3127.87741101069	152.477109771009	0	0	None	0	19.6136893213953	821.191217291362	380.956799624928	305.1522915159	948.502010379694	3.81621535212143	646.646549182371	0.481141948840793	0.105724612442647	0.013294711744285	1.24970290396279	0.13041479139632	0.0183593638373463	3.56557698321315	58.8002774864819	77.7562218351844	1.73660749591927	10.6111424883161	0.0072834558852608
PD36719a_lo066	OO13	M	60	control_data	Controls	0	NA	NA	OO13_Right	Right	Never_Inflamed	14.13901157	0.4667	0.52785	3249.17294492545	137.002561721865	0	0	chr9q_LOH	0	74.5607620514646	835.091347486351	607.748466788482	332.121040578515	1023.38743620429	3.95095989284261	361.384625196207	10.6912363309085	0.0436708025420778	0.0299456931717117	0.135379487880442	0.00748642329292792	0.0205876640555509	3.33829539156434	63.5894359149798	37.8910325111181	2.12820751159826	30.0488934094443	0.00669696229512207
PD36719a_lo072	OO13	M	60	control_data	Controls	0	NA	NA	OO13_Right	Right	Never_Inflamed	13.6779327	0.4545	0.5	2913.09426492466	83.4132381848728	0	0	None	0	52.9004761979408	660.140349505674	1081.00267178324	252.401986758237	776.238033255814	0.389282011190925	89.1319432948138	0.543631088876499	0.0520695683758561	0.00433913069798919	0.18844224745548	0.0892621172157533	0.0117776404659686	3.14184013501877	20.9268661558113	31.085583908633	1.35871433965944	26.8941225626964	0.00611107918099218
PD36813aa	OO94	F	66	control_data	Controls	0	NA	NA	OO94_Transverse	Transverse	Never_Inflamed	13.00507316	0.4762	0.5	2504.84939953073	68.002940411506	0	0	None	0	50.0811520274254	870.665787539025	76.6700421830668	325.73764990901	1155.05287136276	0.47737514966861	1.92554143031654	22.961488045754	0.0250236973616609	1.19600440723426	0.00769959918820007	0.0141159318450406	0.0346481963469145	0.211987649489457	59.413863735414	5.09817586597831	3.07830563837357	0.105163030918947	0.0954444938256609
PD36813aa11	OO94	F	66	control_data	Controls	0	NA	NA	OO94_Transverse	Transverse	Never_Inflamed	14.7002181	0.4545	0.4762	3256.02426265641	124.408890794744	0	0	None	0	148.717309714282	1073.24429930609	105.568999315956	430.042770217279	1423.76881074642	2.30661455600342	0.481675392577188	71.3544428739202	0.0156035690553153	0.447076174237139	0.0101762406882528	0.0576653639000853	0.00881940859648012	0.263644938968572	95.7880504547113	10.9318437851825	17.227183715166	0.0984289089030715	0.0997389930686427
PD36813aa12	OO94	F	66	control_data	Controls	0	NA	NA	OO94_Transverse	Transverse	Never_Inflamed	18.55636809	0.3636	0.4211	3333.21408330113	123.569878929674	0	0	None	0	41.2338810870844	1242.21144912264	77.0280688020826	478.466337849717	1475.54947022367	0.911932810618005	0.414187492974214	16.8109699322299	0.00504228252316352	0.46965260072902	0.063388694576922	0.0208894561673958	0.0288130429895119	0.600119122749458	115.634951720019	4.062723151225	2.76936083240608	0.409287351880111	0.0934367467203422
PD36813aa16	OO94	F	66	control_data	Controls	0	NA	NA	OO94_Transverse	Transverse	Never_Inflamed	17.67310507	0.3548	0.381	3800.77069456558	105.528345661716	0	0	None	0	15.8822639655544	1333.35895438622	97.1483873191527	509.202580131618	1817.18274023376	0.471191711073269	0.981649398069314	25.3003771529064	0.048864325592783	0.58724448435613	0.0698061794182614	0.0671884476900768	0.469446556587812	0.308862440942801	86.808856379228	9.11717925605886	8.95905493815034	0.194331664428936	0.140060979191053
PD36813aa2	OO94	F	66	control_data	Controls	0	NA	NA	OO94_Transverse	Transverse	Never_Inflamed	15.25559649	0.4118	0.4558	3187.32788045366	101.228919731425	0	0	None	0	101.744316207076	1076.44869004787	123.254650365253	417.331774835938	1421.42492488608	0.45217137712855	0.553909936982478	43.9114928613961	0.109813048731212	1.99843599713063	0.0137266310914015	0.0177638755300507	0.0662108087938265	0.535119919300121	80.0892083404921	14.2092224529418	6.02726358762676	0.223459178708017	0.14464625693117
PD36813aa7	OO94	F	66	control_data	Controls	0	NA	NA	OO94_Transverse	Transverse	Never_Inflamed	16.52260954	0.3478	0.4	3941.35092278212	74.0887854120624	0	0	None	0	12.4432444894586	1450.00676809331	167.757479391016	558.035104486671	1728.49397394195	0.965371019625795	0.463378089420384	22.5792454157882	0.224383534291402	0.274478462877388	0.0459203512038222	0.0605313720414014	0.00104364434554149	0.230738832429862	63.0338384064685	6.41946116220949	4.12431221320053	0.131397928894823	0.149036864796796
PD36813ab10	OO99	M	66	control_data	Controls	0	NA	NA	OO99_Transverse	Transverse	Never_Inflamed	18.90484074	0.4074	0.4286	2571.10954448898	100.281421090347	0	0	None	0	40.0103030289154	931.754462266869	7.08019705918463	470.639692496702	1094.89019990431	1.33198737812308	0.411882889461538	22.4615796075	0.0460750350923078	2.46920301699231	0.0097734922923074	0.00209431977692276	0.00209431977692276	3.14838503449888	89.3010846419614	3.10265606657529	0.857905300991943	3.68306204223612	0.188328004736319
PD36813ab4	OO99	M	66	control_data	Controls	0	NA	NA	OO99_Transverse	Transverse	Never_Inflamed	15.65287869	0.4286	0.3158	2494.08588618613	5.00005901011292	0	0	None	0	36.9505510843186	883.689828702024	0.979734259687902	450.401244402831	1067.04994667513	3.22364175768276	0.181724903006625	51.0416529202055	0.0316043309576735	0.461554916694368	0.0210695539717811	0.0158021654788385	0.037530143012237	0.146430319276524	4.59891280135324	0.0347145695397618	0.0102858547864762	0.101429723551905	0.108285742492095
PD36813ab5	OO99	M	66	control_data	Controls	0	NA	NA	OO99_Transverse	Transverse	Never_Inflamed	16.36193186	0.5	0.5185	2437.34818160147	86.5575152350248	0	0	None	0	34.0786411627533	865.697128097743	0.962605489371789	458.264019696406	1005.04855529111	0.856706986832741	0.882884144763739	55.1766894352887	0.0297467703761356	16.22269869233	0.0791264092005228	0.00713922489027397	0.0422404139341133	1.28488502511892	79.1138826767562	0.968838719888117	3.68605127895894	1.3818817862059	0.121975744071881
PD36813ac15	O251	F	71	control_data	Controls	0	NA	NA	O251_Transverse	Transverse	Never_Inflamed	19.12199213	0.4375	0.4706	3123.3893617191	127.846707708403	0	0	None	0	58.3954111473498	1152.13255282192	1.56421998213705	537.567873432711	1304.68338279837	2.21618687069179	0.137651358428059	66.2678666992401	0.108244022763884	0.0344128396070147	0.0231504557356317	0.2271247414063	0.0312843996427432	2.46238361369555	113.611897865974	4.35554764984859	4.96061819404224	2.35073986608227	0.105520517357335
PD36813ac18	O251	F	71	control_data	Controls	0	NA	NA	O251_Transverse	Transverse	Never_Inflamed	18.41361491	0.4	0.4167	3291.10105103106	122.169080193821	0	0	None	0	60.7951706927121	1244.1839272686	1.44137525854019	566.264739541845	1388.55985133322	2.02130358521847	0.337196729319949	27.1884412917347	0.0112607442073482	0.0312798450203999	0.00938395350612353	0.235224434553437	0.0218958915142835	1.62262090651283	112.035905798742	3.23677362780523	3.81118623352254	1.27981643308462	0.182777207332379
PD36813ac2	O251	F	71	control_data	Controls	0	NA	NA	O251_Left	Left	Never_Inflamed	32.65003262	0.4412	0.4516	4918.69421132678	196.14373614101	0	0	None	0	18.7524141906979	1698.03500636244	128.022102199459	686.955733718821	2116.04939384588	4.36018034468101	0.745349104095882	264.999585076059	0.545022543085128	0.108556851497449	0.0391699979629969	0.0537188543492526	0.0279785699735688	2.75055181809442	159.877381067737	6.16367193033444	14.8600482800843	9.33890090650326	3.15318211024638
PD36813ac4	O251	F	71	control_data	Controls	0	NA	NA	O251_Left	Left	Never_Inflamed	29.44006409	0.44	0.4545	4522.93323049823	234.248843488565	0	0	None	0	12.043394231264	1759.36799048692	12.702416989344	662.313420561119	2041.52558893177	1.055825189174	2.548792715012	29.461045205874	0.0876091046619996	0.0894154779539997	1.683539908144	0.037030652486	0.0171605462739999	1.75095984888442	211.657985462945	5.82047199850254	12.5473001347353	2.34905225561391	0.123073759319069
PD36813ac7	O251	F	71	control_data	Controls	0	NA	NA	O251_Left	Left	Never_Inflamed	32.5280624	0.4062	0.41105	3650.84383701506	196.038101367201	0	0	None	0	10.8389408114644	1357.36099700006	10.5026211830687	517.363621668933	1623.47445197427	1.75069890529147	0.49054158819123	128.79389512776	0.0377339683224021	0.0188669841612015	0.0463813360629528	0.124993770067958	0.0400923413425529	3.18893910797016	150.307657730984	24.9300692186121	11.0475699546609	3.41420188519914	3.14966351557349
PD36813ad17	O189	F	62	control_data	Controls	0	NA	NA	O189_Transverse	Transverse	Never_Inflamed	23.12948276	0.45	0.44635	3136.98688701433	190.987147231222	0	0	None	0	7.53594964021543	1212.76795629784	43.8253651984228	457.185509345469	1374.90888480863	0.939339230973406	0.137761210545213	39.5624566693191	0.0205039941276599	0.0704824798138297	0.0134557461462768	0.0134557461462768	0.00576674834840407	0.50111283912333	162.51903516335	15.7564555043511	12.0079391393993	0.190690878086628	0.0119137036897856
PD36813ad2	O189	F	62	control_data	Controls	0	NA	NA	O189_Left	Left	Never_Inflamed	34.54951291	0.3821	0.3878	4254.07138132342	367.338577909749	0	0	None	0	9.45761503262369	1270.12084861153	672.492692573953	482.311888018669	1499.17124146451	1.18082701056581	0.278019411316837	318.699392897724	0.127677392697135	0.177539569726785	0.0037774376537616	0.0181317007380546	0.031730476291596	2.65910639230844	219.823713350229	135.85444270213	8.65569007662378	0.299267345692124	0.0463580610165992
PD36813ad8	O189	F	62	control_data	Controls	0	NA	NA	O189_Transverse	Transverse	Never_Inflamed	18.34153863	0.4444	0.5	3752.76725663234	162.874685905081	0	0	chr10q_LOH	0	17.493247339623	1386.42245729295	84.7746482907605	575.186777113787	1571.10050687846	2.33255824323181	0.0594240761853566	115.016278974498	0.0653011826212717	0.124725258806628	0.00522409460970152	0.00522409460970152	0.180884275860921	1.14964915608084	140.555132254083	8.72563769963212	12.2922094342374	0.133312308020615	0.0187450759455772
PD36813ad9	O189	F	62	control_data	Controls	0	NA	NA	O189_Transverse	Transverse	Never_Inflamed	19.32426351	0.4375	0.4706	3703.62526067917	166.041418852064	0	0	None	0	13.3433907927895	1414.39161842433	28.1230130207855	550.543228184598	1627.30316947657	0.939202510316802	0.739555649013583	67.8255439971579	0.0583685175903095	0.271280951073144	0.0132655721796158	0.0424498309747707	0.0311740946220973	0.76376106084969	143.231865721048	6.69852631029938	14.6847207671702	0.158969557225466	0.503575483407453
PD36813ae	O208	F	68	control_data	Controls	0	NA	NA	O208_Transverse	Transverse	Never_Inflamed	16.51035803	0.375	0.45	3062.874137242	106.705879743874	0	0	None	0	59.4929064223712	1114.60260109432	105.601992140491	417.637467529146	1303.99276255852	5.98051671050358	25.9640459403683	29.2843557270654	0.0380682158529808	0.217750194679063	0.0388295801700451	0.0106591004388363	0.0121818290729578	2.75685961279679	93.4665591299647	1.06906037044813	0.640446571397698	8.71162355670567	0.0613304796870476
PD36813ae3	O208	F	68	control_data	Controls	0	NA	NA	O208_Transverse	Transverse	Never_Inflamed	16.94404271	0.4	0.4706	2706.49406734625	91.7432170975304	0	0	None	0	46.5632885271944	943.485010548271	85.4832046222929	355.509317900324	1215.68378368534	27.3348251655569	11.3072370832412	20.2385732797812	0.0184602371053018	0.832078094709431	0.00410227491229165	0.0246136494737357	0.00957197479534244	1.94992311044803	84.7989298022273	2.63114122849456	0.469351469320889	1.84362192548179	0.0502495650274077
PD36813ae7	O208	F	68	control_data	Controls	0	NA	NA	O208_Transverse	Transverse	Never_Inflamed	18.845929	0.375	0.4167	4256.63627688942	133.014813334894	0	0	None	0	16.9504882845698	1657.47500236253	40.0801956861138	617.326989917682	1852.18842813642	5.08689674699796	43.8806501372257	23.1535746055493	0.153545679100815	0.168661574970843	0.0167070428037156	0.133656342429725	0.0214804836047772	1.6170187902553	115.1802545596	4.90254597591429	2.8593587573326	8.44490821582534	0.0107270010725806
PD36813b4	O251	F	71	control_data	Controls	0	NA	NA	O251_Right	Right	Never_Inflamed	13.37377914	0.4615	0.5455	2605.0334851105	67.8985144155162	0	0	None	0	32.5986162977601	945.56835569021	1.11315040078855	396.245727122266	1116.34846369219	7.83696739059379	3.70089304807242	100.972372453374	0.0605538018772718	0.363261424315249	0.137192487756352	0.0267520276334041	0.06117906216409	1.01828221092435	51.7344277174428	5.1344610216616	5.20509975728418	1.6447977938691	3.16144591581796
PD36813b5	O251	F	71	control_data	Controls	0	NA	NA	O251_Right	Right	Never_Inflamed	14.54006106	0.4737	0.5	2866.38599990394	75.9372265677666	0	0	None	0	15.892461360846	1040.65498159593	4.39412883199553	428.666940674445	1164.14730365906	2.12079487924178	0.258534985558149	209.919594367858	0.0127570665666452	0.0515739915543625	0.0383927383261904	0.199829033890804	0.0287067137332446	1.43750060509542	67.5943758807548	1.45065378082167	1.49083759418297	0.815091883264322	3.14876682288082
PD36813b6	O251	F	71	control_data	Controls	0	NA	NA	O251_Right	Right	Never_Inflamed	14.46122753	0.4545	0.5	2958.53344938549	69.5394291069725	0	0	None	0	42.6417093982776	1086.29709190863	3.59940098324474	527.83414684501	1239.08979130047	1.33086569873707	0.413824843853424	56.7746431922954	0.0587606273749568	0.0393821226023654	0.0181282786582315	0.416950409139327	0.0187533917154123	0.586646897984524	59.9928794548294	0.905797191362859	7.1896951099942	0.822084243410596	0.0423262124184524
PD36813c	O208	F	68	control_data	Controls	0	NA	NA	O208_Right	Right	Never_Inflamed	14.80888364	0.4444	0.5	2774.45513258731	82.9640889980592	0	0	chr21q_LOH	0	38.8630935820763	960.359920155477	12.7573998489893	371.985384501927	1099.5200669608	3.36117960242233	259.172680447831	24.8493112744327	0.0899666258471612	3.4055013960382	0.0185225406155922	0.0317529267695846	0.0403526777696825	2.0089020613956	65.2773185697576	1.28716609236548	0.102104589518508	14.2771298497232	0.0114678312395942
PD36813c2	O208	F	68	control_data	Controls	0	NA	NA	O208_Right	Right	Never_Inflamed	16.95981316	0.4545	0.5	2964.12079178034	131.902908263112	0	0	None	0	53.7112721765169	1074.36523450963	4.46357072751142	411.274457658812	1254.6331818617	31.493007695108	98.6138786967863	35.0032389742769	0.0242763658559326	0.501930267021351	0.0150907139104461	0.0170590678987637	0.00459282597274324	3.32143782591258	110.738884765302	1.51100766585754	1.42237131693675	14.899468624931	0.00973809505993277
PD36813c3	O208	F	68	control_data	Controls	0	NA	NA	O208_Right	Right	Never_Inflamed	13.95377232	0.4545	0.5294	2906.40698586854	87.1744076313759	0	0	None	0	41.8649853570724	1086.67007719996	32.9274035125308	416.824278964563	1246.79646740939	5.03960823977752	53.3092358461719	22.745768981615	0.0249644000192202	0.186912943733651	0.00192033846301776	0.00384067692603374	0.0115220307781012	1.77803945944635	73.8838289845374	0.343909495183119	0.295137073228905	10.8658977220456	0.00759489855876191
PD36813d3	O189	F	62	control_data	Controls	0	NA	NA	O189_Right	Right	Never_Inflamed	15.39201318	0.4762	0.5517	3413.68878897397	132.500845510932	0	0	None	0	28.878919423396	1258.94159212147	12.2678384653082	630.322097569429	1419.121090539	1.11605648835507	0.163111122525194	62.6378078020301	0.0357589768612918	0.0953572716301139	0.0119196589537651	0.00376410282750328	0.0934752202163587	0.462891822864727	108.827604216124	3.12387666220412	19.9332850637814	0.139295512136056	0.0138921908898017
PD36813d5	O189	F	62	control_data	Controls	0	NA	NA	O189_Right	Right	Never_Inflamed	15.06992162	0.4706	0.5217	3013.15126132379	99.5608600641775	1	0	None	0	31.7183687604706	1156.08429091687	11.9812318832537	433.295277978061	1292.51265709052	0.450647826585943	0.0881294640064034	86.3093718135919	0.627531786258373	0.0325016463002328	0.00750037991543806	0.0100005065539186	0.033751709619473	0.418480539138222	85.7941142302683	1.88141824561574	11.4068999165716	0.0479090213911746	0.0120381150150476
PD36813e	O187	F	60	control_data	Controls	0	NA	NA	O187_Right	Right	Never_Inflamed	15.53654253	0.4737	0.5	3382.12750960033	110.472609471064	0	0	None	0	7.81904674853854	1207.57017218477	3.27889088088904	825.828236003036	1333.86395608449	0.690676933833569	0.342352831756122	0.644233720223243	0.0112790661625078	0.0192407599242781	1.99042344044256	0.0471066880904738	0.0218946578448682	0.581043436504808	87.9809628485419	3.43208655090865	16.985011962535	1.41884464124313	0.0746600602664835
PD36813e5	O187	F	60	control_data	Controls	0	NA	NA	O187_Right	Right	Never_Inflamed	14.85800525	0.4375	0.5217	4080.67151967414	91.2458165061947	0	0	None	0	52.7787662729315	1381.44161895407	1.92945638791216	1110.64382431756	1530.44509588576	0.244208714569019	0.398482208475222	1.27708013341192	0.0103771408457121	0.0470430385005471	1.34349383482446	0.020754281691417	0.0913188394422377	0.932333371856936	67.883304671878	1.95169080870621	20.2539074699564	0.200554664840824	0.024025518761597
PD36813e6	O187	F	60	control_data	Controls	0	NA	NA	O187_Right	Right	Never_Inflamed	15.7556165	0.4706	0.5143	3918.00545331779	119.66727013034	0	0	None	0	51.6986213494034	1327.38606021007	3.87962792635217	1061.04261449097	1464.22950523575	0.356732152517083	0.134603395838234	9.01511216658418	0.0112722055628041	0.0696224461232262	0.155158594217468	0.0106091346473463	0.0159137019710229	1.36563567045454	107.762571464041	1.57455166512871	8.17181166081019	0.774683782178845	0.0180158833868197
PD36813g2	O162	M	72	control_data	Controls	0	NA	NA	O162_Right	Right	Never_Inflamed	16.28870043	0.4	0.4444	3318.63243574747	115.013636054889	1	0	None	0	155.972479008304	1137.19017965126	42.9441269605711	468.874311228001	1475.97775694207	1.83672474000392	0.656713288562756	29.9089510642175	0.0738316714952205	0.393121268399991	2.07505855676042	2.66571192872219	0.0634693316362434	2.18513838513228	104.375346247143	5.99070229811769	1.48758262540999	0.946999847150447	0.0278666510467623
PD36813g4	O162	M	72	control_data	Controls	0	NA	NA	O162_Right	Right	Never_Inflamed	18.61615466	0.4286	0.47495	3903.52537317408	152.782571927971	0	0	None	1	181.880525661074	1114.97047600364	66.5471631962836	472.584133187188	1967.22787658384	12.5598312163457	2.93012241671656	18.0016674427827	0.0340785290766092	0.922013536683803	4.68390449641832	61.1444541698976	0.0391272000509204	1.65501123983781	140.61121526838	5.81524803755986	3.85407944066781	0.812756301795235	0.0342616657594423
PD36813h	O132	F	67	control_data	Controls	0	NA	NA	O132_Right	Right	Never_Inflamed	14.9646638	0.4737	0.5333	2863.26481524458	93.5907437962236	0	0	None	0	41.0208999915822	1091.45695146117	29.2165943911109	398.91029849745	1261.5987664074	0.29379217393998	0.343315228317106	40.0614740692373	0.00936922650378236	0.129161479659263	0.0682615073846868	0.0227538357948944	0.133176862446597	3.39031971463303	80.512873879195	3.14152255963106	6.00115192882275	0.534676375809588	0.010199333908588
PD36813h3	O132	F	67	control_data	Controls	0	NA	NA	O132_Right	Right	Never_Inflamed	15.87079868	0.4583	0.5	2608.57401268348	82.1152026805443	0	0	None	0	14.3891945812581	918.079398449814	4.95603581250534	355.917952566429	1293.26360988385	0.406302955988822	0.443029037515497	20.3803283225109	0.112163438176067	0.546259104509401	0.0337482911326221	0.012572892774898	0.0334174255332824	0.905511192801035	74.1223070463257	0.927696720778852	5.99065794546401	0.163775656842897	0.0052541227875
PD36813h5	O132	F	67	control_data	Controls	0	NA	NA	O132_Right	Right	Never_Inflamed	16.43596215	0.4706	0.52	2565.44592783069	99.1064809799829	0	0	None	0	40.4550492147524	955.222214630581	11.0767127041453	356.237098786299	1116.39031423691	0.864999851157243	0.144712314235996	84.8695160548753	0.0419076385117805	0.0478009001774993	0.0366691836978106	0.0248826603663694	0.0340499562908221	4.07525370264907	89.5690305294482	1.94093736550216	2.76980250774528	0.744342672386154	0.00711420426914122
PD36813i	OO99	M	66	control_data	Controls	0	NA	NA	OO99_Right	Right	Never_Inflamed	17.82487869	0.4615	0.4545	3004.78508260022	9.11950999971394	0	0	None	0	21.4358794212868	1066.26859147682	1.11736043613971	614.380791379993	1234.1886149722	5.0214822995956	2.06904547088235	58.6573126297425	0.163778354816177	1.43859365716912	0.017705768088236	0.00505879088235339	0.0208675123897066	0.180238566409061	7.76806121571491	0.0299820473717857	1.01812651444393	0.113537371479316	0.00956428458099998
PD36813i4	OO99	M	66	control_data	Controls	0	NA	NA	OO99_Right	Right	Never_Inflamed	13.44054575	0.4545	0.4828	2569.59836100483	59.5351273403797	0	0	None	0	16.1610026315879	972.415884306158	0.912504508102039	425.628323897317	1113.40180957278	7.72208553320296	0.291691681514937	32.3842300039438	0.029040101035779	0.511751113808288	0.0148427183071753	0.011616040414312	0.113579061828824	0.999583610568019	47.801047088827	1.22553163785754	7.02271252121508	2.46001321562	0.026239266912328
PD36813i6	OO99	M	66	control_data	Controls	0	NA	NA	OO99_Right	Right	Never_Inflamed	15.19341089	0.5	0.52785	2583.60616211564	63.656382470309	0	0	None	0	15.183338367894	974.199732859054	2.98776599312933	443.966387504495	1134.1945152013	1.76032049858123	0.264473589225295	10.4401603984282	0.0202937655098623	0.540730655198253	0.0242215910924148	0.00851028876219928	0.0157113023302156	1.1622482812165	59.6939890375135	0.360570225176143	1.5209174722825	0.794184203570144	0.124473252241143
PD36813j	OO94	F	66	control_data	Controls	0	NA	NA	OO94_Right	Right	Never_Inflamed	13.39656973	0.4737	0.50555	3231.91584805522	97.0473893234712	0	0	None	0	17.317557071565	1220.83973096749	89.6078888980419	454.919150118011	1393.21705822376	1.53018108363302	0.352789770097038	53.8563874083897	0.0178176651564161	0.156082746770206	0.0783977266882321	0.00783977266882374	0.0149668387313895	0.256995956698714	76.8965660618049	14.843442378355	4.83958671229914	0.188458211581571	0.0223399992607142
PD36813j3	OO94	F	66	control_data	Controls	0	NA	NA	OO94_Right	Right	Never_Inflamed	12.52222911	0.4545	0.52275	2999.0162534436	65.4972860780332	0	0	None	0	17.4690161673049	1099.94689233441	135.80542184759	410.676726634631	1234.78838182818	0.540258451640454	0.235339855828228	97.8809156892535	0.0252393468569405	1.48843932004984	0.00750358960611663	0.0484322601849403	0.103685965466349	0.363648431980437	58.2465931469608	3.33322575377336	3.33392619761696	0.201741704514891	0.0181508451535294
PD36813j6	OO94	F	66	control_data	Controls	0	NA	NA	OO94_Right	Right	Never_Inflamed	11.85534047	0.5	0.55	2802.47601585588	48.2347433125665	0	0	None	0	13.8371319901574	1033.59296548032	73.6757453262024	387.294564612979	1179.79106434994	1.05593530255248	0.260654299909351	112.132084591174	0.482622681827289	0.185819245434161	0.00570775839217497	0.0304413780916022	0.131278443020038	0.460231685389546	41.2268350037597	4.57241558970237	1.69846560819698	0.267040552210008	0.00975487074142858
PD36813k	OO82	F	64	control_data	Controls	0	NA	NA	OO82_Right	Right	Never_Inflamed	17.16191433	0.4286	0.5172	3638.14021616368	86.2636373205746	0	0	None	0	28.225391644634	1379.27148035445	4.1575684640993	692.290092713498	1526.2819025211	0.419357050018995	6.71971336588468	0.632702449074767	0.00266681748819764	0.100672360179441	0.00133340874409882	0.0206678355335264	0.0166676093012335	2.8066757612515	80.410061573485	1.44116723647841	1.19081433210814	0.410804278869294	0.00411413780766745
PD36813k3	OO82	F	64	control_data	Controls	0	NA	NA	OO82_Right	Right	Never_Inflamed	18.31935376	0.4138	0.4667	5105.06701962725	148.136760955356	0	0	None	0	75.4799657294679	1549.91243425507	31.4919405893416	1646.88758708576	1798.29886491201	0.162366863413851	0.605424620259747	2.01939677897713	0.0571899478421258	0.0315530746715211	0.0328677861161637	0.0545605249528336	0.0328677861161637	2.68263418693598	122.618555198429	0.942781828712381	19.8908796742653	1.97534534292417	0.0265647647329113
PD36813k5	OO82	F	64	control_data	Controls	0	NA	NA	OO82_Right	Right	Never_Inflamed	17.01192831	0.45	0.5238	3364.76348901629	99.6773836743414	0	0	None	0	56.9747995985488	1293.21502273366	9.17622764306287	574.274516163688	1429.61621132602	0.11625454819427	0.386201549933503	0.915586667699493	0.0164201339257417	0.00459763749920938	0.0124793017835643	0.0459763749920867	0.00919527499841877	2.98035377531714	92.6972730426983	2.11154987842546	1.35881269140353	0.52326718892964	0.00612709922591304
PD36813l	OO35	M	66	control_data	Controls	0	NA	NA	OO35_Right	Right	Never_Inflamed	18.44027325	0.4118	0.4286	2502.41540769061	73.7498012234881	0	0	None	0	15.3182701186656	937.14211593785	10.528797051424	363.103051501932	1142.371724185	10.4436447250123	2.02124732692888	21.0915269848014	0.139572986148399	0.144694930594212	0.0236889930618842	0.0589023611268473	0.0281706944519708	1.98812844415605	63.2427545902524	7.71835444800217	0.245585354163179	0.536874810490865	0.0181035729352918
PD36813l7	OO35	M	66	control_data	Controls	0	NA	NA	OO35_Right	Right	Never_Inflamed	14.37100033	0.4706	0.5263	2803.58571617058	80.2768095422557	0	0	None	0	3.92739194643269	1106.2143991398	16.8596999883944	425.853111060971	1241.82980741206	0.761758948959651	0.859503895361658	6.2843484206731	0.0175940903523615	0.875143086785979	0.0175940903523615	0.0612534997452586	0.0241104201124954	1.82433576567406	68.1135148283632	9.27921452227964	0.601472486515865	0.356718755173985	0.10155318199327
PD36813l8	OO35	M	66	control_data	Controls	0	NA	NA	OO35_Right	Right	Never_Inflamed	15.63218332	0.5	0.5205	2156.41286483116	71.7970338518216	0	0	None	0	13.3848103762998	787.233664101809	16.4746948880372	335.135944378403	942.872609473213	1.30745436845093	0.400961226831125	58.4633545617927	0.0186046009249639	1.05148072124194	0.0115476833327364	0.0230953666654727	0.0346430499982091	1.63858414192765	60.9933385502815	7.30791237401784	1.22011000177337	0.499648745772449	0.137440036227143
PD36813m3	OO23	M	66	control_data	Controls	0	NA	NA	OO23_Right	Right	Never_Inflamed	15.11529165	0.4737	0.5185	2578.64827507202	70.0393955327796	0	0	None	0	32.6730549703111	905.151939503805	3.62867063761322	402.763939701216	1086.00515118084	6.63150838195426	0.451166864356882	141.076655863938	0.0232028673097808	0.108280047445653	0.0431831141598735	0.0631633610099627	0.0283590600452897	2.2930808314725	63.1731312458863	2.83617838297607	0.864443658914143	0.860799712271991	0.0117616974789671
PD36813m5	OO23	M	66	control_data	Controls	0	NA	NA	OO23_Right	Right	Never_Inflamed	16.23923395	0.4545	0.5	2631.67233643893	86.4558286431648	0	0	None	0	12.4120599166837	1013.52019280008	3.91332111165018	387.532512781596	1178.32207055065	1.55799217419916	0.162170189135971	33.8794118144934	0.0135141824279978	0.0933122120028411	0.00193059748971436	0.205930398902821	0.0579179246914183	2.87833214533442	79.6821320930338	2.23550071197715	0.39846138709932	1.15965496680898	0.101747335746395
PD36813m8	OO23	M	66	control_data	Controls	0	NA	NA	OO23_Right	Right	Never_Inflamed	17.68424224	0.3333	0.39645	2413.9309218044	53.5160760855924	0	0	None	0	26.1233263087052	841.632825530711	7.15846471587248	397.775074993109	995.658251909057	1.18709291486128	0.179536133524088	143.939145258001	0.0330346485684316	0.0610422853981909	0.00646330080686752	0.157273652967103	0.0193899024206026	1.08895632003351	51.2058898759029	0.298536659400614	0.506507621739698	0.403747709192336	0.0124379027309103
PD36813n	OO23	M	66	control_data	Controls	0	NA	NA	OO23_Left	Left	Never_Inflamed	16.44393639	0.4545	0.48	3148.43378396482	111.923223114993	0	0	None	0	4.79868987313316	1169.35926498601	73.8158212845528	435.263635840906	1443.1083981387	2.13731797347259	0.243402497579961	18.9295214146948	0.0314689244892298	0.0378911539768277	0.0417444916693865	0.64736073234987	0.0192666884627937	1.6332282647384	98.4639787850362	5.43216356204352	5.59674790846318	0.7192130574827	0.0778915222360419
PD36813o2	OO82	F	64	control_data	Controls	0	NA	NA	OO82_Left	Left	Never_Inflamed	18.01690754	0.3158	0.3901	2399.9659865797	66.8335326827559	0	0	None	0	3.95144961312681	855.319537985212	262.150998563586	328.133143809964	949.119061101833	0.190911344384058	0.636180617663043	0.380679507065217	0.00514431766304346	0.0097170444746375	0.00571590851449288	0.0497284040760868	0.0137181804347826	2.39586188736889	47.4449390910289	15.3233539937333	1.37213825777778	0.290550276084444	0.00668917400666658
PD36813o9	OO82	F	64	control_data	Controls	0	NA	NA	OO82_Left	Left	Never_Inflamed	17.45497069	0.4	0.4211	2827.63851797328	130.580706591368	0	0	None	0	5.49117301486607	1044.93742610732	11.1696160453964	563.652821515673	1198.27239612069	0.18172127445938	2.47890013327414	1.36082878049352	0.034679632530416	0.0208077795182496	0.0138718530121664	0.0221949648194663	0.00208077795182496	0.557627409412279	78.9445934906047	46.1916530697507	4.59530002553271	0.286753381671783	0.00477922302786304
PD36813p	OO94	F	66	control_data	Controls	0	NA	NA	OO94_Left	Left	Never_Inflamed	17.52734459	0.4375	0.5	2648.20178024557	186.713868721954	0	1	None	0	7.55453794235189	764.496191294599	540.029636764848	284.84300741161	920.679016028797	1.16001349957455	0.662114160572564	128.425843357485	0.11692095295825	0.11692095295825	0.0334998236003976	0.0788231143538765	0.00525487429025873	0.261881644867166	98.100022884765	83.5109435554874	4.55189575521061	0.165284642464963	0.123840209204897
PD36813q11	OO99	M	66	control_data	Controls	0	NA	NA	OO99_Left	Left	Never_Inflamed	18.23604536	0.3636	0.3871	2293.91482593612	89.053730779329	0	1	None	0	23.0697462068802	853.013791792101	0.781357252423962	378.953345867225	1000.62158941835	23.9493863880554	0.237946881400923	11.9969802297512	0.00917701470967813	1.24676299841475	0.0183540294193563	0.0117990189124413	0.00458850735483907	1.61015448945923	79.5165081893298	0.888275838933435	3.11475185388999	3.79096226417659	0.133078146210988
PD36813q14	OO99	M	66	control_data	Controls	0	NA	NA	OO99_Left	Left	Never_Inflamed	17.92109181	0.4	0.43875	2547.39420066284	83.6696895317432	0	1	None	0	21.3048174663394	945.387336390856	0.558179269480998	402.220483773833	1134.88543628055	2.57964099888613	1.05692278341541	35.8042283494286	0.102074449743053	3.34132312703209	0.0697724086851252	0.0264876736674999	0.0574976330831127	2.91246612719036	76.7614074122414	1.74480102107238	0.236927881605295	1.89364294613682	0.120444143753801
PD36813r12	O132	F	67	control_data	Controls	0	NA	NA	O132_Left	Left	Never_Inflamed	13.59260677	0.4706	0.48915	3125.3670145372	131.126714470191	0	1	None	0	82.4468539932377	681.334079116673	679.796966546634	260.185901628554	1195.80588220743	0.320523566879309	0.909895877219476	224.100441305754	0.0181560190389121	0.297479388868375	0.0551663655413179	0.0719257677310878	0.023742486435502	1.01944595231379	53.9959658132129	73.4196903056306	2.39342452987616	0.291928850428724	0.00625902153798684
PD36813r14	O132	F	67	control_data	Controls	0	NA	NA	O132_Left	Left	Never_Inflamed	17.59685899	0.4444	0.4737	2877.21526553588	240.213097935181	0	0	None	0	59.7581838220766	529.60505286751	993.136885306908	198.247879664198	888.561844169283	3.48776484259661	0.492044508757672	203.703870550307	0.0619848277266186	0.044092300135425	0.0613458088840702	0.0370630928674629	0.0172535087486452	0.800348743066453	61.3638567201473	175.055763524732	2.58957896822583	0.399772304813152	0.0037777120147095
PD36813s12	O162	M	72	control_data	Controls	0	NA	NA	O162_Left	Left	Never_Inflamed	19.65862288	0.3333	0.375	3431.5745159421	119.29810010951	0	0	None	0	97.4409809699265	1084.84339555523	92.764375153797	409.409665248971	1615.42837954141	3.02381988004354	4.56511614560844	95.4111255532761	0.142639243085696	0.451030569571901	0.596971646988288	27.4785256668469	0.0184902722518494	1.98903880760689	97.8634471421224	4.02354342329012	11.7185186500512	3.53737035004468	0.166181766884675
PD36813t20	O187	F	60	control_data	Controls	0	NA	NA	O187_Left	Left	Never_Inflamed	15.52355671	0.4	0.4444	3551.0816222479	122.193761857951	0	0	None	0	36.0757493198486	1260.70323853344	20.1677698403754	828.492641437264	1401.01426540011	0.344839357397571	2.10814163852329	1.71353165222298	0.00711008984324923	0.108784374601708	0.215435722250441	0.0895871320249357	0.0405275121065189	1.62799008338451	100.533924439448	7.541855308271	12.0220357634182	0.372695805734671	0.0952604787438613
PD36813u2	O132	F	67	control_data	Controls	0	NA	NA	O132_Transverse	Transverse	Never_Inflamed	20.89650289	0.4375	0.4667	5016.26180064676	292.18132287165	0	1	None	0	9.53984235815745	1927.79679823296	12.7149287953676	714.093982475247	2261.56152342058	0.829878802494859	0.596636468253293	88.1488501314608	0.0347930553841014	0.286076233158165	0.529627620846872	0.030927160341423	0.0979360077478404	2.73871983666844	240.43866984971	4.54448184819514	44.2085392247449	0.224172448113721	0.0267396805679123
PD36813v4	O162	M	72	control_data	Controls	0	NA	NA	O162_Transverse	Transverse	Never_Inflamed	22.09843253	0.3333	0.3524	3531.70609432118	143.221552648674	0	0	None	0	78.1375110663777	1251.52761116725	70.1023372837674	485.115357782774	1629.11712629718	0.690050855499523	1.92969403568728	5.66473120593073	0.124995206318308	0.53219608463362	0.789918159516731	7.77611930441063	0.198445997659994	1.29093730574572	133.803545181634	2.10099845801132	5.25794804022171	0.531801833893993	0.236321820493285
PD36813x15	O187	F	60	control_data	Controls	0	NA	NA	O187_Transverse	Transverse	Never_Inflamed	19.56077403	0.4545	0.47215	3430.17704984623	163.636531141318	0	1	None	0	60.897651007652	1169.03257932336	3.64688434489662	866.078747031174	1324.58970431328	0.371918646017651	0.270350698092312	4.48874554824759	0.0503035428581438	0.0742807693278662	0.533974508520518	0.0238063938962512	0.118104182683586	2.39833413872418	138.623919786738	6.52206004483244	15.3281172633091	0.513945472913809	0.250154442482525
PD36813x16	O187	F	60	control_data	Controls	0	NA	NA	O187_Transverse	Transverse	Never_Inflamed	18.82903329	0.4615	0.4848	3246.06329866414	153.305874866096	0	1	None	0	32.7916039964615	1096.39760992437	2.76769143578859	834.736013447183	1268.94186898897	1.52090321916282	0.69995168686253	4.29265556294746	0.124809046747739	0.0867731995095768	3.56048192464108	0.0379326040524397	0.105003273305448	2.20184732428999	132.97468075781	4.8874422835049	12.5592239293804	0.657500436277061	0.0251801377381953
PD36813y13	OO39	M	68	control_data	Controls	0	NA	NA	OO39_Transverse	Transverse	Never_Inflamed	17.04819202	0.4286	0.4599	3186.81451971222	147.21352972411	0	0	None	0	1.75179585310885	1199.84978983676	159.940955721245	445.503321544375	1346.26258593852	0.513379761579457	0.100359953391473	32.3821682946139	0.0527533088339792	0.194929909471899	0.118373278359173	0.0192999910368217	0.12480660870478	0.621667671519352	120.230348688828	5.76847341554965	20.2748976152379	0.278318588065045	0.039823720800304
PD36813y15	OO39	M	68	control_data	Controls	0	NA	NA	OO39_Transverse	Transverse	Never_Inflamed	16.94785375	0.5	0.2273	3211.61546617062	1.00002612067355	0	0	None	0	19.5052566169185	1208.64983849345	157.979522715974	444.074361698099	1369.5135114055	0.800280924864753	0.048944901679576	9.45780768948581	1.43974288706804	0.0508518459008585	0.0273328671717117	0.0438597170894894	0.0241546268029076	0.0181433310524285	0.953024893313	0.0115717308287143	0.009000235089	0.008000208968	0.000285721748857143
PD36813y6	OO39	M	68	control_data	Controls	0	NA	NA	OO39_Transverse	Transverse	Never_Inflamed	14.50335778	0.48	0.5	2925.6463011245	94.9452463352704	0	0	None	0	13.0257891010859	1113.83461302165	47.4013287338048	416.615591558096	1281.39092161854	0.844104096394616	0.252254724038803	51.41925905331	0.0339958741850808	0.150437797689499	0.229241785921257	0.137975286031695	0.310788639258835	1.13518313642652	80.6562199421685	9.13473296285686	3.39396905255349	0.608347277589492	0.0167939694051025
PD36813y7	OO39	M	68	control_data	Controls	0	NA	NA	OO39_Transverse	Transverse	Never_Inflamed	13.36438898	0.5	0.54695	2944.74164059157	114.285195682313	0	2	None	0	14.0152075935964	1090.09896686633	153.253695934556	407.16880756871	1214.24204363592	0.667223391203771	0.175982639485815	64.8796540062133	0.0289150866122583	0.0573513536944148	0.0295410560895526	0.0317388760074326	0.0925122815849289	1.04180923025475	84.4781546891449	20.3783293875851	7.96587998130102	0.405514872093476	0.0155075306207619
PD36813z15	OO82	F	64	control_data	Controls	0	NA	NA	OO82_Transverse	Transverse	Never_Inflamed	17.50149221	0.4211	0.4564	3470.8884486921	125.451032537319	0	0	None	0	17.7467997641849	1334.84737723017	7.382727930539	638.939598064405	1471.09482269931	0.225431883305056	0.254691478778279	0.299910853600531	0.0246046598297553	0.00797988967451602	0.0132998161241922	0.0319195586980605	0.0192847333800792	2.80698312038889	118.524523347666	1.94851456061648	1.59994948093084	0.566554164310727	0.00450787908741646
PD36813z4	OO82	F	64	control_data	Controls	0	NA	NA	OO82_Transverse	Transverse	Never_Inflamed	16.32803131	0.4118	0.4667	3693.28208047343	111.762851690444	0	0	chr10q_LOH	0	30.8667224223835	1393.12558933448	21.108207674588	709.212158485411	1538.03616580193	0.173305585442812	0.118287939270488	0.561179990957672	0.00962808808015581	0.00618948519438689	0.00687720577154138	0.0309474259719309	0.0268211025090075	3.11747427922862	102.260058753508	3.2983722248968	2.64047783520359	0.436657370018207	0.00981118314528295
PD36813z5	OO82	F	64	control_data	Controls	0	NA	NA	OO82_Transverse	Transverse	Never_Inflamed	16.03509284	0.4375	0.47495	3837.26595608903	137.694013058595	0	0	None	0	31.5424766394445	1465.46361440996	15.6337310703502	699.976166683426	1622.90577496475	0.219624076916926	0.398152851097862	0.840769472369093	0.00673693487475191	0.178528774180936	0.0121264827745549	0.00741062836222639	0.0808432184970265	2.4682892976582	121.078695253206	1.50937880578696	12.140222676991	0.49117897774576	0.00624803461190337
PD36813z6	OO82	F	64	control_data	Controls	0	NA	NA	OO82_Transverse	Transverse	Never_Inflamed	15.63429912	0.4583	0.5	3797.13151198834	115.490937097984	0	0	None	0	32.8339658612848	1457.83952587031	26.0854898393328	672.241904855539	1607.18001478128	0.193071909581555	0.227932115478225	0.441115682307856	0.01005582862404	0.0261451544225011	0.00737427432429527	0.0294970972971811	0.0154189372235258	2.70519600161145	97.4619431712753	2.17451421500808	12.5509073396624	0.567655734140275	0.0307206843025716
PD36813z7	OO82	F	64	control_data	Controls	0	NA	NA	OO82_Transverse	Transverse	Never_Inflamed	16.15990747	0.3636	0.3889	3252.92280110873	69.9846363170506	0	0	None	0	17.52658880215	1220.08960394774	14.8937466575704	637.364342843837	1361.02421104933	0.155997641525496	0.590300934598826	1.16815135320735	0.0263657985676895	0.0556611303095664	0.00585906634837574	0.00732383293546945	0.0146476658709389	2.56858328671639	65.0434062644716	0.991655597449622	0.950592195562107	0.422901923173534	0.00749705262676681
PD36813z8	OO82	F	64	control_data	Controls	0	NA	NA	OO82_Transverse	Transverse	Never_Inflamed	16.58375369	0.3462	0.39445	3046.83124734549	79.7047891131901	0	0	None	0	8.65663023192464	1049.85322327826	317.547854619065	418.553235826285	1248.59249742525	0.829049444438534	1.26072691378411	1.4084311251496	0.0181056775222208	0.0781402924643215	0.0133410255426889	0.0142939559385953	0.00571758237543829	2.81615645528943	72.0697402715966	1.64238891619971	2.53642094035543	0.603877218226286	0.0362053083325713
PD36814b2	OOO7	M	64	control_data	Controls	0	NA	NA	OOO7_Right	Right	Never_Inflamed	12.35406973	0.4167	0.5	3488.48208432331	28.2602265561759	0	0	None	0	123.635145150487	1142.28851944688	136.326422495331	430.467556443833	1618.84057091623	0.953140628454172	31.1602050862894	4.52199047606803	0.036416835179736	0.0483223389884913	0.0854394979216835	0.0455210439746665	0.072833670359465	1.25544215343488	18.8969131077797	4.20367667583684	0.702813157909568	3.18372069988404	0.0176607621549799
PD36814b7	OOO7	M	64	control_data	Controls	0	NA	NA	OOO7_Right	Right	Never_Inflamed	15.92014782	0.4737	0.51785	3573.28085328879	133.440203388707	1	0	chr18q_LOH	0	12.5152133353852	1271.27451669984	286.72009672872	490.287035869858	1445.12805712714	2.46183028011911	19.3743154326662	44.5844846010722	0.0950067487503593	0.340868808016492	0.0449356244089538	0.427530369376619	0.0269613746453722	1.56572864510952	97.7746023690333	27.3904929071952	3.03236054052858	3.63163111384762	0.0453878242857143
PD36814c2	OOO8	F	64	control_data	Controls	0	NA	NA	OOO8_Right	Right	Never_Inflamed	14.7324343	0.4615	0.49075	2320.41127901504	83.6961350813037	0	0	None	0	13.6273463860066	826.23533244644	82.8004799885679	330.619898301917	1003.34281928852	34.7956387444226	2.16158036873081	26.4853354500412	0.0245866961372228	0.0553200663087505	0.0157081669765589	0.213084699855928	0.0341481890794757	4.31602954938301	65.8223969242937	10.0240446347123	2.49598295485478	0.977546218662675	0.0601348040934873
PD36814c3	OOO8	F	64	control_data	Controls	0	NA	NA	OOO8_Right	Right	Never_Inflamed	13.94226282	0.4706	0.5	3100.70724069107	86.4677767239002	0	0	None	0	28.1975691559193	979.078194797927	80.7219502472636	461.622992992336	1423.42716628389	16.4994230792795	0.651107505963954	110.170466107555	0.107663445868055	0.167903707246611	0.0230707384002976	0.0153804922668651	0.024352446089203	1.56893505390632	71.7386735960905	9.27903265591128	3.40474997505745	0.460294630960601	0.0160908080738346
PD36814c4	OOO8	F	64	control_data	Controls	0	NA	NA	OOO8_Right	Right	Never_Inflamed	12.43310304	0.4615	0.52275	2682.36968935951	50.924571775598	0	0	None	0	10.599335586071	981.530543253862	96.7389470144783	447.390988476901	1128.31392625603	2.71003930524003	0.367984779883824	14.4554977277071	0.0601090676304255	0.112154723749452	0.049113506478518	0.0168598604329242	0.0241902345341956	0.943065034880141	37.7191519966604	10.6082707814606	1.28996177587943	0.357180509405929	0.00694167771357144
PD36814d5	OO10	F	60	control_data	Controls	0	NA	NA	OO10_Right	Right	Never_Inflamed	14.10773076	0.4583	0.5	2646.78615753708	61.6138665570849	0	0	None	0	9.3688430256652	1033.09393622138	9.84187229272307	391.677683334243	1183.92470306606	0.68500877673348	15.0743657304314	2.86034629310133	0.00208632114741159	0.203764032063868	0.0389446614183502	0.0132133672669403	0.0013908807649412	1.05937484637057	50.218855480246	6.54717664135555	2.88846877292967	0.893525665153881	0.00646514894426191
PD36814d6	OO10	F	60	control_data	Controls	0	NA	NA	OO10_Right	Right	Never_Inflamed	14.28167376	0.4375	0.44095	2360.00261429752	41.1352666552602	0	0	None	0	42.1340855981961	872.087160036801	8.28958296921302	348.8368805231	1017.94627361111	3.31498572648543	51.2516284922243	12.2451081192013	0.0112994826637767	3.87077903000993	0.00918082966431832	0.00211865299945835	0.00353108833242999	0.378024057412661	33.2545065770354	2.6249236038904	4.60738257464788	0.262454424331498	0.00797541768218893
PD36814d7	OO10	F	60	control_data	Controls	0	NA	NA	OO10_Right	Right	Never_Inflamed	12.51966644	0.4667	0.58355	2473.94688874074	54.9817038646458	0	0	None	0	20.6890970331765	921.26971718961	11.0259659631954	351.905192664865	1138.06029493894	0.575223524395696	18.6405873588304	9.25229949543164	0.0610856840066223	2.3808872552105	0.0618128945305116	0.00727210523888289	0.0174530525733214	0.386181015242262	39.913276080571	6.06398158209546	8.13645332404414	0.478446568217245	0.00336529482989796
PD36814d8	OO10	F	60	control_data	Controls	0	NA	NA	OO10_Right	Right	Never_Inflamed	14.03457835	0.4783	0.54775	2489.78908496659	79.4315820624031	0	0	None	0	24.0387965940195	847.266337062683	29.6867252367485	438.844185347399	1112.94761750615	1.6209611073997	21.5901583839045	13.1640441648801	0.0405068637596706	0.539633812120357	0.0226563814249001	0.00343278506437894	0.0240294954506517	1.79345082810631	66.4214036142911	8.1054389824002	1.55922600344359	1.54143980049075	0.0106228302680714
PD36814e5	O174	F	66	control_data	Controls	0	NA	NA	O174_Right	Right	Never_Inflamed	15.55619237	0.4211	0.4615	4313.05557523893	141.76831366002	0	1	None	0	1761.36975893299	864.972144370675	12.8832311131998	379.135353992187	1178.19712293117	1.63260148763493	61.8254731764177	41.0476447308404	0.0194101235915696	8.75833201354499	0.855791069126099	2.35726483749363	0.00144709012784006	4.22994762255799	37.9559163384793	5.13790264405269	0.508152597556828	93.9275080426417	0.00888641571154183
PD36814e6	O174	F	66	control_data	Controls	0	NA	NA	O174_Right	Right	Never_Inflamed	15.80531593	0.4118	0.4667	4847.69370582672	123.180929154344	0	1	None	0	110.972517443831	657.037964818516	10.7270671874487	294.710747481543	934.115222341537	3.38675761184819	2803.21952143513	27.3095845396993	0.0307188178340603	1.70006255161588	2.85972555551176	1.61469806730149	0.00911801718544325	4.09801351097049	34.387910539274	2.25587383940751	0.258734497263928	82.1712230321435	0.00917374194047664
PD36814e7	O174	F	66	control_data	Controls	0	NA	NA	O174_Right	Right	Never_Inflamed	14.7990885	0.4615	0.5	4443.42426126915	153.257944595108	0	0	None	0	1715.47954532779	756.445737730634	25.6098607783133	333.161671237261	1036.93941919184	7.10396126153864	63.6507405561538	9.20154184096555	0.010305434922202	0.541608686387917	259.669223869547	235.607853438284	0.00279251536221636	4.65851034874149	47.7837090036566	4.85536685952515	0.811341192776857	95.1375196119439	0.0114975843559873
PD36814e8	O174	F	66	control_data	Controls	0	NA	NA	O174_Right	Right	Never_Inflamed	14.86796777	0.4545	0.5	4593.97248165024	78.5569488889553	0	0	chr17p_LOH	0	83.5290323824641	821.388302241431	7.90755518398091	336.074840848701	1146.29638139805	1.60205903640808	2158.27557763599	13.2198980169784	0.415069592160453	0.834933717563683	4.70480697780553	19.6890932281261	0.0349315993402364	2.13225458074217	23.1710018699398	1.86950823027438	0.310922784647031	51.0600659929882	0.0131954284085196
PD36814f4	O176	F	68	control_data	Controls	0	NA	NA	O176_Right	Right	Never_Inflamed	14.52716591	0.4706	0.5	2682.80696099324	60.3151825917293	0	0	None	0	6.66850408758469	944.516403433568	18.3088351343002	450.704604872334	1259.08292540641	0.512506002794117	0.310630296123226	2.34705998361815	0.0435018357809334	0.160413019442191	0.0496192814376268	0.0931211172185598	0.00883631039300203	0.624765852025752	49.6663294244423	4.39348818395661	5.31724114283898	0.307663053669379	0.00569493706691633
PD36814f8	O176	F	68	control_data	Controls	0	NA	NA	O176_Right	Right	Never_Inflamed	15.20541296	0.4545	0.5	3307.81249567068	83.8763639476747	0	0	None	0	6.10814454540631	1229.33392650056	8.89233714652097	554.002225572076	1506.54850787515	0.926848896130074	0.226638233725238	0.983001055530656	0.37885794294368	0.336912956403488	0.0338266020485429	0.0189428971471841	0.0223255573520382	0.842085246948721	72.7374327343578	2.06867118909819	7.70323120474822	0.516480502578669	0.00846306626845413
PD36814g4	O193	F	71	control_data	Controls	0	NA	NA	O193_Right	Right	Never_Inflamed	13.51071814	0.4545	0.476	3482.69437605055	60.6024935268232	0	0	None	0	10.785145660203	1291.7670349647	5.96267872383853	489.669883948525	1675.72677806101	0.125071170642664	4.25813734107993	4.17237425263925	0.0207260797064985	0.0936247048810794	0.0728986251745813	0.0135791556697749	0.0264436189358772	0.764745751688094	56.8544754497511	1.15382394544372	1.42984538656356	0.354957462104286	0.0446455344492717
PD36814g7	O193	F	71	control_data	Controls	0	NA	NA	O193_Right	Right	Never_Inflamed	15.79772994	0.4762	0.5333	4584.91729193132	108.542108607378	0	0	None	0	29.5642116484885	1807.04446261047	29.5581823868821	674.261580045874	2042.46149577642	0.288022068434177	0.464658028023095	0.924043340834587	0.0698634765538273	0.0586589567291576	0.0428408110943295	0.158181456348288	0.0210908608464386	3.46804961128656	96.6975230731092	1.3182191930465	5.52230215880448	0.638926624417648	0.897087924335574
PD36814g8	O193	F	71	control_data	Controls	0	NA	NA	O193_Right	Right	Never_Inflamed	15.8356566	0.4615	0.5333	4665.50119901495	99.3682255664302	0	2	None	0	31.1488462449838	1830.22513997401	34.9013771825422	702.196223536756	2061.36330586062	0.217703709345212	0.914222018692005	3.82049975817162	0.0641090677826384	0.0714548984660652	0.0186984781032713	0.0988348128315693	0.460783924687718	1.95222009438932	88.4820630152735	1.15765955767752	7.31392170474634	0.412718844813913	0.0496423480993788
PD36814h2	O225	M	66	control_data	Controls	0	NA	NA	O225_Right	Right	Never_Inflamed	10.17293306	0.5	0.5147	2709.34403514114	34.1084942847735	0	0	None	0	71.0815970852484	932.591989835116	42.4065597973932	392.773507597584	1250.92794824581	0.985827724772822	0.208273462980173	7.85954624799515	0.0569280798812457	0.0131906526554104	0.603993042642504	9.80690312685977	0.0277697950640245	2.10884932920797	26.796052383992	4.72531127124957	0.238675541942673	0.230607451527714	0.00899830208011226
PD36814h4	O225	M	66	control_data	Controls	0	NA	NA	O225_Right	Right	Never_Inflamed	12.41259859	0.4667	0.5625	2734.41168899686	41.7956698308042	0	0	None	0	45.1635601417292	961.770511792927	20.9586052241882	398.63796635243	1294.10551515924	0.343462249424373	0.175771857058358	11.8406926850576	0.0491622435450587	0.0235709386859853	0.303054925962684	1.01220345271536	0.0276116710321546	2.43603509691228	31.6906039432106	6.90015068743069	0.176673925073643	0.58054036341593	0.0116658139568413
PD36814i	O232	M	62	control_data	Controls	0	NA	NA	O232_Right	Right	Never_Inflamed	13.95431476	0.4783	0.5238	2998.06108862803	85.5958856293152	0	0	None	0	24.9771352964035	1138.29193792327	32.323528930421	487.424279499189	1287.11493406947	0.894775741789473	0.178824619438597	26.0685831176491	0.0117476027368433	0.665697488421053	0.011094958140351	0.0430745433684194	0.055474790701755	1.608253052171	79.9409431726803	1.64690401326282	1.9329454437294	0.458945063525362	0.00789488563113227
PD36814i3	O232	M	62	control_data	Controls	0	NA	NA	O232_Right	Right	Never_Inflamed	13.49530982	0.4615	0.55	2833.83945130521	70.555207336604	0	0	None	0	24.7282577137583	1095.34225025598	4.7723285295623	432.399391161343	1229.53214018873	1.63783368599976	0.253323279075886	42.5754855778776	0.0696430169720301	2.28394532516558	0.0191524684266753	0.0283984876671362	0.197301570447539	3.29180563694933	55.9245586682641	9.17716010021329	0.984731228895218	1.16544881548038	0.0115028821976395
PD36814i4	O232	M	62	control_data	Controls	0	NA	NA	O232_Right	Right	Never_Inflamed	14.33179167	0.4706	0.5	2259.96877367116	46.7008077941386	0	0	None	0	24.494359999565	826.931185758091	36.0152227032536	311.871524794161	939.110883709545	22.1065054921048	1.25483032756267	96.6123192028644	0.0441697938917613	1.39134849914642	0.0364429085530169	0.0136660907073818	0.0863139815535092	7.27303978922363	37.1236045861339	1.55481512811291	0.114762146161395	0.627530213893211	0.00705592847496982
PD36814k2	O244	M	68	control_data	Controls	0	NA	NA	O244_Right	Right	Never_Inflamed	17.17883666	0.4706	0.5	2957.85856211195	104.86413208331	0	0	None	0	58.932438544437	1103.62261749276	0.796763754966385	478.572339907934	1302.70429978544	3.34385812684292	0.116008802723108	8.74782861852689	0.105810226659536	0.288747184799817	0.534150421329464	0.0172100971072737	0.0764893204767745	1.23476787508746	92.0625724108152	2.8057127275356	5.29448833456598	0.458365045460552	0.00822549053517528
PD36814k6	O244	M	68	control_data	Controls	0	NA	NA	O244_Right	Right	Never_Inflamed	15.37336609	0.5	0.5333	2791.01673606805	76.8299060567801	0	0	None	0	43.0930885322328	983.763457706963	0.789653894092176	473.091454954981	1234.05123021612	0.555967701043762	0.445544554878026	54.2261107028421	0.344109339214157	0.225982252618252	0.25423003419553	0.138028932707172	0.0378777071149941	1.69274843108566	67.5860539720724	2.89189410462417	1.13641128952456	0.517460012144888	0.00533804854834174
PD36814k7	O244	M	68	control_data	Controls	0	NA	NA	O244_Right	Right	Never_Inflamed	15.65430589	0.5	0.5	2514.92082840059	94.1063264377465	0	0	None	0	45.6849222412627	821.902065504999	3.42086070313719	484.715130869858	1097.86904089172	0.479524623949693	0.228434958653203	59.6328515618072	0.0553781717947146	0.264934208245172	0.414077693646846	0.229064256059957	0.0245425988635688	2.64258276980197	82.3875304066555	3.99379627502523	1.05362786995869	1.01701145432675	0.01177746823186
PD36814k8	O244	M	68	control_data	Controls	0	NA	NA	O244_Right	Right	Never_Inflamed	14.81674938	0.5	0.52275	2673.44571583108	89.3489500712946	0	0	None	0	42.4820375944449	953.61344320079	0.565880675729048	474.228444776061	1170.86280206162	2.11131595866318	0.379569515751292	22.7179618154571	0.0157890813540504	1.60796004509616	4.52262446305323	0.283571901118684	0.0543144398579187	2.57367206699136	79.7841459401629	2.244547608891	0.649832279632238	1.09052251805433	0.00622946426819047
PD36814l2	O333	F	68	control_data	Controls	0	NA	NA	O333_Right	Right	Never_Inflamed	13.79606623	0.5	0.5333	2827.93224317103	83.2417149764592	0	0	None	0	28.3048802133089	964.396013732713	3.6824425344751	410.504742720474	1401.92190186353	1.01328498311704	0.610560420223852	16.4197141581629	0.00340714520214203	0.479044615421171	0.0967629237408336	0.478363186380741	0.0211243002532804	4.47199959266958	68.9428462247472	6.34425093663862	1.09042981450789	1.35270106148018	0.0394813049564832
PD36814l4	O333	F	68	control_data	Controls	0	NA	NA	O333_Right	Right	Never_Inflamed	11.07263215	0.5	0.5328	3432.52752980792	15.411541042342	0	0	None	0	29.2608897494279	1244.87677529889	3.91225821157212	477.922329489928	1645.37105090672	0.226810171750405	0.318924647633711	27.5291932217666	0.00434502244732582	2.49404288476499	0.301544557844408	0.230286189708266	0.0790794085413291	0.498376648254221	11.9648444590037	1.97398892684951	0.722867761855669	0.135634895598942	0.115828351437935
PD36814l7	O333	F	68	control_data	Controls	0	NA	NA	O333_Right	Right	Never_Inflamed	14.38741933	0.5	0.55	3842.05820943051	87.52567571081	0	0	None	0	47.9294377839579	1342.7906457008	6.87571191944758	635.704829202535	1780.52212214678	1.7474061586295	0.377475467586348	19.816345256959	0.00818980304427974	1.7436835208821	0.0134014958906397	4.52374939064031	0.00521169284635992	1.99152943107597	75.6920441504258	7.67162697118451	1.44380672393435	0.594154559800511	0.132513870578802
PD36814l8	O333	F	68	control_data	Controls	0	NA	NA	O333_Right	Right	Never_Inflamed	13.80831529	0.5	0.5	3512.85897701371	73.4802396235584	0	0	None	0	14.6876717033629	1338.71518145533	21.563567864282	497.922264715618	1624.97472336054	0.481628499210853	0.146905990106785	13.358527395744	0.0266538294286571	0.65208903625459	0.0105375604717948	0.314267244658818	0.00495885198672696	2.58695838910146	58.039436959844	10.3180413898087	1.59755150558029	0.771348188887557	0.166903191777967
PD37226b5	OOO8	F	64	control_data	Controls	0	NA	NA	OOO8_Left	Left	Never_Inflamed	13.51727724	0.4118	0.5	3526.2178678856	117.155267781516	0	0	None	0	21.9763801391917	844.881924149402	1352.01768657076	321.002048227506	964.603207909971	4.89281966022562	0.642332482967735	15.6243441539619	0.0494678458294864	0.374756407799147	0.0149902563119646	0.0914405635029922	0.0464697945670949	0.835189438856166	38.5017339975092	75.5938603744317	1.86653706727068	0.351743238020677	0.00620367391169173
PD37226b6	OOO8	F	64	control_data	Controls	0	NA	NA	OOO8_Left	Left	Never_Inflamed	13.63973608	0.4	0.48075	3507.72799571318	120.264202612036	0	0	None	0	22.2275186039368	691.212464626624	1684.01501615875	262.112648984596	822.806271063416	4.713688058946	0.610042175601876	19.5839373826407	0.0165895276430668	0.263924303412431	0.00603255550656812	0.0165895276430668	0.143273193281033	0.523851820486356	28.9937690869891	88.7306462498265	1.825218057564	0.185057803090525	0.00565957204345481
PD37226c5	OO10	F	60	control_data	Controls	0	NA	NA	OO10_Left	Left	Never_Inflamed	11.33544431	0.4706	0.4881	2321.29085738183	49.655248394634	0	0	None	0	39.2849745835179	648.413074325262	458.307773948864	244.649175397453	883.713098349343	2.79225675178572	25.1024501111201	17.4105876233157	0.0766168011160744	1.51608397359983	0.00928688498376573	0.00928688498376573	0.00619125665584619	0.348379405585884	20.9120888628142	26.0148663849466	1.71545750150249	0.656887331752265	0.00756890939850299
PD37226c6	OO10	F	60	control_data	Controls	0	NA	NA	OO10_Left	Left	Never_Inflamed	14.21739904	0.4667	0.5333	2205.71464167481	130.782745199449	0	0	None	0	38.7547842375669	574.06286027441	589.866640753636	220.544258130681	728.955673402442	5.44937751356944	22.0664795815153	25.6893344381818	0.00823376103787865	0.302590718142042	0.00823376103787865	0.00205844025946789	0.00411688051894288	2.21285780271342	35.1571446914651	91.5586462975606	0.822425084184185	1.02595198716506	0.00571936091165152
PD37226c7	OO10	F	60	control_data	Controls	0	NA	NA	OO10_Left	Left	Never_Inflamed	16.34280826	0.4545	0.5	2469.68995175204	187.361011163018	0	0	None	0	46.06800085053	556.91139496147	952.242579716353	208.744482920754	634.731391949577	6.8855754123581	8.78075298652184	54.805388637547	0.00773805066007327	0.475890115594709	0.0148312637651458	0.0167657764301623	0.00515870044004885	0.822914411000449	46.5605854084773	137.570164734879	0.892493720963575	1.50777430415912	0.00707854452041496
PD37226c8	OO10	F	60	control_data	Controls	0	NA	NA	OO10_Left	Left	Never_Inflamed	13.80447979	0.4545	0.524	2646.03538116391	176.258252851188	0	0	None	0	51.6930222099474	507.493055740369	1279.35976474936	189.260930682302	590.557661378998	1.39436262276499	14.7708024374156	9.64428275917496	0.042274763701819	1.80442783067264	0.00634121455527037	0.00352289697514863	0.0049320557652095	0.648342185206769	26.691645678477	146.774227859046	0.913835965290587	1.22129619195333	0.00890494402625397
PD37226d4	O174	F	66	control_data	Controls	0	NA	NA	O174_Left	Left	Never_Inflamed	13.3754908	0.3846	0.4545	2502.44812339961	78.1057217182932	0	0	None	0	443.093274230687	462.555950705458	140.295342240665	217.871705336702	749.701414783758	1.12485024765061	471.756950149016	7.63786402804976	0.00561153077069321	0.961663829433348	6.41099119492713	1.01617149238228	0.0163338505021784	1.28655392949152	31.3693910133058	14.5366791897554	1.60791686512893	29.2987057296791	0.00647499463923588
PD37226d5	O174	F	66	control_data	Controls	0	NA	NA	O174_Left	Left	Never_Inflamed	12.76853931	0.3636	0.42025	1945.83000033504	48.7668276010424	0	0	None	0	399.338195207902	418.489402253129	0.806644380980003	208.015650121697	542.497066286072	0.293295649893537	335.191918870404	12.9019814059898	0.0242166366132892	6.7329859336208	21.1086655463271	0.428152026295493	0.00182630107502746	0.945729949016871	22.5728446916655	3.17182013166689	0.440934283118475	21.628414892237	0.00708365429526315
PD37226d6	O174	F	66	control_data	Controls	0	NA	NA	O174_Left	Left	Never_Inflamed	12.54381269	0.3889	0.4625	2529.94688660097	73.6697508883757	0	0	None	0	60.275232613078	504.038752533608	3.13001245162085	213.399270251291	725.201116450832	1.40877008085729	972.629563877411	44.2067197322231	0.041104023489901	1.71141814211763	2.35768813213653	1.52851914588808	0.0187195854482709	1.62903011441182	35.8537838190718	14.7231855906878	1.26345591026909	20.1300937402495	0.070201717310026
PD37226e4	O176	F	68	control_data	Controls	0	NA	NA	O176_Left	Left	Never_Inflamed	13.24183248	0.4	0.45715	2380.68546832845	66.4554912711443	0	0	None	0	25.9672720400504	630.308659258218	561.113677989949	246.25331454683	913.131769016769	0.280444815583792	0.979625416419413	1.88199330788462	0.391695651517857	0.176919732145148	0.14910702316163	0.00463545149725419	0.0463545149725277	0.393018510490643	32.0682575155915	32.5585261139805	0.940848868292366	0.48699730832884	0.00784295631619475
PD37226e5	O176	F	68	control_data	Controls	0	NA	NA	O176_Left	Left	Never_Inflamed	13.89980746	0.4286	0.5275	3053.35864765156	95.4729603507749	0	0	chr7_DUP,chrX_DUP	0	21.9319216754514	1023.16864070096	415.176422445727	396.041821071823	1194.75163567833	0.387045330031526	0.285572771596293	0.934997145581772	0.131914325965802	0.055085103150553	0.448653669081487	0.0123216678099922	0.0326161794970403	0.431943356219506	55.1109436102354	35.4930495428619	4.09470294993879	0.33427669554822	0.00804419819621596
PD37226f5	O193	F	71	control_data	Controls	0	NA	NA	O193_Left	Left	Never_Inflamed	12.52115638	0.4375	0.5	2286.21385678756	53.7108472788875	0	0	None	0	10.6186225251542	804.333780110698	68.0998911229211	298.536595887043	1098.92417672417	0.263078207930126	0.564283692371863	4.63170155063067	0.00838800083255475	0.0366021854511478	0.0838800083255473	0.0510905505255608	0.0617661879488121	0.934185093762855	45.2130239424857	6.65369278561168	0.192173226307013	0.485839027669091	0.231933204163636
PD37226f6	O193	F	71	control_data	Controls	0	NA	NA	O193_Left	Left	Never_Inflamed	11.66718976	0.4	0.48685	2642.22545961009	57.1489039525207	0	0	None	0	23.9392086919596	903.144756793059	179.144828306456	337.383640120365	1194.03286335535	0.398530310864919	1.09071453499872	2.83921383571974	0.00671208944614676	0.0276873689653527	0.141792889549833	0.0671208944614605	0.00839011180768168	1.7023884992339	39.2195428431224	12.9811065909375	2.57403454464524	0.315390244292334	0.356441234768572
PD37226f7	O193	F	71	control_data	Controls	0	NA	NA	O193_Left	Left	Never_Inflamed	15.56718587	0.3333	0.38405	2640.3503576414	52.0105283584218	0	0	None	0	31.2580906318824	915.249781117822	91.3803537732913	343.131250549955	1252.82739962052	0.518874057629155	3.48855024309768	2.30177213534739	0.0873893149691209	0.0538380601149058	0.0163854965567101	0.0296499461502382	0.0070223556671607	2.10394824135353	45.8313058563474	2.26378834161214	1.28642674852818	0.496217025933464	0.0288421432253214
PD37226g5	O225	M	66	control_data	Controls	0	NA	NA	O225_Left	Left	Never_Inflamed	11.46330098	0.4444	0.5266	2671.18709944455	59.5791813914273	0	0	None	0	55.4329785495033	675.342005776086	561.36035704633	257.201335892619	838.240478987403	0.86046789258662	0.962027467559118	280.852266032927	0.0208752780350139	0.0957809441558695	0.107595305195368	0.676583718851276	0.0343462667504539	2.24618382892959	32.7325670263636	23.6126004804257	0.627492575691474	0.324041983419789	0.0362954931698722
PD37226g6	O225	M	66	control_data	Controls	0	NA	NA	O225_Left	Left	Never_Inflamed	13.1147523	0.4615	0.5161	2836.74140191332	86.2665592283716	0	1	None	0	54.0101011197207	689.997767403684	571.504565151533	280.981924007962	869.757289813876	1.46688754858047	0.576406425885878	368.086158996397	0.0290450818078725	0.0951579562550364	0.0718514561519754	0.153658540265099	0.0105886558810653	0.93986921041567	28.760973845494	55.5990504065359	0.720387983472638	0.230724495112967	0.0155532869687802
PD37226g7	O225	M	66	control_data	Controls	0	NA	NA	O225_Left	Left	Never_Inflamed	12.54380414	0.4375	0.5152	3429.63698231699	87.5628364854567	0	0	None	0	47.4468389133285	873.956007239622	904.467071599576	329.04632537372	1017.94920211439	2.35999992069364	0.198428193274154	253.380528902233	0.012955792688004	0.0204565147705296	0.0709159178711758	0.720751203748385	0.00750072208252561	1.519865125687	34.5271090591836	49.8350883663874	1.45160945344128	0.213931390811857	0.0152330924888571
PD37226h4	O232	M	62	control_data	Controls	0	NA	NA	O232_Left	Left	Never_Inflamed	12.98532459	0.5	0.5455	2751.14161461903	55.6553847010367	0	0	None	0	86.4062650296976	466.645235573191	162.316186124732	180.959152187073	710.691324972131	2.25042029507905	0.676182623873515	1099.07542499298	0.00528267674901883	41.7536166895962	0.117539557665509	0.200081381868827	0.0449027523665961	2.18627186925653	32.8579316641766	19.3593507131815	0.342581406373636	0.895427263548981	0.0138217804627457
PD37226h7	O232	M	62	control_data	Controls	0	NA	NA	O232_Left	Left	Never_Inflamed	16.94491682	0.4375	0.45305	2838.95575924208	92.3873385184798	0	0	None	0	41.1218527727882	570.11803720885	322.558812805234	221.780103249331	682.991883869173	1.39297658205557	0.451914983302821	978.967251826654	0.00706117161410447	18.9528265369542	0.0378735568393012	0.485936991988972	0.0892275322146219	3.45967748659088	49.6108917187945	37.790348272218	0.612225427553223	0.83219811149853	0.0819975003448768
PD37226h8	O232	M	62	control_data	Controls	0	NA	NA	O232_Left	Left	Never_Inflamed	16.48952549	0.4	0.4737	2843.80360512029	80.326280152663	0	0	None	0	82.9532986637693	606.460139848361	304.94891202375	229.350522429729	743.454206506371	2.03410063051784	1.24113505824778	854.143651285125	0.0575750580526062	19.090711578604	0.0170108126064576	0.0130852404665092	0.0392557213995133	2.69386288352551	35.7385611058863	40.3088204324669	0.574543123868938	0.997808058965507	0.0126845522868276
PD37226i5	O333	F	68	control_data	Controls	0	NA	NA	O333_Left	Left	Never_Inflamed	11.87833591	0.4615	0.46515	2298.26328891965	47.3275853887982	0	0	None	0	62.1461928615461	675.945135549227	57.8995177225975	260.553978136996	1221.00429278799	0.340760532265772	1.83840339659989	15.7918013421919	0.0144395105678186	0.459941111013134	0.036929877527168	2.2191580561386	0.0127383733408664	1.82251118726881	26.7636067146493	16.1127376524618	0.836725324281287	0.755934750540429	0.0360637197983809
PD37226i6	O333	F	68	control_data	Controls	0	NA	NA	O333_Left	Left	Never_Inflamed	13.3049481	0.4286	0.458	2603.44457404871	57.354444081666	0	0	None	0	113.115492377356	887.80140683217	32.9530121899059	330.734848096725	1214.06094912253	0.257637876052652	0.235319271701602	7.63188739197043	0.121172410298367	0.63221951679229	0.00287015319984363	15.8852362276421	0.012522791659066	3.53730566100375	48.202256879097	2.91735977851799	0.489183278685528	1.05815851929159	0.150173922404147
PD37226i7	O333	F	68	control_data	Controls	0	NA	NA	O333_Left	Left	Never_Inflamed	14.52340777	0.4444	0.5	3425.19507448758	90.7159642626325	0	0	None	0	59.3080232995379	1233.77393420121	52.3058380604697	459.391253138896	1611.35805617657	0.19607511522922	0.658952440823917	6.37384178148704	0.028010730747031	0.0875335335844731	0.00910348749278356	1.60221379873021	0.102239167226667	1.94062729352815	78.252262452405	7.00863172900528	1.91495581085702	0.549140244663113	0.0503406945413424
PD37226i8	O333	F	68	control_data	Controls	0	NA	NA	O333_Left	Left	Never_Inflamed	13.47301596	0.4	0.5	2369.13467187765	39.8086227024014	1	0	None	0	43.9291056124375	782.34014743793	17.009031754248	294.887747594996	1225.02429597685	0.284164110894078	0.869434366394078	3.98368819960725	0.0192523110361833	0.346541598651317	0.0562167482256584	0.382735943399343	0.00231027732434086	1.8653349247206	30.3902276158242	4.99427631660617	0.802142972457743	0.717460460338314	0.0391743750529714
PD37226k2	O340	M	72	control_data	Controls	0	NA	NA	O340_Left	Left	Never_Inflamed	16.01905715	0.4118	0.4583	2426.63394273824	81.6055501424136	0	0	None	0	27.6690334463533	863.069276553808	134.820108779664	328.424342344083	1047.45144856792	0.418478369369275	1.51870319024624	22.6430197510839	0.0235762461616496	0.338581090710353	0.0379839521493253	0.0235762461616496	0.195813822287032	0.988697810053721	68.7111493310406	9.18792839279076	2.27792357176079	0.427505474647037	0.012345563707018
PD37226k5	O340	M	72	control_data	Controls	0	NA	NA	O340_Left	Left	Never_Inflamed	16.1442522	0.3846	0.4428	2428.02776974043	64.2434492027859	0	0	None	0	59.8903836412851	779.755653594263	150.270986701893	308.119867306952	1067.80637729888	0.304666898278747	23.583204884807	37.9442752225852	0.0278174124515402	0.140411700945855	0.123191397999669	0.0271550931074529	0.0337782865482978	1.1846936563237	55.2409568194085	6.89681321875401	0.574929601682892	0.329192950155212	0.0168629536756797
PD37226k6	O340	M	72	control_data	Controls	0	NA	NA	O340_Left	Left	Never_Inflamed	15.26262023	0.3889	0.45	3188.88846282195	66.2403759560738	0	0	None	0	45.9160611314638	1050.66656168956	217.482344709002	457.719174718078	1411.91628929464	0.436598692445173	1.80763386030519	2.13184081014072	0.0670027696326727	0.152017036478433	0.0338616147605961	0.4373191523337	0.121757721160456	1.17678264525683	55.9062751098475	8.33685710131764	0.376063645369238	0.418478647379143	0.0259188108296191
PD37226k8	O340	M	72	control_data	Controls	0	NA	NA	O340_Left	Left	Never_Inflamed	17.86919176	0.3846	0.4483	2619.56891001604	78.8545882399985	0	0	None	0	52.5855048650623	945.437537849948	132.336388240015	357.009563490598	1125.0742505704	1.01469995996355	0.447508700291614	5.32392254634721	0.0123585251534024	0.146350955763971	0.0962664064580778	0.0344737806910658	0.0500845493058932	1.1184977198492	64.1394616626602	11.1432449343454	2.04377756222109	0.338847019438544	0.0707593414855442
PD37226l5	O395	M	60	control_data	Controls	0	NA	NA	O395_Left	Left	Never_Inflamed	15.47831185	0.375	0.48915	1715.35756632279	36.3412291048526	0	0	None	0	19.0976774944661	576.043872283733	96.8019242076932	215.511585097625	797.755462197195	1.11963391796271	0.459020900304662	7.31822895082882	0.185638784325423	0.200866965852119	0.0210293935368639	0.0609127261067801	0.781713318370339	0.750500424314521	27.4677894770529	7.52541986789039	0.163668915574241	0.425189338677758	0.00866108549016931
PD37226l6	O395	M	60	control_data	Controls	0	NA	NA	O395_Left	Left	Never_Inflamed	14.7015222	0.4375	0.5	1911.94530786493	66.1407841838504	0	0	None	0	39.1857533237112	618.43046007731	188.927478918048	230.947174647373	827.228820027711	0.382342872100335	0.113384437933203	3.5920453621978	0.0784462099654135	0.0758093625716185	0.00329605924224552	0.0889935995405935	2.89130316729667	0.539014719773086	35.2995730011925	29.3644685957572	0.164594262186147	0.682012690163893	0.0911209179270676
PD37226l7	O395	M	60	control_data	Controls	0	NA	NA	O395_Left	Left	Never_Inflamed	12.65879586	0.4189	0.47685	1914.39874712732	41.2653551911645	0	0	None	0	42.3710689049389	603.604676127486	188.7908202496	226.208598186987	848.880866659417	0.720668400669616	0.118466038466238	2.31616293155145	0.11998483383119	0.016706749014471	0.016706749014471	0.459435597897908	0.774585636125401	0.401262073585298	30.7022415285581	9.28010747847485	0.372111782024544	0.493471086707478	0.0161612376497537
PD37226l8	O395	M	60	control_data	Controls	0	NA	NA	O395_Left	Left	Never_Inflamed	14.92016304	0.4167	0.48	2323.39775047533	68.4374693395013	0	0	None	0	50.7945980268149	753.689054091297	143.099983197233	284.75110713559	1085.85748274689	0.502770720593748	0.210591896836771	2.55569305267143	1.00205482037894	0.216170490130462	0.00557859329368782	0.0209197248513355	0.691745568417478	0.609637734592837	53.4016092396232	13.4743733740343	0.614781917403265	0.306466744910336	0.0306003264360969
PD37226m5	O401	M	62	control_data	Controls	0	NA	NA	O401_Left	Left	Never_Inflamed	14.13156353	0.4286	0.47495	2420.86329539161	77.5356048750607	0	0	chr7_DUP,chr9_DUP	0	63.8233816012843	724.300671778012	15.7465184616305	278.692207702473	1223.06451218907	1.94757163447516	7.74194024439139	104.721991710843	0.185545234549128	0.186198562839792	0.309677609775655	0.0176398638479789	0.125439031807861	1.89023105485785	58.960938963252	15.1116300346873	0.748893938017471	0.814710589606525	0.00920029357882493
PD37226m7	O401	M	62	control_data	Controls	0	NA	NA	O401_Left	Left	Never_Inflamed	14.54953128	0.4444	0.4762	2497.61092205833	90.5745143907643	0	0	None	0	156.792056450152	732.742258624246	5.52805966826095	268.376307806209	1224.84657679071	0.422886820686003	0.426134799339504	107.06636833405	0.135765507716396	0.4215876292246	0.0552156371095407	0.0649595730700447	0.732743984230122	2.79817330141514	75.1972558703819	10.3915769698866	0.926927057100564	1.21575249797233	0.0448286972434422
PD37226m8	O401	M	62	control_data	Controls	0	NA	NA	O401_Left	Left	Never_Inflamed	16.29948846	0.4167	0.4286	2508.21794293627	87.5935666233791	0	0	None	0	100.851093801678	748.094349705838	3.99100093291598	282.587541544405	1150.06554172413	1.60855504958609	0.280591998199503	220.556948040956	0.0420241471957787	0.0452567739031462	0.0342658430980958	0.0232749122930471	0.0374984698054632	3.47770236107693	73.0908235920977	9.30275291850386	0.496410963256578	1.21754279441326	0.00833399765163855
PD37265b	OOO7	M	64	control_data	Controls	0	NA	NA	OOO7_Transverse	Transverse	Never_Inflamed	14.61511808	0.4815	0.53135	4236.41813692417	138.47326940191	0	2	None	0	99.6707617613806	1094.19893806114	931.697736734005	440.150230085345	1269.47522313071	2.11596344686676	392.834536537164	4.83260418914264	0.0297749521431285	0.0854411670193969	0.409729232752113	0.0278331074381413	0.889364874883739	2.33949865059842	63.2424748224188	48.0393728629522	2.44395811862927	22.3855508250758	0.0224140803255261
PD37265b7	OOO7	M	64	control_data	Controls	0	NA	NA	OOO7_Transverse	Transverse	Never_Inflamed	12.12966104	0.5	0.5152	3086.14410178035	79.257532774026	0	0	None	0	91.8077529635497	929.256036893785	428.641491829573	361.668735584421	1137.53676913555	4.9332498136644	114.840523294073	17.2108511830537	0.0206133905140291	0.117695810354306	0.014628857784146	0.0565205868933134	0.0392319367847733	2.40843601099754	39.3409074947587	18.4517598703211	0.895216268037969	18.1353298823544	0.0258832435302684
PD37265c2	OOO8	F	64	control_data	Controls	0	NA	NA	OOO8_Transverse	Transverse	Never_Inflamed	11.83434475	0.45	0.4762	2231.32321998985	71.0350049303694	0	0	None	0	10.1490047103886	710.375250048544	172.810255994178	282.889697192204	913.245400374249	27.6263056310421	0.520559974538337	112.804549283526	0.0190905347546693	0.753832649355186	0.024330528275113	0.0556441594239949	0.0492991925209183	1.57434713738825	38.0972490409575	30.294505771168	0.482502085510732	0.577526590162201	0.00887430481332543
PD37265c3	OOO8	F	64	control_data	Controls	0	NA	NA	OOO8_Transverse	Transverse	Never_Inflamed	14.39271483	0.4375	0.4737	2279.45196299621	80.8555791975177	0	0	None	0	6.73311951637613	735.469954679311	332.708803131243	279.789811196073	888.518277170057	7.69468548198025	1.19549783208937	26.9124471572399	0.0649608224769405	0.217337467120375	0.0190949226669037	0.059799568298164	0.0681743280674847	1.79658537261189	44.1247400850556	33.4963246322321	0.747512007627503	0.671043565485149	0.0193735369877781
PD37265c5	OOO8	F	64	control_data	Controls	0	NA	NA	OOO8_Transverse	Transverse	Never_Inflamed	16.84743075	0.4615	0.4815	2868.84018651764	91.2150222716664	0	0	None	0	14.8947382097943	1041.55476070945	65.5621417190937	470.712571990244	1215.42307545378	13.2554115185207	0.361301570483553	46.9339708536838	0.0365145204212105	0.0480454216068558	0.0230618023712905	0.0224211967498658	0.01217150680707	1.64082195232816	61.0918977233697	27.2664018540922	0.521678033770788	0.68928002050335	0.00494268593581281
PD37265d	OO10	F	60	control_data	Controls	0	NA	NA	OO10_Transverse	Transverse	Never_Inflamed	15.22235062	0.45	0.52	2215.66659619567	62.5272886997789	0	0	None	0	32.4747586462109	809.329753917234	13.157288358915	303.867774728951	1027.32608697872	0.486699361572501	20.6867735663884	7.20342397788063	0.0328111929149983	1.04517320764656	0.0170891629765642	0.00615209867156352	0.0328111929149983	0.822305611886046	51.0550962557792	6.52723051291364	3.1489555310369	0.967217211269214	0.00648358111497619
PD37265d5	OO10	F	60	control_data	Controls	0	NA	NA	OO10_Transverse	Transverse	Never_Inflamed	13.44310269	0.4545	0.5	2438.94328528699	61.5398003488646	0	0	None	0	43.2482873492295	898.589548673433	13.6917665621735	347.294418558926	1041.65838024491	1.50811181487417	16.9555265714031	71.8771242015075	0.00500796143459326	4.09579703043387	0.00715423062084497	0.011446768993352	0.000715423062086273	0.954268053476208	53.2769741062327	5.01394124564062	1.5184885121769	0.770770922916833	0.00535750355672223
PD37265d8	OO10	F	60	control_data	Controls	0	NA	NA	OO10_Transverse	Transverse	Never_Inflamed	11.52756567	0.5	0.57435	2458.70088617618	54.3969542159046	0	0	None	0	16.6464739320855	926.046707833221	35.8403579285498	349.562119327763	1100.46412676084	1.26313859305736	22.3489156210552	5.80777984312229	0.0125501788906925	0.692474576439394	0.00295298326839832	0.0066442123538959	0.0066442123538959	1.2540341583838	42.8785898594452	7.38493478243649	2.13204835525582	0.743129089585334	0.00421796989332463
PD37265e	O174	F	66	control_data	Controls	0	NA	NA	O174_Transverse	Transverse	Never_Inflamed	14.52690292	0.4375	0.46515	3847.29015759166	112.803448189955	0	0	None	0	54.4473247908894	1214.67059630494	162.252077831068	512.060318884835	1780.01045383275	3.55104977958174	83.6958590083062	26.8903491453429	0.0620763568937601	0.897285522373453	1.16957499693018	7.56202893069451	0.021162394395601	2.65100228259942	44.2457830662593	4.11764515824523	0.984552496492659	60.7923880818587	0.0120771155447492
PD37265e5	O174	F	66	control_data	Controls	0	NA	NA	O174_Transverse	Transverse	Never_Inflamed	14.36208882	0.4615	0.5	4207.20320524519	150.82619217085	0	0	None	0	87.0915658839945	1159.28151543649	315.904682289704	469.301598734137	2005.06231400596	1.43724530948555	140.517132070997	17.0288314064766	2.77347018188266	2.57602114575526	2.55994971258209	3.53341937907071	0.135459222459501	4.3083117127829	37.0761846020066	5.22529353729659	0.222010716107863	103.989852600823	0.004539031983
PD37265f	O176	F	68	control_data	Controls	0	NA	NA	O176_Transverse	Transverse	Never_Inflamed	13.7085868	0.4118	0.45225	2766.00430331416	43.687101023412	0	0	None	0	24.9543739262354	1060.13619614221	10.1530092367541	429.440094535596	1237.5516976563	0.547635343788276	0.314327683626423	2.13802839698163	0.0750185402449688	0.0622653884033255	0.332332133285213	0.0217553766710417	0.277568598906388	0.782164074720076	37.0359155677745	2.35562476709247	3.0199510448961	0.482964489406961	0.0104810781098961
PD37265f2	O176	F	68	control_data	Controls	0	NA	NA	O176_Transverse	Transverse	Never_Inflamed	14.6718733	0.4615	0.5	3187.48934248383	83.9428951213606	0	0	None	0	24.3828502213574	1246.15377690405	28.9292091814449	477.045803329694	1409.22912191462	0.363119564942963	0.506042331558934	0.566220338555134	0.0567588020532312	0.0704356218250943	0.0300890034980981	0.0998407843345994	0.0560749610646383	0.426003052974497	75.0914381128909	2.72498201456135	5.29933324599148	0.390731621768861	0.0104070738129471
PD37265f4	O176	F	68	control_data	Controls	0	NA	NA	O176_Transverse	Transverse	Never_Inflamed	13.32591666	0.4667	0.5455	2569.60935147274	53.8268345441998	0	0	None	0	18.6834640797277	971.589420270465	20.4849738976659	378.697849786123	1178.2944445734	0.41112150782628	0.214712431313382	1.06652240472057	0.0753253447558428	0.0154874540619492	0.0401265855241402	0.0133755285080461	0.0225272059082897	1.0008702981273	49.646485915613	0.945061115129394	1.78449882120174	0.445429849002957	0.00448854492556522
PD37265g6	O193	F	71	control_data	Controls	0	NA	NA	O193_Transverse	Transverse	Never_Inflamed	15.29396157	0.4286	0.47215	4421.41550470595	82.7755176206947	0	0	None	0	10.0527949467807	1717.00494434145	44.333797669797	640.406630016698	2006.89601984556	0.367353753042365	0.655988844718508	1.08203633649885	0.0186438934814734	0.12843571065015	0.144317545838072	0.0545506512976446	0.26999119819467	0.944271571478434	79.530717329296	1.05385059004206	0.6920033273032	0.517938238822286	0.0367365630580191
PD37265g7	O193	F	71	control_data	Controls	0	NA	NA	O193_Transverse	Transverse	Never_Inflamed	15.3043744	0.3846	0.4375	3441.36644936139	48.5065008175214	0	1	None	0	37.2614559252074	1313.34780128273	15.7037584765708	503.630657458974	1567.61021475262	0.174988487063658	0.637978859086239	2.49650241544148	0.021873560882959	0.3543516863039	0.0371850535010267	0.0714536322176613	0.018227967402467	2.21481218326874	43.6164495000685	1.24869352727607	0.773974626638739	0.48677765756626	0.165793321181715
PD37265g8	O193	F	71	control_data	Controls	0	NA	NA	O193_Transverse	Transverse	Never_Inflamed	13.16896306	0.4444	0.516	3294.76073294047	49.7752109538726	0	0	None	0	44.0539004841492	1244.45413174904	3.71245700374013	462.115913896022	1534.94695779695	0.444881211191998	0.563954507455215	4.05652769416943	0.0284899297807684	0.16509549052445	0.0547883265014804	0.0525967934414169	0.111037675042994	2.18705665539604	44.5948517806384	0.671575993093962	1.74503204393636	0.51870368087868	0.0579908020566073
PD37265h5	O225	M	66	control_data	Controls	0	NA	NA	O225_Transverse	Transverse	Never_Inflamed	15.18341446	0.4286	0.5298	2901.4931455539	73.2902468667485	0	0	None	0	26.5491369471757	1022.03758740591	66.5499490360981	410.24473656019	1351.33370754769	1.55498820185979	0.139870138089584	22.029218415452	0.0183866848192888	0.0459667120482194	0.0709200700172534	0.911454233184708	0.00722334046472106	2.21634679864727	59.3959609541278	10.38741942554	0.796327843175769	0.487867321420615	0.00632452508847252
PD37265h6	O225	M	66	control_data	Controls	0	NA	NA	O225_Transverse	Transverse	Never_Inflamed	15.58912572	0.4545	0.5	2656.35953006565	73.3060738323005	0	1	None	0	28.2440905798029	911.817898000017	145.834216781618	380.23707039296	1163.46993260853	2.02019969202874	1.35693746130182	22.8181619923157	0.0103533616503722	0.0297659147448179	0.0880035740281588	0.426429082974677	0.00647085103148193	4.69641968572356	51.1579448940155	15.8773603296423	1.07494372845878	0.492629077924374	0.00677611223548351
PD37265h8	O225	M	66	control_data	Controls	0	NA	NA	O225_Transverse	Transverse	Never_Inflamed	13.80946588	0.4667	0.5294	2732.68452535401	62.0103147359833	0	0	None	0	10.2213363128992	967.86893531282	199.435638137127	362.107839396627	1173.30846939953	0.974717592979657	0.493278134099016	16.6017688812365	0.0914208808530175	0.0697166429526614	0.0335429131187333	1.47588817722426	0.00197311253639576	1.78236420553984	54.6420127951694	3.96070537276843	1.39305790593477	0.223609021487143	0.00856543810041874
PD37265i2	O232	M	62	control_data	Controls	0	NA	NA	O232_Transverse	Transverse	Never_Inflamed	11.37277718	0.5	0.55	2260.33097869085	35.7580692438683	0	0	None	0	14.5106064554361	818.155655458577	18.127325649561	324.567306625244	1070.47652877081	0.349217697180698	0.664398581770682	11.8618291878628	0.18379878798984	1.26140427461176	0.0946223390021768	0.00612662626632776	0.0721580426923083	1.92266864410662	32.3215958959809	0.890445760957097	0.0772914260506682	0.539635373711762	0.00643214419299541
PD37265i7	O232	M	62	control_data	Controls	0	NA	NA	O232_Transverse	Transverse	Never_Inflamed	13.00037806	0.4444	0.53395	2287.66503137315	33.3474961971691	0	0	None	0	8.83000220371186	823.390946536429	17.0254064939089	371.900633962174	1032.6050455129	0.867236895444915	0.822866635677967	30.8796839678072	0.061177176345339	1.0991723442267	0.0121009799364407	0.147228589226695	0.0235296832097456	4.28077352141567	24.6056882675714	2.45803318764516	0.486689034402763	1.51277766171797	0.0035345272470046
PD37265k	O244	M	68	control_data	Controls	0	NA	NA	O244_Transverse	Transverse	Never_Inflamed	10.88265682	0.5	0.5406	3316.06388333336	45.6050389739354	0	0	None	0	4.84192672304864	1232.68079358093	3.97759973674056	538.614533796431	1519.90518344076	0.287529858349131	0.871529107395042	3.8475070759528	0.0793584425286278	0.443065302166017	10.2417323408726	0.0551327001801139	0.217991594635363	0.923529567750023	42.7715323432421	0.616160438586601	0.908014671063617	0.37604255636127	0.00975939999634919
PD37265k2	O244	M	68	control_data	Controls	0	NA	NA	O244_Transverse	Transverse	Never_Inflamed	11.79734424	0.4762	0.48	2783.85193191728	33.1941161728827	0	0	None	0	37.7314769575759	1019.84792355928	3.96562228308001	527.332982334438	1186.92104232858	0.43036719013568	0.555102805320054	6.10679742406265	0.0214197762536384	0.311990886041701	0.404393909952541	0.0844691998802056	0.138343045395162	0.367946364830128	29.0765259471903	0.420209007603361	3.17742765379294	0.148396288203733	0.00361091537955238
PD37265k3	O244	M	68	control_data	Controls	0	NA	NA	O244_Transverse	Transverse	Never_Inflamed	12.01034324	0.4545	0.4762	3161.56666141258	56.8227303793555	0	0	None	0	14.3577318766041	1111.13449545797	2.60596908004089	580.835357890618	1440.36145896266	1.04147138153407	0.17026988129186	4.92102863195532	0.0267239724000676	0.133619862000339	5.42572993928233	0.45125336252686	0.101551095120257	0.993448769718506	51.3662817444797	0.623330125169024	0.345653767194935	0.446658760844416	0.0473570125934416
PD37265l2	O333	F	68	control_data	Controls	0	NA	NA	O333_Transverse	Transverse	Never_Inflamed	12.76052323	0.47215	0.5294	3295.89484244423	63.1993609765776	0	0	None	0	44.6091638725819	1201.91215727827	17.2955769528237	447.915303585104	1570.06431037599	0.203434940592128	0.657195854182372	6.95574360705425	0.0310202214378066	4.20071510307789	0.0526622363944158	1.96437355756158	0.0331844229334672	3.19146783631105	54.6097783049094	2.01815615333343	1.02109336337088	1.31944778350319	0.0394114935720486
PD37265l6	O333	F	68	control_data	Controls	0	NA	NA	O333_Transverse	Transverse	Never_Inflamed	11.30524767	0.5	0.5625	3039.33657151429	43.6140581990837	0	0	None	0	20.3031954232361	1140.22919111199	5.06027199847715	446.423839182753	1416.86514467988	0.625623822886597	0.331688492306256	7.35714739133777	0.0647197058158548	0.273036258910638	0.0647197058158548	1.6308017538391	0.10719201275751	2.45552431371322	35.0517832721401	4.13843590123375	1.09979185529816	0.736731094963166	0.131791759651606
PD37266b_lo0004	PD37266	F	67	control_data	Controls	0	NA	NA	PD37266_Left	Left	Never_Inflamed	19.90452364	0.3684	0.4286	3229.35420317762	105.930739301494	0	0	None	0	39.9499432161171	1232.20056219473	81.8873130820441	473.141952479171	1394.64680706132	1.03820334500244	0.61927918824707	0.43778875387634	0.0260201339599604	0.0026020133959932	3.57776841949462	1.82596290064026	0	0.561841930193285	76.8440084094929	23.8273761972666	4.05330563778952	0.346817637075571	0.297389486182191
PD37266b_lo0005	PD37266	F	67	control_data	Controls	0	NA	NA	PD37266_Left	Left	Never_Inflamed	18.73690822	0.4286	0.4655	3577.46203216696	143.6824573586	0	0	None	0	20.5059627316969	1365.09557123989	98.8850229725456	528.717490412339	1562.05642390687	0.190968008195002	0.299545136600186	0.618250942918936	0.00702557889680655	0.026824937605987	0.490513144795187	0.550549909913348	0.0178832917373253	2.8509769524219	125.888695189342	9.43005785805564	5.2496524435633	0.24975358640822	0.0133213012092481
PD37266b_lo0006	PD37266	F	67	control_data	Controls	0	NA	NA	PD37266_Left	Left	Never_Inflamed	17.84461451	0.3889	0.458	2868.4936258562	85.12201317715	0	0	None	0	59.3293643036014	1040.24544656601	75.5866771572381	400.721200936706	1288.84570528859	0.205252677260134	0.494101643603038	1.60532060823986	0.0129132479070933	0.122336032804057	0.683042849822634	0.621874833420605	0.0203893388006762	0.201616293288374	71.587890874645	7.12569285392108	6.06096229973472	0.140053130544786	0.00579772286603361
PD37266b_lo0007	PD37266	F	67	control_data	Controls	0	NA	NA	PD37266_Left	Left	Never_Inflamed	19.39178587	0.3333	0.4118	2770.62813104401	56.9550448743738	0	0	None	0	65.8562514633637	1022.7192769955	41.5630363150014	420.955047466187	1211.41113145554	1.67714235218481	0.60520936805716	3.97547319765599	0.00732376573006377	0.0519321569950009	0.400143927615346	1.39684186378869	0.00932115638372011	0.337512836375572	47.52231130813	5.93870023433113	3.02659308550285	0.125882533613428	0.004044877047
PD37266b_lo0008	PD37266	F	67	control_data	Controls	0	NA	NA	PD37266_Left	Left	Never_Inflamed	21.49513309	0.3929	0.458	3054.42121517613	93.5184207144379	0	0	None	0	73.7752877403674	1156.98133560744	25.8566884876822	463.265175790133	1331.43394950637	0.229874434458175	0.698637987078769	0.727613756128122	0.0405660766690872	0.0450734185212127	0.316801741606227	1.02509831836812	0.0251123331761036	0.387916625461524	69.8416635417802	19.4964616666541	3.6007395841664	0.18783931447749	0.00379998446034014
PD37266b_lo0017	PD37266	F	67	control_data	Controls	0	NA	NA	PD37266_Left	Left	Never_Inflamed	15.45580854	0.4667	0.48	2951.09832316899	118.13683193045	0	0	None	0	20.5482466952375	1118.71575585698	43.1915199711434	471.206669445274	1293.66523695758	0.355304325450143	0.452559159058755	0.803973291164553	0.0116705800330337	0.00583529001651684	1.49966953424485	0.601034871701242	0.0408470301156187	0.257293211227	93.2857452745341	18.3118072808415	6.14170398977555	0.134803023013454	0.00547912460845455
PD37266b_lo0023	PD37266	F	67	control_data	Controls	0	NA	NA	PD37266_Left	Left	Never_Inflamed	12.83147319	0.4	0.4706	2764.02808313024	36.1002367492857	0	0	None	0	50.5667685092492	936.905618806049	201.745579803057	441.131614014536	1127.40312429517	0.984598751968684	0.136749826662317	3.17475518635516	0.00719735929801679	0.0338275887006789	0.257665462868998	1.67698471643789	0.0035986796490084	0.489073012138167	28.3758356038503	4.59847051119841	2.56399340735841	0.0637078895452743	0.00915632590945166
PD37266d_lo0002	PD37266	F	67	control_data	Controls	0	NA	NA	PD37266_Right	Right	Never_Inflamed	8.084684589	0.5455	0.6	2903.16649160036	44.6245929280097	0	0	None	0	37.5685757242422	1074.18060785414	87.6094757964898	469.106108225291	1231.15299757751	0.429319455976337	0.225510659293064	0.988850087611432	0.0226454218536958	0.0396294882439712	0.182106934073481	1.63896240666131	0.0217018626097918	2.57729387094195	32.9008669385756	7.26801812504402	1.76897608154787	0.0802211502608698	0.0292167646296662
PD37266d_lo0010	PD37266	F	67	control_data	Controls	0	NA	NA	PD37266_Right	Right	Never_Inflamed	11.20793339	0.5	0.5789	2905.49258016603	67.9703857672678	0	0	None	0	17.9737328861867	952.091827744015	307.409051271222	361.880542188825	1160.11411354306	0.188418895391314	2.91469537409178	0.904410697878303	0.0413072193742501	0.0101456328287632	33.1051999202538	68.8547865685186	0.0043481283551845	2.65470537439796	46.1631519977412	16.5689189964972	2.37268803595341	0.197556876481368	0.0133644869288796
PD37266d_lo0012	PD37266	F	67	control_data	Controls	0	NA	NA	PD37266_Right	Right	Never_Inflamed	9.78876864	0.4444	0.4615	2626.23299057662	39.2024518792801	0	0	None	0	55.9186918431959	944.63638012257	129.230644499049	411.615904290429	1079.92304927828	1.76257511469989	0.695268658097394	0.899705270147226	0.00828797075877574	0.0027626569195931	1.17136653390714	0.351778314428088	0.016575941517555	3.58416829665308	29.3496637166553	2.58347324875768	3.60493422902258	0.0685655050526086	0.0116468838587678
PD37266d_lo0014	PD37266	F	67	control_data	Controls	0	NA	NA	PD37266_Right	Right	Never_Inflamed	11.42115949	0.4545	0.5217	2755.83724410762	69.8380035593334	1	0	None	0	42.7933221142287	1017.42056510617	70.7096530009613	461.023722597378	1157.85229229028	0.731391445863515	0.264996900675186	1.86487152235151	0.0310929696792215	0.24309049021937	2.31218629069122	0.587233131896213	0.00282663360720292	3.65129143776798	49.2838119018446	13.7241445092043	3.03728324494707	0.0963837408944719	0.0450887253415151
PD37266e_lo0008	PD37266	F	67	control_data	Controls	0	NA	NA	PD37266_Transverse	Transverse	Never_Inflamed	18.61988406	0.4545	0.5	3241.04991174727	129.881556486139	0	0	None	0	27.338428303452	1198.76560464177	89.6437575556513	541.216911928736	1374.91458193441	0.257576950775267	0.375580184381669	0.484701454168235	0.0133229457297555	0.0183983536268046	4.09521974693189	3.91948374849655	0.00634425987131237	0.53088802002942	114.442033868978	5.92621455438745	8.75911866596067	0.211556550727516	0.0117448439171935
PD37266e_lo0010	PD37266	F	67	control_data	Controls	0	NA	NA	PD37266_Transverse	Transverse	Never_Inflamed	7.451932029	0.5455	0.56	2455.77486199474	24.5269144208256	0	0	None	0	24.0764105712448	943.608791326939	14.4244933063016	401.130568781342	1063.48903077653	0.490071147333764	0.0988046668011622	2.46221229668495	0.106709040145255	0.0118565600161391	0.462405840629439	5.40659136735958	0.00691632667608122	0.0889571107155713	20.6513368617455	3.090031476216	0.649929790677428	0.042850807070381	0.00380837757514287
PD37449c_lo0001	PD37449	F	36	control_data	Controls	0	NA	0	PD37449_Transverse	Transverse	Never_Inflamed	16.790364	0.4615	0.5	4548.79051965311	300.748769032014	0	0	None	0	42.0704779975017	497.299385204782	3188.0274888573	191.781016938238	620.920533896804	0.783530637013325	0.0865489908667421	0.501590742523174	0.00131134834646573	0	0.980232888983199	6.01646621358515	0.321936019057357	2.71804078435225	68.0399441496077	227.24621722826	2.32281793647902	0.393039010672	0.0287099066293125
PD37449c_lo0009	PD37449	F	36	control_data	Controls	0	NA	0	PD37449_Transverse	Transverse	Never_Inflamed	17.78991791	0.4545	0.5	3491.16628429012	276.080718324834	1	0	None	0	32.8646178287306	1233.09020386843	160.906106548412	480.205790668412	1457.80302737275	1.77215488334387	0.373275977473249	0.935001962991246	0.0519445534995135	0.0531525663715957	73.3372534512085	49.7677143040223	0.00604006436040905	4.50005164322704	68.0200120892095	200.77529744904	2.18626574646096	0.582439619043084	0.0166517530200341
PD37449c_lo0014	PD37449	F	36	control_data	Controls	0	NA	0	PD37449_Transverse	Transverse	Never_Inflamed	18.51318001	0.4545	0.4762	3439.24558395702	215.731618148372	1	0	None	0	23.3283673988253	593.686079412984	1913.14870434099	233.297635035431	668.213755633266	4.88138890642471	0.094565652246235	0.757168521726658	0.0012866075135527	0.0167258976762064	0.542305066963102	1.27760126095934	0	3.25869860927669	76.8106708999396	131.638879650752	3.35031931413586	0.643558850286728	0.0294907916088468
PD37449c_lo0017	PD37449	F	36	control_data	Controls	0	NA	0	PD37449_Transverse	Transverse	Never_Inflamed	15.56306265	0.4375	0.4783	3549.48946553267	174.255241797533	0	0	None	0	14.6067106579416	479.878722977566	2331.53817402539	182.095361684799	538.847779104374	0.955876198269646	0.0589456988932948	0.258883137031363	0.0039828174927905	0.00477938099134789	0.341725740881399	0.82125696701334	0.077266659360129	5.09097909154795	64.1591146133286	103.794736180573	0.38168418962818	0.787977352493151	0.0407503724289628
PD37449d_lo0001	PD37449	F	36	control_data	Controls	0	NA	0	PD37449_Left	Left	Never_Inflamed	16.300304	0.4667	0.5	2861.30761861873	205.111972635014	0	0	None	0	18.5074526466896	328.007291130818	1973.90854087332	124.38881848007	396.828977427909	13.4264783943348	0.0486323740176573	4.15346761880548	0.0578330934264066	0.0729485610264895	0.130124460209412	1.77311006891411	0.00394316546089257	0.613839075997335	30.8890204608527	172.64138531241	0.737121983191768	0.229849926181919	0.000755840365744204
PD37449d_lo0002	PD37449	F	36	control_data	Controls	0	NA	0	PD37449_Left	Left	Never_Inflamed	16.39356523	0.4444	0.5172	3088.50912490764	226.149190342473	0	0	None	0	32.112691685324	523.78350452264	1728.87434012948	199.602990771637	596.90570361449	0.944023431151319	0.0834306422203959	0.490869326488486	0.0108574123437499	0.0382866645805926	1.12802799824013	4.49896880959703	0.0354294508059212	2.65739518189124	54.081136699373	168.241940739479	0.812285232212706	0.339888578075267	0.0165439599683613
PD37449d_lo0003	PD37449	F	36	control_data	Controls	0	NA	0	PD37449_Left	Left	Never_Inflamed	18.53611236	0.4286	0.4625	2774.2468742759	186.211423755058	1	0	None	0	32.1896655772969	510.432175992519	1453.26132168439	200.452054571195	573.769316234234	0.92087210407761	0.233386163992147	0.702270583958271	0.0195368508319227	0.0765633343413157	0.258203244778642	1.92939602540114	0.00211209198182871	2.6433319154373	55.4701868176735	126.654799627132	1.00714146964505	0.417775122767976	0.0181888383439337
PD37449d_lo0006	PD37449	F	36	control_data	Controls	0	NA	0	PD37449_Left	Left	Never_Inflamed	18.4076398	0.375	0.4	3024.53015192651	230.320378043777	0	0	None	0	15.0495372538235	1105.00578939554	55.878622591544	596.254623627184	1245.89996314912	3.84630554963235	0.269871930367647	0.708729088161764	0.00504433514705926	0.0680985244852943	0.592709379779413	0.940768504926472	0.0100886702941176	5.35666791576623	58.4548931309539	165.115684009169	0.46572342253391	0.911905970157287	0.0155035514199133
PD37449d_lo0011	PD37449	F	36	control_data	Controls	0	NA	0	PD37449_Left	Left	Never_Inflamed	11.60682293	0.4545	0.5385	1876.25424320194	63.9932626729745	0	0	None	0	56.0788867039471	247.768543999604	1098.71841744535	97.0602761005338	371.833840277383	1.91945586158775	0.289385125766017	0.861019853649026	0.00237850788300875	0.0705624005292478	0.265600046935937	1.37557039233983	0.0103068674930356	0.269414677103	15.70139192685	47.4193753759002	0.510000733929517	0.0921981146119861	0.000881845605272106
PD37449d_lo0012	PD37449	F	36	control_data	Controls	0	NA	0	PD37449_Left	Left	Never_Inflamed	8.808750879	0.4444	0.4615	2467.71769636309	62.0381877098418	0	0	None	0	55.2174189802259	263.532272527333	1736.65665691042	105.510905455115	303.34832422916	1.64519045471695	0.0566596587410331	0.441945338180069	0.0010301756134723	0.00721122929431317	0.985878062094002	0.311113035268953	0.00309052684041689	0.417791046314221	27.5144911653058	32.7549770307652	1.20495280740926	0.14463547570842	0.00134018849711982
PD37449d_lo0017	PD37449	F	36	control_data	Controls	0	NA	0	PD37449_Left	Left	Never_Inflamed	15.99992789	0.4545	0.5238	3292.4978996848	232.03325872823	0	0	None	0	18.9934716873382	462.808017141264	2097.01201801854	177.316478577046	531.867506750192	2.68347256881951	0.0459225216390244	0.411306063375608	0.00732098171057061	0.00532435033495915	0.372704523447155	0.953058709957723	0.0212974013398366	0.652236132953099	38.3456472219499	192.142709313531	0.622410377041239	0.256801111474406	0.0134545420502003
PD37449e_lo0001	PD37449	F	36	control_data	Controls	0	NA	0	PD37449_Right	Right	Never_Inflamed	7.897837763	0.5	0.5333	2892.96319072618	231.356274248522	0	0	None	0	9.03578247492294	495.274684574927	1545.25129370514	281.228542574555	555.759602610001	1.78126399829075	0.142017672162121	0.690223926062279	0.0303909059817862	0.0162284181501775	0.584506444731479	3.13129863325901	0.0373544848145393	0.891917455155664	45.2604696605563	183.48547861302	1.39510428104075	0.31796618993369	0.0053380982933762
PD37449e_lo0002	PD37449	F	36	control_data	Controls	0	NA	0	PD37449_Right	Right	Never_Inflamed	18.15286256	0.45	0.47725	2580.76755562561	254.879228006304	0	0	None	0	8.76531177184419	402.664326734113	1543.18369946381	158.67803183906	454.407348416557	9.50949896266117	0.153552464486941	0.85609238539875	0.0151283519069541	0.00771267617213134	1.01204736500221	1.50387825667139	0.0109270353186659	1.55388896025187	60.0486268307692	190.971084492533	1.64386620327169	0.656232282697262	0.00552927847696805
PD37449e_lo0003	PD37449	F	36	control_data	Controls	0	NA	0	PD37449_Right	Right	Never_Inflamed	18.64975145	0.45	0.4688	3270.17437926485	270.946054755352	0	0	None	0	9.11171986473519	674.200941550246	1557.4753672615	258.112020214975	764.850464130785	2.30707086344623	0.0727196092312496	2.31588175154155	0.00759613454388663	0.0583559182567477	0.404289415326668	1.2516348532407	0.00631765517584171	0.607624375097876	68.8460159964305	192.575140576041	8.69879624012545	0.21432681841704	0.0041507918880507
PD37449e_lo0004	PD37449	F	36	control_data	Controls	0	NA	0	PD37449_Right	Right	Never_Inflamed	19.36844625	0.4167	0.45	3408.18922252134	291.028117507531	0	0	None	0	11.7944931155457	622.866044015171	1541.86587751237	382.636530860472	733.5030121156	47.4154432906828	0.238391560462016	0.826126698250825	0.00254931830654215	0.00382433453503594	25.0514614220665	41.9725484511577	0.0129195283817172	1.25631246542895	90.2971208697622	194.03253281309	4.98145017561925	0.45322008333706	0.00748114076253491
PD37449e_lo0006	PD37449	F	36	control_data	Controls	0	NA	0	PD37449_Right	Right	Never_Inflamed	7.720789098	0.5455	0.57515	2275.73827039787	49.6253081496591	0	0	None	0	15.0758634106737	399.98227442362	1256.74740300612	153.899515648981	446.036884128981	0.507704947535066	0.0209923944616328	0.736677546385108	0.00427622850144438	0.00738621286613039	0.184266573607673	2.52880603653569	0.0062199687293738	2.71785287241478	22.8738535870474	22.5184136976998	1.22443554383759	0.226870889244122	0.0638815557562449
PD37449e_lo0008	PD37449	F	36	control_data	Controls	0	NA	0	PD37449_Right	Right	Never_Inflamed	19.29141708	0.4545	0.5	3730.66218541758	259.959999029632	0	0	None	0	6.70297466307128	704.223729925646	1960.40262583872	267.00973708627	782.439292393257	4.21770908442767	0.0653908385182582	2.96710929776598	0.0179824805925213	0	0.281180605628512	2.32627908028704	0.00817385481478272	2.73746946941316	65.1753418210439	190.490805497735	1.10356620843509	0.424566922219916	0.0282490811529342
PD37449e_lo0010	PD37449	F	36	control_data	Controls	0	NA	0	PD37449_Right	Right	Never_Inflamed	17.68153771	0.4286	0.4783	3159.26347815454	163.792558535623	0	0	None	0	15.2018429349198	1199.80210717984	154.410152803775	450.777842462214	1331.0496952791	1.63731846551951	0.0534031699371393	1.12033033102168	0.00113623765823689	0.0147710895570814	1.02829508070448	4.13931378895738	0.0272697037976872	3.37893327676702	61.4498104213114	97.680206824671	0.757101913730143	0.508497264748816	0.018008814771449
PD37449e_lo0014	PD37449	F	36	control_data	Controls	0	NA	0	PD37449_Right	Right	Never_Inflamed	19.85462585	0.4444	0.4583	2219.51194799072	222.150602884776	0	0	chr17q_LOH	1	11.0790040895945	475.329179678558	949.686479724414	245.009223372111	529.164538043083	3.1681912156433	0.217048339829157	0.570590574797146	0.00440966121912645	0.0238218275760609	0.299924356000805	4.95263773959855	0.00689978257400448	3.39854074985949	97.9054315959603	118.73128736927	1.4712707251046	0.622309122148019	0.0217632976575223
PD37449e_lo0015	PD37449	F	36	control_data	Controls	0	NA	0	PD37449_Right	Right	Never_Inflamed	8.400991094	0.4615	0.4667	1963.90609111419	160.019630004092	0	0	None	1	11.0786227235669	389.348130444165	959.09647226875	157.291047469146	438.231161555477	2.65836868431777	0.101528919014637	1.06749488096184	0.00188022722245051	0.0272954235571543	0.202453631842104	4.79372547111142	0.0079098058669409	2.75560827270783	48.6289943985069	107.282535706838	0.956027792963274	0.377837578316528	0.0186262326672857
PD37457b4	O395	M	60	control_data	Controls	0	NA	NA	O395_Right	Right	Never_Inflamed	10.5936634	0.3333	0.4352	1001.05871285229	9.243519078234	0	0	None	0	16.6146656552226	308.627021930049	27.4690880241559	190.845070313812	441.511554402418	0.143140314128229	0.0981203766201569	2.85934321044857	0.200858182728321	0.766493295009225	0.0115435737200184	0.0288589343000461	11.882954787387	0.130465669272343	8.30965955057692	0.615354270049715	0.00528201090171428	0.169288449399943	0.0134691277993715
PD37457c4	O401	M	62	control_data	Controls	0	NA	NA	O401_Right	Right	Never_Inflamed	13.2073596	0.4706	0.47215	2026.63789015801	43.4054719238985	0	0	None	0	72.6319697724484	686.230132374654	3.50326891896293	274.220232073216	851.757364950934	0.457466986011436	0.398460374772279	137.143961436805	0.0609955981348573	0.129947143852524	0.0165748907975161	0.00994493447850964	0.0775704889323734	1.14770966701764	35.7911160573812	5.02365097734135	0.729099201849715	0.70391762980757	0.00997839360257145
PD37457e6	O340	M	72	control_data	Controls	0	NA	NA	O340_Right	Right	Never_Inflamed	15.17806545	0.4706	0.5333	3626.2795890548	115.758820986291	0	0	None	0	11.6866789387782	1382.18339022365	34.9686551371421	654.0689050241	1537.77583684059	0.235326784927059	0.332948610542406	4.80027851121817	0.0168090560662186	0.0219810733173631	0.0536596789806207	0.0181020603790039	0.117016890307136	1.18967349622331	109.18086910622	2.96895699354733	1.88109604213331	0.445006693271825	0.0932186536044974
PD37457f4	O340	M	72	control_data	Controls	0	NA	NA	O340_Transverse	Transverse	Never_Inflamed	14.15054586	0.4444	0.5263	3113.57888496495	67.3350080519198	0	0	None	0	29.8693566312984	1175.24476236982	26.0499216744499	472.749270434339	1402.63708870783	0.226257201244241	3.02050065451131	2.60294727728797	0.00989462979202216	0.0600274207382689	0.740118308443257	0.0316628153344709	0.337077054914889	0.881332074615381	55.3835592666316	6.98143041638254	3.88870463505	0.185386598397714	0.0145950639227619
PD37457f7	O340	M	72	control_data	Controls	0	NA	NA	O340_Transverse	Transverse	Never_Inflamed	9.97310469	0.4545	0.4375	2800.57687046793	30.9058236046009	0	0	None	0	26.2665697956008	973.417469687575	67.3144689330753	501.393593106073	1213.40542400171	0.712008875661912	1.79550064297353	15.9534212302037	0.0114982799796337	0.172474199694502	0.0583758829735217	0.0513000183706716	0.0247655261099808	0.420377921960413	26.9653408869227	1.95720696884327	1.29866386509929	0.143014923004173	0.12121903917015
PD37457g5	O395	M	60	control_data	Controls	0	NA	NA	O395_Transverse	Transverse	Never_Inflamed	14.10298082	0.4667	0.5	2567.0409308197	68.8241723697003	0	0	None	0	12.9229246174423	940.35185537485	106.250323525698	353.182557682756	1150.45646044018	0.240625001892113	0.188969091159839	1.94134682233066	0.0353091035385162	0.154313859909072	0.0170006794815079	0.0281165083732633	1.2711277273866	0.726687691170245	56.7108506055368	7.14093333476554	3.09725482629193	1.13407947993486	0.0143664313005761
PD37457h2	O401	M	62	control_data	Controls	0	NA	NA	O401_Transverse	Transverse	Never_Inflamed	10.28690169	0.4286	0.4	1755.83586325268	13.0326155353064	0	0	None	0	58.9424344565416	620.042238649442	5.64504842785494	234.753476182741	815.614759318774	0.429023680516975	0.386572916339506	19.711605902321	0.0867079438518518	0.10115926782716	0.0514828416620371	0.0180641549691358	0.0532892571589506	0.61811833704	12.0549625075867	0.131360489966667	0.0182042883733334	0.207487514073333	0.00248240295999999
PD37457h5	O401	M	62	control_data	Controls	0	NA	NA	O401_Transverse	Transverse	Never_Inflamed	12.73023039	0.5	0.5455	2517.96207725962	61.808320592571	0	0	None	0	21.6707751834352	909.167155033433	2.00877155105609	344.993418782327	1180.30746027478	0.482052775212676	1.09051341131672	55.4537531507225	0.119203267783569	0.110688748656172	0.168325493518557	0.0334031134997916	2.3565569092598	1.88874370034682	51.7010963712984	2.32282430736227	5.050763366565	0.842060975852367	0.00283187557515271
PD37457i4	O438	F	62	control_data	Controls	0	NA	NA	O438_Transverse	Transverse	Never_Inflamed	13.50934402	0.4737	0.5	3333.06457295431	86.8422405330934	0	0	None	0	81.7149274062252	1198.64647841254	18.0414848083844	450.672238249387	1574.24836401744	0.71025085750378	1.43441456236316	1.88519081668486	0.159302102221709	3.66881784767377	0.0507818928479686	0.214257849276361	1.61806414745719	1.03828964501803	70.8470449967766	2.69099609437192	9.47232533839592	2.7834051451923	0.0101793102452747
PD37457i5	O438	F	62	control_data	Controls	0	NA	NA	O438_Transverse	Transverse	Never_Inflamed	9.112594437	0.5385	0.5385	2723.14999233707	16.0541009564448	0	0	None	0	48.7830758998229	985.802297897076	57.2188504166715	368.75864507765	1213.46566433423	0.884351129225987	2.9586624878907	2.323295339492	0.0258143926610224	33.679455199195	0.00915994578294388	0.0283125596927327	9.2124072906093	0.947765317388572	12.3373854675105	0.312099367472381	2.27681553257715	0.174492787815238	0.00554248723619047
PD37457j7	O438	F	62	control_data	Controls	0	NA	NA	O438_Left	Left	Never_Inflamed	18.35271029	0.35	0.3913	1928.95550102309	106.570959948029	0	1	None	0	116.323973774334	533.320408057182	57.2599391528799	204.242353910327	1005.45230323543	0.586684451531933	2.60442159903131	4.16391247945828	0.0446412582718472	2.41070510464895	0.0288051439897031	0.0282965831463576	2.48905604977385	2.57546387174049	73.5450143135464	17.6455055395029	3.70112804278284	9.08690626813202	0.0169419142952903
PD37457j8	O438	F	62	control_data	Controls	0	NA	NA	O438_Left	Left	Never_Inflamed	12.7721983	0.5	0.5333	2684.94430390089	91.7927262936074	0	0	None	0	48.0255069703587	891.506945256754	152.16507017853	360.179177235869	1179.12826874406	0.634434893223063	2.44285542902323	2.11704865289746	0.0572180725509366	47.232151123187	0.0191122779803869	0.13582476829465	1.30069019726812	1.68243023263729	70.2532140595769	11.3806986580861	6.55993033369845	1.90616378922583	0.0102892167753649
PD37509b8	300	F	15	control_data	Controls	0	NA	0	300_Right	Right	Never_Inflamed	18.86926787	0.3333	0.3684	378.850239045597	20.2861784359362	1	0	None	0	0.625728622972973	126.250682099933	58.0683272671452	47.625167076775	144.134369178478	0.704655756097971	0.0874597961655406	1.18675121788851	0.00924371829391892	0.0974145697128378	0.00142211050675676	0.020620602347973	0.0383969836824323	0.133309172605714	10.6563617348152	9.38815357948285	0.0270482379199999	0.0656885778057143	0.0156171373704762
PD37509b9	300	F	15	control_data	Controls	0	NA	0	300_Right	Right	Never_Inflamed	16.38699923	0.3684	0.375	638.626672513158	26.9538380746719	0	0	None	0	1.60463756061294	198.833064773412	124.322358274063	74.9667119556537	236.52779511986	0.619256562028952	0.713172249161305	0.615587980500345	0.0337509500631894	0.196635969933364	0.110057445858226	0.0608984533748851	0.0227452054773667	0.29649221877	19.9522019472451	5.56404228730713	1.0573940450318	0.0549121669997515	0.0287954046462112
PD37510b4	312	F	11	control_data	Controls	0	NA	0	312_Left	Left	Never_Inflamed	8.272953162	0.4545	0.5357	437.252964505174	8.67684467302054	0	0	None	0	2.02034293864955	103.234731866323	168.905224389483	40.8292493978532	119.884117782411	0.366546383931052	0.319914743371776	0.867565405753967	0.0216891351438492	0.0607295784027778	0.0173513081150794	0.702727978660716	0.0227735919010417	0.0225597961498	2.3578705624258	3.7206309957824	2.5532235224922	0.0084289348252	0.0141308613246
PD37510b7	312	F	11	control_data	Controls	0	NA	0	312_Left	Left	Never_Inflamed	10.22548684	0.4	0.4853	576.99481365335	21.0246958405598	0	0	None	0	1.97770253479213	118.848243178045	269.088395958389	45.6475243138939	138.001850492354	1.61041184601984	0.205218835368504	1.21817091930565	0.0970493014550564	0.125355347712781	0.0121311626818821	0.0849181387731743	0.077841627208743	0.0923584852971428	5.31699540153714	15.4994558320476	0.0548143855828572	0.0448026256590476	0.0162691098761905
PD37510b8	312	F	11	control_data	Controls	0	NA	0	312_Left	Left	Never_Inflamed	12.52257412	0.3333	0.35	466.255913481797	19.4179794569463	0	0	None	0	2.1677285688337	88.8065644598393	234.236257276283	34.1953927032962	103.683677768996	0.402324355622838	0.184063392697448	2.11723192146518	0.0261510831154843	0.214237719369161	0.00301743266717125	0.197138934255191	0.0221278395592561	0.0416099559857142	5.11640642128785	8.38093863478929	5.84550531672642	0.0182621473492857	0.0152569838614286
PD37512a11	O311	M	68	control_data	Controls	0	NA	NA	O311_Left	Left	Never_Inflamed	18.16274748	0.4545	0.4667	3026.3289765404	206.306384865556	0	0	None	0	50.8748786233529	773.402500205011	642.812869095857	345.750986898593	1161.899101282	4.35269419940375	44.7253626159464	1.96093639406715	0.47657235759895	0.00762515772158423	0.0228754731647491	0.0343132097471255	0.00826058753171566	0.474974612305836	95.7632522608904	104.684843449755	4.40669727061611	0.963846921233919	0.0127703031984012
PD37512a4	O311	M	68	control_data	Controls	0	NA	NA	O311_Transverse	Transverse	Never_Inflamed	18.51529465	0.4138	0.4444	4134.55636933268	194.822642516832	0	0	None	0	40.1750859992497	1211.89976182095	360.802717414899	569.224257423712	1601.0691062986	1.38381240222448	347.544495947473	2.0935187370305	0.0888362114470418	0.0694818645129978	0.0942326443711963	0.0721128353418763	0.0389495001868383	0.42145581254055	112.312691114445	62.3145671897267	16.9793520641522	2.74017706164937	0.0543992954863188
PD37512a5	O311	M	68	control_data	Controls	0	NA	NA	O311_Transverse	Transverse	Never_Inflamed	17.85332192	0.4545	0.4706	3558.69851270004	172.902967492966	0	0	None	0	35.8909602516619	1017.10784402893	366.203393307588	407.607414257937	1391.33140424678	4.11718767171956	329.099864740236	7.05700800788323	0.0802926544771196	0.0424667801459897	0.10993268109468	0.0380669640037148	0.0126775075406371	0.614244190778612	98.130984942637	61.4791681298861	9.92121726148977	2.73846641588807	0.0188865573203493
PD37512b7	O311	M	68	control_data	Controls	0	NA	NA	O311_Right	Right	Never_Inflamed	13.35923488	0.5	0.5	3571.85292767753	95.5588040867515	0	0	chr22q_LOH	0	24.1264220292941	1161.77404304137	95.8865231702824	516.079547661104	1573.50564106416	0.502291818	197.878025848753	1.70844877181177	0.0525272489411766	0.0682854236235293	0.0564667926117648	0.133287894188235	0.0814172358588234	1.25546566943361	71.9286269781368	11.4987094070684	2.28126017864463	8.51763475263126	0.0771071040851806
PD37513a13	O325	M	62	control_data	Controls	0	NA	NA	O325_Left	Left	Never_Inflamed	14.85203125	0.3529	0.4231	2043.64256261933	60.2832992135048	0	0	None	0	34.2439304338097	565.827821721919	202.503002962115	213.824185555066	1008.15660836278	13.9449320075413	0.806570436639127	2.61940379713173	0.444627803563154	0.854153412108168	0.0132608292290755	0.0218413657890686	0.382223901308677	1.10390317884162	42.7414251403387	15.0543863102885	0.961965529844787	0.415172976421728	0.00644608226462585
PD37513a2	O325	M	62	control_data	Controls	0	NA	NA	O325_Transverse	Transverse	Never_Inflamed	16.87247002	0.4667	0.47725	3165.59231345148	180.638955951456	0	0	None	0	21.2466200152029	1064.40657236556	248.186993600941	407.301775836976	1379.56110676956	34.6490525141424	0.207276932290821	9.27319631845285	0.148563294817885	0.501734720223274	0.0640512408795662	0.011564807381033	0.0338048215753268	4.79171484201024	111.150017309125	62.5690865625639	0.551636489816315	1.57243378934898	0.00406692913539015
PD37513a20	O325	M	62	control_data	Controls	0	NA	NA	O325_Left	Left	Never_Inflamed	15.28017449	0.4667	0.47915	2218.65873070934	107.232945610263	0	0	None	0	58.216139971296	674.488602108577	236.172363386552	251.428542814944	948.004467112098	32.1769018431634	1.31500559837724	7.48596713137191	5.69085476547002	3.54898427009017	0.0128743942119343	0.0413262233513514	0.0767007694951474	1.78185010402641	62.3115551020329	41.7952545230004	0.685159132143682	0.651435614780655	0.00769114201602417
[truncated: 39 more rows]
