# Supplementary material for: Somatic Evolution in Non-neoplastic IBD-Affected Colon
Source: Cell. 2020 Aug 6;182(3):672–684.e11. doi: 10.1016/j.cell.2020.06.036 (PMC7427325; doi:10.1016/j.cell.2020.06.036)
Supplement: Table S4. Driver Mutations, Related to Figure 6 — (A) Canonical hotspot mutations in the Cancer Genome Atlas. (B) Putative drivers (superset of putative cancer drivers) found in cases and controls. List includes mutations found in genes with dN/dS > 1, loss-of-function mutations in known colorectal cancer genes and missense mutations occurring in canonical mutation hotspots associated with cancer development in the Cancer Genome Atlas. (C) Results of association analyses between putative cancer drivers and mutation burden and signature exposure. [file mmc4.xlsx]

## Sheet: A) TCGA hotspots
Supplementary Table 4A: Canonical hotspot mutations in TCGA
chr	pos_hg37	ref	mut	gene	aachange	impact	ref3_cod	mut3_cod	freq	mu	dnds	pval	qval
7	140453136	A	T	BRAF	V600E	Missense	GTG	GAG	506	0.00349353	144839	0	0
3	178952085	A	G	PIK3CA	H1047R	Missense	CAT	CGT	172	0.0119187	14431.1	1.01e-251	5.42e-246
12	25398284	C	T	KRAS	G12D	Missense	GGT	GAT	156	0.013674	11408.5	1.43e-219	5.11e-214
12	25398284	C	A	KRAS	G12V	Missense	GGT	GTT	135	0.0110431	12224.9	2.13e-202	5.72e-197
2	209113112	C	T	IDH1	R132H	Missense	CGT	CAT	386	0.149508	2581.8	1.67e-195	3.57e-190
1	115256529	T	C	NRAS	Q61R	Missense	CAA	CGA	104	0.00487766	21321.7	1.64e-192	2.93e-187
3	178936091	G	A	PIK3CA	E545K	Missense	TGA	TAA	203	0.0495136	4099.89	1.82e-180	2.79e-175
3	178936082	G	A	PIK3CA	E542K	Missense	TGA	TAA	129	0.0495136	2605.35	1.58e-115	2.12e-110
1	115256530	G	T	NRAS	Q61K	Missense	ACA	AAA	61	0.00707088	8626.93	3.82e-104	4.56e-99
12	25398285	C	A	KRAS	G12C	Missense	TGG	TTG	78	0.0289336	2695.83	5.26e-87	5.64e-82
17	7578190	T	C	TP53	Y220C	Missense	TAT	TGT	63	0.0222913	2826.22	2.69e-77	2.54e-72
12	25398281	C	T	KRAS	G13D	Missense	GGC	GAC	58	0.0173547	3342.03	2.84e-77	2.54e-72
17	7578406	C	T	TP53	R175H	Missense	CGC	CAC	135	0.12863	1049.52	4.49e-76	3.71e-71
17	7577538	C	T	TP53	R248Q	Missense	CGG	CAG	108	0.0938729	1150.49	2.47e-72	1.89e-67
4	1803568	C	G	FGFR3	S249C	Missense	TCC	TGC	40	0.00615548	6498.27	2.4e-71	1.72e-66
12	25398285	C	G	KRAS	G12R	Missense	TGG	TCG	33	0.00290131	11374.2	7.74e-70	5.19e-65
17	7577121	G	A	TP53	R273C	Missense	GCG	GTG	117	0.130088	899.388	8.16e-66	5.15e-61
19	3118942	A	T	GNA11	Q209L	Missense	CAG	CTG	30	0.0040161	7469.93	1.81e-59	1.08e-54
11	533874	T	C	HRAS	Q61R	Missense	CAG	CGG	30	0.00403601	7433.07	2.1e-59	1.19e-54
3	178952085	A	T	PIK3CA	H1047L	Missense	CAT	CTT	29	0.00456683	6350.15	5.97e-56	3.2e-51
17	7578394	T	C	TP53	H179R	Missense	CAT	CGT	37	0.0144067	2568.25	7.22e-53	3.69e-48
12	25398284	C	G	KRAS	G12A	Missense	GGT	GCT	25	0.00382266	6539.95	2.15e-50	1.05e-45
17	7577094	G	A	TP53	R282W	Missense	CCG	CTG	75	0.103878	722.003	2.39e-48	1.11e-43
1	115256529	T	A	NRAS	Q61L	Missense	CAA	CTA	22	0.00282849	7778.01	2.06e-47	9.19e-43
17	7577539	G	A	TP53	R248W	Missense	CCG	CTG	72	0.103878	693.123	1.7e-46	7.27e-42
9	80409488	T	G	GNAQ	Q209P	Missense	CAA	CCA	21	0.00249359	8421.59	1.77e-46	7.29e-42
3	178921553	T	A	PIK3CA	N345K	Missense	ATG	AAG	22	0.00315565	6971.62	2.24e-46	8.89e-42
4	153247289	G	C	FBXW7	R505G	Missense	CCG	CGG	24	0.00483423	4964.6	4.91e-46	1.88e-41
17	7577120	C	T	TP53	R273H	Missense	CGT	CAT	90	0.161221	558.239	2.58e-45	9.53e-41
3	41266136	T	C	CTNNB1	S45P	Missense	TTC	TCC	20	0.00395174	5061.06	2.18e-40	7.79e-36
14	105246551	C	T	AKT1	E17K	Missense	GGA	GAA	37	0.0339426	1090.07	5.49e-40	1.9e-35
17	7578271	T	C	TP53	H193R	Missense	CAT	CGT	27	0.0144067	1874.13	4.36e-39	1.46e-34
7	55259515	T	G	EGFR	L858R	Missense	CTG	CGG	17	0.00237954	7144.24	2.66e-38	8.66e-34
17	7578442	T	C	TP53	Y163C	Missense	TAC	TGC	27	0.0171653	1572.94	3.98e-37	1.26e-32
17	7578403	C	A	TP53	C176F	Missense	TGC	TTC	24	0.01266	1895.74	3.06e-36	9.38e-32
17	7578461	C	A	TP53	V157F	Missense	CGT	CTT	28	0.0210507	1330.12	4.36e-36	1.3e-31
17	7578265	A	G	TP53	I195T	Missense	ATC	ACC	19	0.00629407	3018.71	1.13e-34	3.28e-30
17	7577534	C	A	TP53	R249S	Missense	GGC	GTC	21	0.0114379	1836	7.93e-33	2.24e-28
17	7577120	C	A	TP53	R273L	Missense	CGT	CTT	24	0.0210507	1140.1	3.43e-31	9.42e-27
19	52715971	C	G	PPP2R1A	P179R	Missense	CCC	CGC	14	0.00279739	5004.67	7.3e-31	1.96e-26
3	178936095	A	G	PIK3CA	Q546R	Missense	CAG	CGG	17	0.00673065	2525.76	1.02e-30	2.66e-26
17	7578263	G	A	TP53	R196*	Nonsense	CCG	CTG	46	0.103878	442.828	2.01e-30	5.13e-26
17	37868208	C	T	ERBB2	S310F	Missense	TCC	TTC	33	0.0565051	584.018	1.99e-29	4.97e-25
17	7577580	T	C	TP53	Y234C	Missense	TAC	TGC	21	0.0171653	1223.4	2.83e-29	6.89e-25
17	7578457	C	A	TP53	R158L	Missense	CGC	CTC	21	0.0191861	1094.54	2.59e-28	6.18e-24
7	55233043	G	T	EGFR	G598V	Missense	GGA	GTA	20	0.0165602	1207.71	2.92e-28	6.8e-24
3	178927980	T	C	PIK3CA	C420R	Missense	CTG	CCG	15	0.00592456	2531.83	4.04e-28	9.23e-24
7	55221822	C	T	EGFR	A289V	Missense	GCC	GTC	21	0.0198338	1058.8	5.01e-28	1.12e-23
17	7577548	C	T	TP53	G245S	Missense	CGG	CAG	39	0.0938729	415.455	2.11e-27	4.61e-23
12	25398285	C	T	KRAS	G12S	Missense	TGG	TAG	18	0.0161824	1112.32	8.83e-26	1.89e-21
17	7578212	G	A	TP53	R213*	Nonsense	TCG	TTG	57	0.206541	275.975	1.69e-25	3.57e-21
9	21971120	G	A	CDKN2A.p14arf	P94L	Missense	CCG	CTG	39	0.115171	338.626	9.03e-25	1.86e-20
9	21971120	G	A	CDKN2A.p16INK4a	R80*	Nonsense	CCG	CTG	39	0.11537	338.042	9.49e-25	1.92e-20
2	209113113	G	A	IDH1	R132C	Missense	TCG	TTG	52	0.191535	271.492	1.72e-24	3.42e-20
21	44524456	G	A	U2AF1	S34F	Missense	TCT	TTT	21	0.0302543	694.117	1.93e-24	3.77e-20
17	7577124	C	T	TP53	V272M	Missense	GGT	GAT	17	0.01662	1022.86	2.96e-24	5.67e-20
15	90631838	C	T	IDH2	R172K	Missense	AGG	AAG	15	0.0120672	1243.04	1.33e-23	2.51e-19
3	41266124	A	G	CTNNB1	T41A	Missense	TAC	TGC	16	0.0152241	1050.97	1.64e-23	3.04e-19
2	209113113	G	C	IDH1	R132G	Missense	TCG	TGG	15	0.0126378	1186.92	2.6e-23	4.74e-19
3	178938934	G	A	PIK3CA	E726K	Missense	TGA	TAA	24	0.0495136	484.716	4.39e-23	7.85e-19
17	7577085	C	T	TP53	E285K	Missense	AGA	AAA	21	0.0363205	578.186	6.33e-23	1.11e-18
3	178917478	G	A	PIK3CA	G118D	Missense	GGT	GAT	15	0.0137499	1090.92	8.8e-23	1.52e-18
17	7578208	T	C	TP53	H214R	Missense	CAT	CGT	15	0.0144067	1041.18	1.72e-22	2.93e-18
17	7577547	C	A	TP53	G245V	Missense	GGC	GTC	14	0.0114379	1224	1.88e-22	3.15e-18
17	7579312	C	A	TP53	T125T	Synonymous	CGG	CTG	25	0.05877	425.387	2.27e-22	3.74e-18
3	178936092	A	C	PIK3CA	E545A	Missense	GAG	GCG	9	0.00182004	4944.94	4.46e-22	7.25e-18
17	7578555	C	T	TP53	.	Essential_Splice	AGT	AAT	13	0.0111958	1161.15	4.4e-21	7.04e-17
11	534285	C	A	HRAS	G13V	Missense	GGT	GTT	11	0.00665869	1651.98	1.66e-20	2.62e-16
17	7577046	C	A	TP53	E298*	Nonsense	CGA	CTA	17	0.0299002	568.559	3.42e-20	5.31e-16
17	7577570	C	T	TP53	M237I	Missense	TGT	TAT	13	0.0132003	984.827	3.48e-20	5.33e-16
17	7578275	G	A	TP53	Q192*	Nonsense	TCA	TTA	23	0.0667051	344.801	1.17e-19	1.77e-15
17	7578403	C	T	TP53	C176Y	Missense	TGC	TAC	13	0.0148699	874.252	1.54e-19	2.29e-15
5	112175639	C	T	APC	R1450*	Nonsense	GCG	GTG	30	0.116038	258.535	2.1e-19	3.08e-15
4	153249385	G	A	FBXW7	R465C	Missense	GCG	GTG	28	0.102181	274.025	2.15e-19	3.11e-15
17	47696432	A	C	SPOP	W131G	Missense	CTG	CGG	8	0.0021538	3714.36	3.28e-19	4.69e-15
9	21971111	G	A	CDKN2A.p14arf	A97V	Missense	GCA	GTA	13	0.0164657	789.521	5.46e-19	7.7e-15
9	21971111	G	A	CDKN2A.p16INK4a	H83Y	Missense	GCA	GTA	13	0.0164941	788.16	5.57e-19	7.77e-15
17	7577022	G	A	TP53	R306*	Nonsense	GCG	GTG	31	0.130088	238.299	7.21e-19	9.92e-15
2	178098945	G	C	NFE2L2	R34G	Missense	TCG	TGG	11	0.00959294	1146.68	8.39e-19	1.14e-14
17	7577574	T	C	TP53	Y236C	Missense	TAC	TGC	13	0.0171653	757.34	9.14e-19	1.23e-14
17	7577114	C	T	TP53	C275Y	Missense	TGT	TAT	12	0.0132003	909.071	9.32e-19	1.23e-14
7	140453134	T	C	BRAF	K601E	Missense	GAA	GGA	9	0.00445941	2018.2	1.33e-18	1.74e-14
17	7577099	C	G	TP53	R280T	Missense	AGA	ACA	15	0.0271977	551.516	1.39e-18	1.8e-14
17	7574003	G	A	TP53	R342*	Nonsense	CCG	CTG	26	0.103878	250.294	5.4e-18	6.89e-14
11	534286	C	G	HRAS	G13R	Missense	CGG	CCG	8	0.00307217	2604.02	5.51e-18	6.95e-14
12	25380275	T	G	KRAS	Q61H	Missense	AAG	ACG	9	0.00544358	1653.32	7.78e-18	9.71e-14
17	7578271	T	A	TP53	H193L	Missense	CAT	CTT	9	0.00552011	1630.4	8.81e-18	1.09e-13
3	41266113	C	T	CTNNB1	S37F	Missense	TCT	TTT	16	0.0372908	429.06	1.04e-17	1.27e-13
12	25378562	C	T	KRAS	A146T	Missense	AGC	AAC	11	0.0128197	858.054	1.84e-17	2.22e-13
17	7577568	C	A	TP53	C238F	Missense	TGT	TTT	11	0.0128884	853.479	1.95e-17	2.32e-13
17	7577141	C	A	TP53	G266V	Missense	GGA	GTA	12	0.0186647	642.926	4.95e-17	5.84e-13
2	178098960	C	G	NFE2L2	D29H	Missense	AGA	ACA	12	0.0191449	626.797	6.61e-17	7.71e-13
19	45867687	T	C	ERCC2	N238S	Missense	AAC	AGC	9	0.00722979	1244.85	9.56e-17	1.1e-12
11	533875	G	T	HRAS	Q61K	Missense	CCA	CAA	11	0.0153444	716.872	1.23e-16	1.4e-12
17	7577559	G	A	TP53	S241F	Missense	TCC	TTC	20	0.0780998	256.083	3.42e-16	3.86e-12
7	6426892	C	T	RAC1	P29S	Missense	TCC	TTC	16	0.0477644	334.977	3.53e-16	3.94e-12
17	7578235	T	C	TP53	Y205C	Missense	TAT	TGT	12	0.0222913	538.327	3.7e-16	4.09e-12
4	1806099	A	G	FGFR3	Y375C	Missense	TAT	TGT	10	0.012412	805.669	3.76e-16	4.11e-12
1	115258747	C	T	NRAS	G12D	Missense	GGT	GAT	10	0.0125805	794.881	4.28e-16	4.64e-12
17	7577556	C	A	TP53	C242F	Missense	TGC	TTC	10	0.01266	789.892	4.55e-16	4.85e-12
17	7578455	C	G	TP53	A159P	Missense	CGC	CCC	8	0.00537183	1489.25	4.57e-16	4.85e-12
17	7578413	C	T	TP53	V173M	Missense	TGT	TAT	10	0.0132003	757.56	6.8e-16	7.16e-12
7	140481402	C	G	BRAF	G469A	Missense	GGA	GCA	9	0.00904955	994.525	6.89e-16	7.17e-12
17	7576855	G	A	TP53	Q331*	Nonsense	TCA	TTA	18	0.0667051	269.844	9.32e-16	9.61e-12
17	7577536	T	C	TP53	R249G	Missense	GAG	GGG	8	0.00627592	1274.71	1.55e-15	1.59e-11
17	7579358	C	A	TP53	R110L	Missense	CGT	CTT	11	0.0210507	522.548	3.35e-15	3.39e-11
9	21971029	C	T	CDKN2A.p14arf	L124L	Synonymous	TGG	TAG	11	0.0218074	504.417	4.83e-15	4.84e-11
9	21971029	C	T	CDKN2A.p16INK4a	W110*	Nonsense	TGG	TAG	11	0.021845	503.547	4.92e-15	4.88e-11
3	41266098	A	G	CTNNB1	D32G	Missense	GAC	GGC	8	0.0080081	998.988	1.05e-14	1.03e-10
5	112173917	C	T	APC	R876*	Nonsense	GCG	GTG	22	0.116038	189.593	1.07e-14	1.05e-10
17	7578395	G	A	TP53	H179Y	Missense	CCA	CTA	11	0.0238636	460.952	1.22e-14	1.18e-10
17	7578268	A	C	TP53	L194R	Missense	CTT	CGT	8	0.00832971	960.418	1.43e-14	1.37e-10
17	7577568	C	T	TP53	C238Y	Missense	TGT	TAT	9	0.0132003	681.804	1.85e-14	1.76e-10
2	178098810	C	G	NFE2L2	E79Q	Missense	AGA	ACA	10	0.0191449	522.331	2.38e-14	2.24e-10
12	25380276	T	C	KRAS	Q61R	Missense	CAA	CGA	7	0.00530161	1320.35	2.78e-14	2.59e-10
17	47696426	A	C	SPOP	F133V	Missense	ATT	AGT	6	0.00262125	2288.99	2.91e-14	2.69e-10
17	7577090	C	G	TP53	R283P	Missense	CGC	CCC	7	0.00537183	1303.09	3.04e-14	2.79e-10
3	178916876	G	A	PIK3CA	R88Q	Missense	CGA	CAA	23	0.134423	171.102	3.24e-14	2.92e-10
1	115258745	C	G	NRAS	G13R	Missense	TGG	TCG	6	0.0026693	2247.78	3.24e-14	2.92e-10
17	7578526	C	T	TP53	C135Y	Missense	TGC	TAC	9	0.0148699	605.251	5.2e-14	4.65e-10
3	41268766	A	T	CTNNB1	K335I	Missense	AAA	ATA	6	0.00300841	1994.41	6.6e-14	5.85e-10
12	25380276	T	A	KRAS	Q61L	Missense	CAA	CTA	6	0.00307434	1951.64	7.5e-14	6.6e-10
3	178952072	A	G	PIK3CA	M1043V	Missense	AAT	AGT	8	0.0107755	742.423	1.06e-13	9.25e-10
3	41266137	C	T	CTNNB1	S45F	Missense	TCT	TTT	12	0.0372908	321.795	1.09e-13	9.47e-10
9	21971017	G	A	CDKN2A.p14arf	A128A	Synonymous	CCC	CTC	12	0.0385872	310.984	1.58e-13	1.36e-09
9	21971017	G	A	CDKN2A.p16INK4a	P114L	Missense	CCC	CTC	12	0.0386538	310.448	1.61e-13	1.37e-09
11	533874	T	A	HRAS	Q61L	Missense	CAG	CTG	6	0.00354815	1691.02	1.76e-13	1.49e-09
17	7578524	G	C	TP53	Q136E	Missense	CCA	CGA	6	0.00355276	1688.83	1.77e-13	1.49e-09
3	41266098	A	T	CTNNB1	D32V	Missense	GAC	GTC	6	0.00364673	1645.31	2.07e-13	1.72e-09
17	7577610	T	C	TP53	.	Essential_Splice	TAG	TGG	8	0.0119752	668.045	2.4e-13	1.98e-09
17	7578479	G	A	TP53	P151S	Missense	ACC	ATC	9	0.0180651	498.198	2.77e-13	2.27e-09
17	7577058	C	A	TP53	E294*	Nonsense	GGA	GTA	9	0.0186647	482.194	3.66e-13	2.95e-09
17	7578239	C	A	TP53	E204*	Nonsense	GGA	GTA	9	0.0186647	482.194	3.66e-13	2.95e-09
17	7578413	C	A	TP53	V173L	Missense	TGT	TTT	8	0.0128884	620.712	4.24e-13	3.39e-09
12	25380275	T	A	KRAS	Q61H	Missense	AAG	ATG	6	0.00419859	1429.05	4.78e-13	3.8e-09
7	55259524	T	A	EGFR	L861Q	Missense	CTG	CAG	6	0.00438347	1368.78	6.17e-13	4.87e-09
17	7578407	G	C	TP53	R175G	Missense	GCG	GGG	6	0.0046134	1300.56	8.35e-13	6.54e-09
17	7577099	C	T	TP53	R280K	Missense	AGA	AAA	11	0.0363205	302.859	8.61e-13	6.69e-09
2	209113113	G	T	IDH1	R132S	Missense	TCG	TAG	9	0.0210158	428.249	1e-12	7.76e-09
3	41266110	A	C	CTNNB1	H36P	Missense	CAT	CCT	5	0.00204889	2440.34	1.19e-12	9.15e-09
18	48591919	G	A	SMAD4	R361H	Missense	CGC	CAC	17	0.100739	168.754	1.58e-12	1.2e-08
3	178928079	G	A	PIK3CA	E453K	Missense	AGA	AAA	10	0.0300482	332.798	1.6e-12	1.21e-08
17	7578454	G	A	TP53	A159V	Missense	GCC	GTC	9	0.0223543	402.608	1.7e-12	1.27e-08
17	7578443	A	G	TP53	Y163H	Missense	CTA	CCA	7	0.00969604	721.944	1.75e-12	1.3e-08
3	41266100	T	C	CTNNB1	S33P	Missense	CTC	CCC	6	0.00527952	1136.47	1.86e-12	1.37e-08
10	89692904	C	G	PTEN	R130G	Missense	ACG	AGG	6	0.00540381	1110.33	2.13e-12	1.56e-08
17	7578271	T	G	TP53	H193P	Missense	CAT	CCT	5	0.00231015	2164.36	2.17e-12	1.58e-08
9	21971186	G	A	CDKN2A.p14arf	P72L	Missense	CCG	CTG	18	0.115171	156.289	2.26e-12	1.64e-08
9	21971186	G	A	CDKN2A.p16INK4a	R58*	Nonsense	CCG	CTG	18	0.11537	156.02	2.31e-12	1.66e-08
17	7577127	C	T	TP53	E271K	Missense	TGA	TAA	13	0.0598491	217.213	2.38e-12	1.7e-08
17	7576897	G	A	TP53	Q317*	Nonsense	CCA	CTA	9	0.0238636	377.143	2.94e-12	2.09e-08
20	57484420	C	T	GNAS	R844C	Missense	CCG	CTG	14	0.0719785	194.502	3.09e-12	2.18e-08
9	21971036	C	A	CDKN2A.p14arf	R122L	Missense	CGA	CTA	10	0.0331509	301.651	3.95e-12	2.77e-08
9	21971036	C	A	CDKN2A.p16INK4a	D108Y	Missense	CGA	CTA	10	0.0332081	301.131	4.01e-12	2.79e-08
17	7577106	G	C	TP53	P278A	Missense	TCC	TGC	7	0.0110549	633.205	4.26e-12	2.95e-08
4	55594221	A	G	KIT	K642E	Missense	CAA	CGA	6	0.00625375	959.425	5.04e-12	3.47e-08
17	7577100	T	C	TP53	R280G	Missense	GAG	GGG	6	0.00627592	956.036	5.15e-12	3.52e-08
17	7578534	C	G	TP53	K132N	Missense	AGA	ACA	9	0.0271977	330.91	8.81e-12	5.98e-08
5	67589138	G	A	PIK3R1	G376R	Missense	GGG	GAG	8	0.0196945	406.204	1.09e-11	7.33e-08
17	7577114	C	A	TP53	C275F	Missense	TGT	TTT	7	0.0128884	543.123	1.2e-11	8.08e-08
7	55210075	T	G	EGFR	L62R	Missense	CTT	CGT	6	0.00739052	811.851	1.35e-11	8.99e-08
17	7578203	C	T	TP53	V216M	Missense	TGT	TAT	7	0.0132003	530.292	1.42e-11	9.38e-08
9	21971028	C	T	CDKN2A.p14arf	G125R	Missense	GGG	GAG	9	0.0290342	309.979	1.52e-11	9.99e-08
9	21971028	C	T	CDKN2A.p16INK4a	W110*	Nonsense	GGG	GAG	9	0.0290843	309.445	1.54e-11	1.01e-07
9	21971096	C	A	CDKN2A.p14arf	G102V	Missense	GGA	GTA	8	0.0206939	386.587	1.58e-11	1.02e-07
17	7579311	C	A	TP53	.	Essential_Splice	GGT	GTT	7	0.0134223	521.521	1.58e-11	1.02e-07
9	21971000	C	A	CDKN2A.p16INK4a	E120*	Nonsense	GGA	GTA	8	0.0207296	385.921	1.6e-11	1.02e-07
9	21971096	C	A	CDKN2A.p16INK4a	E88*	Nonsense	GGA	GTA	8	0.0207296	385.921	1.6e-11	1.02e-07
2	178098953	C	G	NFE2L2	G31A	Missense	GGA	GCA	6	0.00767688	781.568	1.69e-11	1.07e-07
17	7578395	G	C	TP53	H179D	Missense	CCA	CGA	5	0.00355276	1407.35	1.83e-11	1.15e-07
5	112116592	C	T	APC	R213*	Nonsense	ACG	ATG	19	0.148336	128.088	1.83e-11	1.15e-07
15	66729162	C	T	MAP2K1	P124S	Missense	TCC	TTC	12	0.0607983	197.374	1.88e-11	1.17e-07
21	34399432	T	G	OLIG2	S88A	Missense	GTC	GGC	4	0.00111619	3583.61	1.95e-11	1.21e-07
17	7578507	G	C	TP53	C141W	Missense	GCC	GGC	5	0.00362824	1378.08	2.03e-11	1.25e-07
4	153249384	C	T	FBXW7	R465H	Missense	CGT	CAT	17	0.126635	134.245	2.92e-11	1.79e-07
3	178916944	A	G	PIK3CA	K111E	Missense	AAA	AGA	5	0.00391451	1277.3	2.96e-11	1.81e-07
17	7578272	G	A	TP53	H193Y	Missense	GCA	GTA	7	0.0148511	471.346	3.13e-11	1.9e-07
17	7578508	C	T	TP53	C141Y	Missense	TGC	TAC	7	0.0148699	470.751	3.16e-11	1.9e-07
4	55599321	A	T	KIT	D816V	Missense	GAC	GTC	5	0.00399043	1253	3.26e-11	1.95e-07
17	7578524	G	A	TP53	Q136*	Nonsense	CCA	CTA	8	0.0238636	335.238	4.61e-11	2.75e-07
2	178098944	C	G	NFE2L2	R34P	Missense	CGA	CCA	6	0.00937995	639.663	5.46e-11	3.23e-07
3	178916930	G	T	PIK3CA	G106V	Missense	GGC	GTC	6	0.00946264	634.072	5.74e-11	3.39e-07
17	7576852	C	T	TP53	.	Essential_Splice	GGT	GAT	7	0.01662	421.178	6.65e-11	3.88e-07
17	7578370	C	T	TP53	.	Essential_Splice	GGT	GAT	7	0.01662	421.178	6.65e-11	3.88e-07
17	7577532	G	A	TP53	P250L	Missense	CCC	CTC	9	0.0348034	258.596	6.76e-11	3.92e-07
5	112175480	G	T	APC	E1397*	Nonsense	TGA	TTA	7	0.0166902	419.407	6.84e-11	3.95e-07
3	178952084	C	T	PIK3CA	H1047Y	Missense	ACA	ATA	6	0.00976267	614.586	6.89e-11	3.95e-07
5	112175423	C	T	APC	Q1378*	Nonsense	TCA	TTA	11	0.0595007	184.872	1.02e-10	5.85e-07
5	112175576	C	T	APC	Q1429*	Nonsense	ACA	ATA	6	0.010526	570.015	1.07e-10	6.07e-07
17	47696425	A	C	SPOP	F133C	Missense	TTC	TGC	4	0.00173849	2300.84	1.14e-10	6.42e-07
17	7578457	C	T	TP53	R158H	Missense	CGC	CAC	16	0.12863	124.388	1.29e-10	7.27e-07
17	7578463	C	G	TP53	R156P	Missense	CGC	CCC	5	0.00537183	930.781	1.41e-10	7.9e-07
17	7578419	C	A	TP53	E171*	Nonsense	GGA	GTA	7	0.0186647	375.04	1.44e-10	8.02e-07
17	7579591	C	T	TP53	.	Essential_Splice	AGT	AAT	6	0.0111958	535.916	1.53e-10	8.47e-07
17	7574017	C	A	TP53	R337L	Missense	CGC	CTC	7	0.0191861	364.848	1.73e-10	9.53e-07
2	178098799	T	G	NFE2L2	E82D	Missense	AAT	ACT	4	0.00198954	2010.51	1.95e-10	1.07e-06
9	21968242	C	T	CDKN2A.p16INK4a	.	Essential_Splice	AGA	AAA	9	0.0403388	223.11	2.24e-10	1.22e-06
17	7576928	T	C	TP53	.	Essential_Splice	TAG	TGG	6	0.0119752	501.033	2.26e-10	1.23e-06
17	7577138	C	G	TP53	R267P	Missense	CGG	CCG	5	0.00619275	807.396	2.85e-10	1.54e-06
17	7577550	C	T	TP53	G244D	Missense	GGC	GAC	7	0.0210938	331.851	3.25e-10	1.74e-06
7	55221743	A	C	EGFR	T263P	Missense	CAC	CCC	4	0.00233878	1710.29	3.7e-10	1.98e-06
17	7578266	T	A	TP53	I195F	Missense	TAT	TTT	5	0.00662888	754.275	3.98e-10	2.11e-06
19	42791757	C	T	CIC	R1124W	Missense	CCG	CTG	10	0.0559278	178.802	4.12e-10	2.18e-06
17	7578290	C	T	TP53	.	Essential_Splice	AGG	AAG	7	0.0219367	319.1	4.2e-10	2.21e-06
17	7576852	C	A	TP53	.	Essential_Splice	GGT	GTT	6	0.0134223	447.018	4.39e-10	2.26e-06
17	7577153	C	A	TP53	G262V	Missense	GGT	GTT	6	0.0134223	447.018	4.39e-10	2.26e-06
17	7578176	C	A	TP53	.	Essential_Splice	GGT	GTT	6	0.0134223	447.018	4.39e-10	2.26e-06
17	7578370	C	A	TP53	.	Essential_Splice	GGT	GTT	6	0.0134223	447.018	4.39e-10	2.26e-06
17	7578235	T	G	TP53	Y205S	Missense	TAT	TCT	4	0.00244769	1634.19	4.44e-10	2.28e-06
2	109378555	A	T	RANBP2	.	Essential_Splice	TAG	TTG	5	0.00678453	736.971	4.46e-10	2.28e-06
X	39921444	T	C	BCOR	N1459S	Missense	AAT	AGT	6	0.0140211	427.928	5.64e-10	2.87e-06
17	47696644	A	C	SPOP	F102V	Missense	ATT	AGT	4	0.00262125	1525.99	5.82e-10	2.95e-06
17	7578467	T	G	TP53	T155P	Missense	CAC	CCC	4	0.002636	1517.45	5.95e-10	3e-06
17	7578500	G	A	TP53	Q144*	Nonsense	GCA	GTA	6	0.0148511	404.011	7.87e-10	3.94e-06
5	112174631	C	T	APC	R1114*	Nonsense	TCG	TTG	18	0.184234	97.7021	8.32e-10	4.15e-06
3	178952090	G	C	PIK3CA	G1049R	Missense	TGG	TCG	4	0.00291742	1371.08	8.91e-10	4.42e-06
9	21971209	T	A	CDKN2A.p14arf	.	Essential_Splice	CAG	CTG	5	0.00792978	630.534	9.57e-10	4.73e-06
9	21971209	T	A	CDKN2A.p16INK4a	.	Essential_Splice	CAG	CTG	5	0.00794347	629.448	9.66e-10	4.75e-06
7	140481411	C	A	BRAF	G466V	Missense	GGA	GTA	6	0.0154876	387.407	1e-09	4.91e-06
17	7577559	G	T	TP53	S241Y	Missense	TCC	TAC	6	0.0155039	386.999	1.01e-09	4.91e-06
4	55599340	T	G	KIT	N822K	Missense	ATT	AGT	4	0.0031677	1262.74	1.23e-09	5.99e-06
1	186314830	T	A	TPR	.	Essential_Splice	TAG	TTG	5	0.0084438	592.151	1.3e-09	6.29e-06
17	7577142	C	T	TP53	G266R	Missense	GGG	GAG	7	0.0261871	267.307	1.34e-09	6.46e-06
3	41266101	C	G	CTNNB1	S33C	Missense	TCT	TGT	7	0.026341	265.746	1.39e-09	6.65e-06
3	41266113	C	G	CTNNB1	S37C	Missense	TCT	TGT	7	0.026341	265.746	1.39e-09	6.65e-06
12	58145436	T	A	CDK4	K22M	Missense	AAG	ATG	4	0.00339606	1177.84	1.63e-09	7.73e-06
17	7579369	G	C	TP53	S106R	Missense	GCT	GGT	4	0.0035252	1134.69	1.89e-09	8.92e-06
17	7574018	G	A	TP53	R337C	Missense	GCG	GTG	14	0.130088	107.619	1.95e-09	9.17e-06
17	7577085	C	A	TP53	E285*	Nonsense	AGA	ATA	6	0.0178577	335.99	2.27e-09	1.06e-05
12	25398282	C	A	KRAS	G13C	Missense	TGG	TTG	7	0.0289336	241.933	2.57e-09	1.2e-05
1	115256528	T	A	NRAS	Q61H	Missense	AAG	ATG	4	0.00386284	1035.51	2.71e-09	1.26e-05
17	7577566	T	C	TP53	N239D	Missense	TAA	TGA	5	0.00990923	504.58	2.84e-09	1.31e-05
17	7574021	C	A	TP53	E336*	Nonsense	TGA	TTA	6	0.0187111	320.665	2.96e-09	1.36e-05
5	67591097	A	G	PIK3R1	N564D	Missense	GAA	GGA	4	0.00404178	989.664	3.24e-09	1.49e-05
17	7577505	T	A	TP53	D259V	Missense	GAC	GTC	4	0.00411174	972.825	3.47e-09	1.58e-05
17	7578538	T	A	TP53	N131I	Missense	AAC	ATC	4	0.00416404	960.605	3.65e-09	1.66e-05
11	534288	C	T	HRAS	G12D	Missense	GGC	GAC	5	0.0104645	477.807	3.7e-09	1.68e-05
X	44922802	C	T	KDM6A	Q562*	Nonsense	TCA	TTA	9	0.0578693	155.523	3.89e-09	1.75e-05
17	7579415	C	T	TP53	W91*	Nonsense	TGG	TAG	6	0.019669	305.049	3.93e-09	1.76e-05
11	534289	C	T	HRAS	G12S	Missense	CGG	CAG	8	0.0465696	171.786	6.07e-09	2.71e-05
17	7577105	G	C	TP53	P278R	Missense	CCT	CGT	4	0.00491857	813.245	7.05e-09	3.14e-05
12	56478854	G	A	ERBB3	V104M	Missense	CGT	CAT	16	0.185401	86.2993	7.26e-09	3.22e-05
17	7578177	C	T	TP53	E224E	Synonymous	AGG	AAG	6	0.0219367	273.515	7.3e-09	3.22e-05
10	89717672	C	T	PTEN	R233*	Nonsense	ACG	ATG	13	0.130862	99.3414	7.52e-09	3.31e-05
10	89692911	G	A	PTEN	G132D	Missense	GGT	GAT	5	0.0130786	382.303	1.09e-08	4.78e-05
7	55221821	G	A	EGFR	A289T	Missense	TGC	TAC	5	0.0131933	378.982	1.14e-08	4.96e-05
9	21971208	C	T	CDKN2A.p14arf	.	Essential_Splice	AGG	AAG	6	0.0243216	246.694	1.31e-08	5.67e-05
9	21971208	C	T	CDKN2A.p16INK4a	.	Essential_Splice	AGG	AAG	6	0.0243636	246.269	1.32e-08	5.68e-05
17	37879658	G	A	ERBB2	R678Q	Missense	CGG	CAG	9	0.067917	132.515	1.32e-08	5.68e-05
2	178098810	C	T	NFE2L2	E79K	Missense	AGA	AAA	6	0.0255666	234.681	1.73e-08	7.42e-05
17	7578280	G	A	TP53	P190L	Missense	CCT	CTT	6	0.0256079	234.302	1.74e-08	7.45e-05
17	7577082	C	T	TP53	E286K	Missense	GGA	GAA	8	0.0545645	146.615	1.84e-08	7.83e-05
7	140453193	T	C	BRAF	N581S	Missense	GAT	GGT	4	0.00633697	631.216	1.91e-08	8.11e-05
12	112926888	G	T	PTPN11	G503V	Missense	GGG	GTG	6	0.0262556	228.522	2.01e-08	8.47e-05
2	198265453	C	T	SF3B1	E902K	Missense	AGA	AAA	6	0.0267494	224.304	2.23e-08	9.36e-05
10	89692905	G	A	PTEN	R130Q	Missense	CGA	CAA	12	0.12786	93.8523	2.24e-08	9.39e-05
17	7578382	G	C	TP53	S183*	Nonsense	TCA	TGA	6	0.0268081	223.813	2.25e-08	9.4e-05
3	41266107	T	G	CTNNB1	I35S	Missense	ATC	AGC	3	0.001738	1726.12	2.55e-08	0.00010607
7	55221822	C	A	EGFR	A289D	Missense	GCC	GAC	4	0.00698514	572.644	2.8e-08	0.000116162
3	41266125	C	T	CTNNB1	T41I	Missense	ACC	ATC	5	0.0160221	312.069	2.9e-08	0.000119499
17	7577548	C	A	TP53	G245C	Missense	CGG	CTG	8	0.05877	136.124	3.07e-08	0.00012605
17	7577144	A	G	TP53	L265P	Missense	CTG	CCG	4	0.00716126	558.561	3.09e-08	0.000126624
5	112175390	C	T	APC	Q1367*	Nonsense	TCA	TTA	8	0.0595007	134.452	3.34e-08	0.000136145
3	41266112	T	G	CTNNB1	S37A	Missense	TTC	TGC	3	0.00191997	1562.53	3.43e-08	0.000138672
17	7577498	C	T	TP53	.	Essential_Splice	GGT	GAT	5	0.01662	300.842	3.45e-08	0.000138672
17	7578176	C	T	TP53	.	Essential_Splice	GGT	GAT	5	0.01662	300.842	3.45e-08	0.000138672
17	7579311	C	T	TP53	.	Essential_Splice	GGT	GAT	5	0.01662	300.842	3.45e-08	0.000138672
5	112175348	G	T	APC	E1353*	Nonsense	TGA	TTA	5	0.0166902	299.576	3.52e-08	0.000140967
17	7577520	A	C	TP53	I254S	Missense	ATC	AGC	3	0.00195961	1530.91	3.65e-08	0.000145574
17	7577106	G	A	TP53	P278S	Missense	TCC	TTC	9	0.0780998	115.237	3.73e-08	0.000148388
5	112128143	C	T	APC	R216*	Nonsense	GCG	GTG	11	0.116038	94.7963	3.79e-08	0.000149943
17	7577120	C	G	TP53	R273P	Missense	CGT	CCT	4	0.00756493	528.755	3.83e-08	0.000151242
15	66727455	G	T	MAP2K1	K57N	Missense	AGC	ATC	4	0.00758507	527.351	3.87e-08	0.000152267
3	178936094	C	A	PIK3CA	Q546K	Missense	GCA	GAA	4	0.00760869	525.714	3.92e-08	0.000153572
8	128750945	C	T	MYC	S161L	Missense	TCA	TTA	7	0.0452012	154.863	4.36e-08	0.000170027
10	89692922	T	C	PTEN	C136R	Missense	ATG	ACG	4	0.00796031	502.493	4.68e-08	0.000181984
17	7578534	C	A	TP53	K132N	Missense	AGA	ATA	5	0.0178577	279.992	4.86e-08	0.000187668
17	7579485	C	A	TP53	E68*	Nonsense	AGA	ATA	5	0.0178577	279.992	4.86e-08	0.000187668
22	41566408	A	T	EP300	.	Essential_Splice	TAG	TTG	4	0.0080757	495.313	4.95e-08	0.000190464
17	7577017	A	C	TP53	.	Essential_Splice	GTA	GGA	3	0.00222005	1351.32	5.3e-08	0.000202227
17	7578554	A	C	TP53	Y126D	Missense	GTA	GGA	3	0.00222005	1351.32	5.3e-08	0.000202227
17	7578257	C	A	TP53	E198*	Nonsense	GGA	GTA	5	0.0186647	267.886	6e-08	0.000228349
3	178921549	T	G	PIK3CA	V344G	Missense	GTG	GGG	3	0.0023227	1291.6	6.06e-08	0.000229778
7	55211080	G	A	EGFR	R108K	Missense	AGA	AAA	6	0.0322253	186.189	6.25e-08	0.000236192
17	7577535	C	A	TP53	R249M	Missense	AGG	ATG	6	0.0322629	185.972	6.29e-08	0.000236879
3	178936095	A	C	PIK3CA	Q546P	Missense	CAG	CCG	3	0.00245028	1224.35	7.11e-08	0.000266667
17	7578535	T	C	TP53	K132R	Missense	AAG	AGG	4	0.00888757	450.067	7.2e-08	0.000269315
3	178936091	G	C	PIK3CA	E545Q	Missense	TGA	TCA	5	0.0194265	257.381	7.26e-08	0.00027041
17	7577551	C	A	TP53	G244C	Missense	GGG	GTG	6	0.0333609	179.851	7.56e-08	0.000280798
7	140453155	C	T	BRAF	D594N	Missense	TGA	TAA	7	0.0496616	140.954	7.79e-08	0.000288369
10	43617416	T	C	RET	M918T	Missense	ATG	ACG	4	0.00913856	437.705	8.03e-08	0.000296136
4	153247366	C	T	FBXW7	R479Q	Missense	CGA	CAA	11	0.127625	86.19	8.23e-08	0.000302301
17	7578466	G	T	TP53	T155N	Missense	ACC	AAC	4	0.00948801	421.585	9.3e-08	0.000338406
17	7578479	G	T	TP53	P151T	Missense	ACC	AAC	4	0.00948801	421.585	9.3e-08	0.000338406
17	7578509	A	C	TP53	C141G	Missense	CTG	CGG	3	0.00268193	1118.6	9.3e-08	0.000338406
15	90631934	C	T	IDH2	R140Q	Missense	CGG	CAG	7	0.0516388	135.557	9.9e-08	0.000358898
16	65016134	T	G	CDH11	K357T	Missense	AAG	ACG	4	0.00966609	413.818	1e-07	0.000360916
3	41266097	G	C	CTNNB1	D32H	Missense	GGA	GCA	4	0.00967258	413.54	1e-07	0.000360916
17	7577123	A	C	TP53	V272G	Missense	GTG	GGG	3	0.00280755	1068.55	1.07e-07	0.000380114
17	7578196	A	C	TP53	V218G	Missense	GTG	GGG	3	0.00280755	1068.55	1.07e-07	0.000380114
17	7578502	A	C	TP53	V143G	Missense	GTG	GGG	3	0.00280755	1068.55	1.07e-07	0.000380114
17	7578449	C	T	TP53	A161T	Missense	GGC	GAC	5	0.0210938	237.036	1.07e-07	0.000380918
10	123279677	G	C	FGFR2	S252W	Missense	TCG	TGG	5	0.0216974	230.442	1.23e-07	0.000433786
4	1807889	A	G	FGFR3	K652E	Missense	GAA	GGA	3	0.00299242	1002.53	1.29e-07	0.000453828
17	7577609	C	T	TP53	.	Essential_Splice	AGG	AAG	5	0.0219367	227.929	1.29e-07	0.000453828
19	52715982	C	T	PPP2R1A	R183W	Missense	GCG	GTG	9	0.0927263	97.0598	1.3e-07	0.000454067
11	108117798	C	T	ATM	R337C	Missense	TCG	TTG	13	0.179969	72.2346	1.32e-07	0.000462688
5	112174784	A	T	APC	K1165*	Nonsense	AAA	ATA	3	0.00302567	991.516	1.33e-07	0.000464179
17	7577141	C	T	TP53	G266E	Missense	GGA	GAA	7	0.0545645	128.289	1.39e-07	0.000480988
3	10188240	T	A	VHL	L128H	Missense	CTT	CAT	3	0.00307391	975.957	1.4e-07	0.000483418
3	10188200	C	A	VHL	H115N	Missense	TCA	TAA	4	0.0110577	361.738	1.69e-07	0.00058224
17	37868208	C	A	ERBB2	S310Y	Missense	TCC	TAC	4	0.0112171	356.599	1.78e-07	0.000613543
15	45003745	A	T	B2M	M1L	Missense	GAT	GTT	3	0.00350023	857.088	2.06e-07	0.000702858
7	116423474	T	C	MET	M1268T	Missense	ATG	ACG	4	0.0116418	343.59	2.06e-07	0.000702858
17	7578217	G	A	TP53	T211I	Missense	ACT	ATT	4	0.0116455	343.481	2.06e-07	0.000702858
1	115258748	C	A	NRAS	G12C	Missense	AGG	ATG	5	0.0244213	204.739	2.14e-07	0.000725494
17	7578431	G	A	TP53	Q167*	Nonsense	ACA	ATA	4	0.0118005	338.967	2.17e-07	0.000735195
17	7577121	G	T	TP53	R273S	Missense	GCG	GAG	4	0.0120188	332.813	2.33e-07	0.00078684
1	11188164	G	C	MTOR	T1977R	Missense	ACA	AGA	3	0.0036699	817.461	2.37e-07	0.000795798
17	7577107	A	T	TP53	C277*	Nonsense	GTC	GAC	3	0.00371717	807.065	2.46e-07	0.000824069
2	178098960	C	T	NFE2L2	D29N	Missense	AGA	AAA	5	0.0255666	195.568	2.65e-07	0.000885068
5	112162891	C	T	APC	R499*	Nonsense	ACG	ATG	11	0.148336	74.1561	2.69e-07	0.000897898
2	178098960	C	A	NFE2L2	D29Y	Missense	AGA	ATA	4	0.0125703	318.21	2.77e-07	0.000921672
17	7577129	A	G	TP53	F270S	Missense	TTT	TCT	3	0.00390489	768.267	2.85e-07	0.000941541
17	7578526	C	A	TP53	C135F	Missense	TGC	TTC	4	0.01266	315.957	2.85e-07	0.000941541
17	7578478	G	C	TP53	P151R	Missense	CCC	CGC	3	0.00392454	764.421	2.89e-07	0.000950462
12	25380283	C	T	KRAS	A59T	Missense	AGC	AAC	4	0.0128197	312.02	2.99e-07	0.000982295
17	7577108	C	A	TP53	C277F	Missense	TGT	TTT	4	0.0128884	310.356	3.06e-07	0.000993699
17	7577118	C	A	TP53	V274F	Missense	TGT	TTT	4	0.0128884	310.356	3.06e-07	0.000993699
17	7578203	C	A	TP53	V216L	Missense	TGT	TTT	4	0.0128884	310.356	3.06e-07	0.000993699
9	21974679	G	A	CDKN2A.p16INK4a	Q50*	Nonsense	CCA	CTA	5	0.0265038	188.652	3.13e-07	0.0010154
17	7578479	G	C	TP53	P151A	Missense	ACC	AGC	3	0.00418926	716.118	3.51e-07	0.00113287
2	178098975	A	G	NFE2L2	W24R	Missense	TTG	TCG	3	0.00422742	709.652	3.6e-07	0.00115881
18	45368211	G	C	SMAD2	S464*	Nonsense	TCA	TGA	5	0.0273191	183.022	3.61e-07	0.00115881
10	89692904	C	T	PTEN	R130*	Nonsense	ACG	ATG	10	0.130862	76.4165	3.71e-07	0.00118685
19	10602767	C	A	KEAP1	V271L	Missense	CGT	CTT	4	0.0135605	294.974	3.72e-07	0.00118775
17	7577609	C	G	TP53	.	Essential_Splice	AGG	ACG	3	0.00446602	671.739	4.24e-07	0.00134535
17	7578177	C	G	TP53	E224D	Missense	AGG	ACG	3	0.00446602	671.739	4.24e-07	0.00134535
17	7577084	T	A	TP53	E285V	Missense	GAG	GTG	3	0.00462665	648.417	4.71e-07	0.00148519
17	7577126	T	A	TP53	E271V	Missense	GAG	GTG	3	0.00462665	648.417	4.71e-07	0.00148519
20	57484421	G	A	GNAS	R844H	Missense	CGT	CAT	9	0.111713	80.5637	4.75e-07	0.00149603
17	7578268	A	T	TP53	L194H	Missense	CTT	CAT	3	0.00474997	631.584	5.09e-07	0.00159624
7	55221711	G	C	EGFR	R252P	Missense	CGC	CCC	3	0.00476615	629.439	5.14e-07	0.00160771
18	48591918	C	T	SMAD4	R361C	Missense	TCG	TTG	11	0.161756	68.0037	5.22e-07	0.00162681
17	7577556	C	T	TP53	C242Y	Missense	TGC	TAC	4	0.0148699	269.001	5.31e-07	0.00165014
17	7578211	C	A	TP53	R213L	Missense	CGA	CTA	5	0.0299002	167.223	5.48e-07	0.00170034
3	41266104	G	A	CTNNB1	G34E	Missense	GGA	GAA	6	0.0483937	123.983	5.63e-07	0.00173953
17	7578542	G	C	TP53	L130V	Missense	CCT	CGT	3	0.00491857	609.934	5.64e-07	0.00173953
3	41266101	C	A	CTNNB1	S33Y	Missense	TCT	TAT	4	0.0151362	264.267	5.68e-07	0.0017415
3	41266137	C	A	CTNNB1	S45Y	Missense	TCT	TAT	4	0.0151362	264.267	5.68e-07	0.0017415
17	7577511	A	T	TP53	L257Q	Missense	CTG	CAG	3	0.00494052	607.224	5.72e-07	0.00174496
7	98509802	C	T	TRRAP	S722F	Missense	TCC	TTC	7	0.0692009	101.155	5.72e-07	0.00174496
15	45003745	A	G	B2M	M1V	Missense	GAT	GGT	3	0.00498684	601.583	5.88e-07	0.00178637
1	115256528	T	G	NRAS	Q61H	Missense	AAG	ACG	3	0.00500827	599.009	5.95e-07	0.00180409
7	140481402	C	A	BRAF	G469V	Missense	GGA	GTA	4	0.0154876	258.271	6.2e-07	0.00187529
17	7578550	G	T	TP53	S127Y	Missense	TCC	TAC	4	0.0155039	257.999	6.23e-07	0.00187762
7	6426893	C	T	RAC1	P29L	Missense	CCT	CTT	4	0.0156613	255.406	6.48e-07	0.00194642
3	178936092	A	G	PIK3CA	E545G	Missense	GAG	GGG	3	0.00519211	577.8	6.62e-07	0.0019849
5	112175324	G	T	APC	E1345*	Nonsense	AGA	ATA	4	0.015929	251.115	6.91e-07	0.00206564
15	45007619	A	G	B2M	.	Essential_Splice	CAG	CGG	3	0.00531248	564.708	7.09e-07	0.00211243
17	7577081	T	C	TP53	E286G	Missense	GAA	GGA	3	0.00537421	558.222	7.33e-07	0.00217984
7	140481403	C	T	BRAF	G469R	Missense	TGG	TAG	4	0.0163209	245.084	7.59e-07	0.00224869
17	7578394	T	A	TP53	H179L	Missense	CAT	CTT	3	0.00552011	543.468	7.94e-07	0.00234662
3	41266097	G	T	CTNNB1	D32Y	Missense	GGA	GTA	4	0.0165539	241.636	8.01e-07	0.00236113
5	112175513	G	T	APC	E1408*	Nonsense	TGA	TTA	4	0.0166902	239.661	8.27e-07	0.00242984
17	7577025	T	A	TP53	K305*	Nonsense	TAA	TTA	3	0.00570406	525.941	8.75e-07	0.0025643
16	31196420	C	T	FUS	G228G	Synonymous	GCG	GTG	8	0.0978954	81.7198	8.81e-07	0.00257583
17	7579374	C	A	TP53	G105C	Missense	GGG	GTG	5	0.0333609	149.876	9.08e-07	0.00264683
4	55599320	G	T	KIT	D816Y	Missense	AGA	ATA	4	0.0173308	230.803	9.55e-07	0.00277609
12	6700638	A	G	CHD4	F1112L	Missense	CTT	CCT	3	0.00590574	507.981	9.69e-07	0.00281095
3	41266103	G	A	CTNNB1	G34R	Missense	TGG	TAG	4	0.0174446	229.298	9.79e-07	0.00283104
9	127912080	G	A	PPP6C	R301C	Missense	TCG	TTG	11	0.177467	61.9834	1.04e-06	0.00299183
22	41565529	G	A	EP300	D1399N	Missense	CGA	CAA	9	0.125745	71.5735	1.06e-06	0.00303608
17	7577079	C	A	TP53	E287*	Nonsense	AGA	ATA	4	0.0178577	223.994	1.07e-06	0.00306281
17	7577506	C	A	TP53	D259Y	Missense	AGA	ATA	4	0.0178577	223.994	1.07e-06	0.00306281
5	67591246	A	G	PIK3R1	.	Essential_Splice	CAG	CGG	3	0.00611855	490.312	1.08e-06	0.00307106
19	11143993	C	T	SMARCA4	R1192C	Missense	CCG	CTG	7	0.0780365	89.7016	1.15e-06	0.00327403
3	10191513	T	C	VHL	L169P	Missense	CTA	CCA	3	0.00627472	478.109	1.16e-06	0.00329086
19	42791715	C	T	CIC	R1110W	Missense	CCG	CTG	6	0.0559278	107.281	1.2e-06	0.00340425
3	49412905	C	G	RHOA	E40Q	Missense	TGA	TCA	4	0.0184484	216.821	1.21e-06	0.00342212
X	123197011	C	T	STAG2	Q593*	Nonsense	TCA	TTA	6	0.0561061	106.94	1.22e-06	0.00344285
4	1806089	G	T	FGFR3	G372C	Missense	GGG	GTG	4	0.0185757	215.335	1.24e-06	0.00349464
17	7578440	T	C	TP53	K164E	Missense	CAA	CGA	3	0.00644385	465.56	1.25e-06	0.00351316
17	7578253	C	A	TP53	G199V	Missense	GGA	GTA	4	0.0186647	214.309	1.27e-06	0.00354032
17	7577127	C	A	TP53	E271*	Nonsense	TGA	TTA	4	0.0187111	213.777	1.28e-06	0.00356471
2	178098806	G	T	NFE2L2	T80K	Missense	ACA	AAA	3	0.00657551	456.239	1.33e-06	0.00370021
12	25398262	C	G	KRAS	L19F	Missense	TGA	TCA	4	0.0193192	207.047	1.44e-06	0.00400551
3	41266101	C	T	CTNNB1	S33F	Missense	TCT	TTT	5	0.0372908	134.081	1.51e-06	0.00417219
17	7579494	T	A	TP53	R65*	Nonsense	CAG	CTG	3	0.0071522	419.452	1.71e-06	0.00470434
1	27101342	G	T	ARID1A	E1542*	Nonsense	CGA	CTA	4	0.0206151	194.032	1.85e-06	0.00508622
9	21971153	C	A	CDKN2A.p14arf	G83V	Missense	GGA	GTA	4	0.0206939	193.294	1.88e-06	0.00514712
9	21971153	C	A	CDKN2A.p16INK4a	E69*	Nonsense	GGA	GTA	4	0.0207296	192.961	1.89e-06	0.00516767
18	48604787	G	C	SMAD4	D537H	Missense	AGA	ACA	4	0.0213004	187.79	2.09e-06	0.0057131
2	198265658	T	A	SF3B1	L833F	Missense	TAG	TTG	3	0.00768524	390.358	2.11e-06	0.00572473
2	198265662	T	A	SF3B1	.	Essential_Splice	TAG	TTG	3	0.00768524	390.358	2.11e-06	0.00572473
12	56482341	G	T	ERBB3	D297Y	Missense	GGA	GTA	4	0.021464	186.359	2.15e-06	0.00583642
17	7577111	G	T	TP53	A276D	Missense	GCC	GAC	3	0.00787282	381.058	2.26e-06	0.00611455
17	7578556	T	C	TP53	.	Essential_Splice	CAG	CGG	3	0.00813561	368.749	2.49e-06	0.00671724
17	7578175	A	G	TP53	.	Essential_Splice	GTC	GCC	3	0.00825363	363.476	2.6e-06	0.00699002
5	112174096	C	A	APC	Y935*	Nonsense	ACA	AAA	3	0.00833241	360.04	2.67e-06	0.00716986
8	38274849	G	T	FGFR1	N577K	Missense	ACC	AAC	3	0.00836764	358.524	2.71e-06	0.00724115
15	45003747	G	A	B2M	M1I	Missense	TGT	TAT	3	0.00861967	348.041	2.95e-06	0.00788067
7	55249005	G	T	EGFR	S768I	Missense	AGC	ATC	3	0.00864497	347.022	2.98e-06	0.00792905
10	89711891	G	A	PTEN	S170N	Missense	AGT	AAT	3	0.00881017	340.515	3.15e-06	0.00836117
17	7579389	G	A	TP53	Q100*	Nonsense	CCA	CTA	4	0.0238636	167.619	3.21e-06	0.008512
17	7579312	C	T	TP53	T125T	Synonymous	CGG	CAG	7	0.0938729	74.5689	3.27e-06	0.00863816
12	56478854	G	T	ERBB3	V104L	Missense	CGT	CTT	4	0.0242079	165.235	3.39e-06	0.00893879
7	151962165	G	T	KMT2C	A381E	Missense	GCA	GAA	3	0.00908072	330.37	3.44e-06	0.00904712
7	140481411	C	T	BRAF	G466E	Missense	GGA	GAA	5	0.0452766	110.432	3.61e-06	0.00947226
10	89720679	C	T	PTEN	T277I	Missense	ACA	ATA	3	0.00928607	323.065	3.67e-06	0.00961284
17	7578205	C	A	TP53	S215I	Missense	AGT	ATT	3	0.00932308	321.782	3.72e-06	0.00965999
17	7578555	C	A	TP53	.	Essential_Splice	AGT	ATT	3	0.00932308	321.782	3.72e-06	0.00965999
17	37881000	G	T	ERBB2	V777L	Missense	TGT	TTT	3	0.00932476	321.724	3.72e-06	0.00965999
19	45872219	T	C	ERCC2	Y72C	Missense	TAC	TGC	3	0.00939328	319.377	3.8e-06	0.00982186
19	45873455	T	C	ERCC2	Y14C	Missense	TAC	TGC	3	0.00939328	319.377	3.8e-06	0.00982186
13	48953728	A	G	RB1	.	Essential_Splice	TAG	TGG	3	0.00959901	312.532	4.05e-06	0.0104401
17	7577105	G	A	TP53	P278L	Missense	CCT	CTT	4	0.0256079	156.202	4.19e-06	0.0107732
17	7577102	C	T	TP53	G279E	Missense	GGG	GAG	4	0.0261871	152.747	4.55e-06	0.0116857
6	26032138	C	G	HIST1H3B	E51Q	Missense	CGA	CCA	3	0.0100055	299.834	4.57e-06	0.0116935
9	21971107	T	C	CDKN2A.p14arf	R98R	Synonymous	GAC	GGC	3	0.0100109	299.673	4.58e-06	0.0116935
9	21971107	T	C	CDKN2A.p16INK4a	D84G	Missense	GAC	GGC	3	0.0100282	299.157	4.6e-06	0.0117247
4	55599320	G	C	KIT	D816H	Missense	AGA	ACA	4	0.0263954	151.542	4.69e-06	0.0119229
22	41553402	G	A	EP300	C1164Y	Missense	TGT	TAT	3	0.0102157	293.666	4.86e-06	0.0123188
6	26031895	G	C	HIST1H3B	R132G	Missense	TCG	TGG	3	0.0102327	293.177	4.88e-06	0.0123439
1	27099008	C	T	ARID1A	Q1142*	Nonsense	GCA	GTA	3	0.0102393	292.989	4.89e-06	0.0123439
19	1207162	A	T	STK11	K84*	Nonsense	GAA	GTA	2	0.00156948	1274.31	5.01e-06	0.0126274
3	178936083	A	C	PIK3CA	E542A	Missense	GAA	GCA	2	0.00158564	1261.32	5.12e-06	0.0128577
17	47696688	T	G	SPOP	Y87S	Missense	TAC	TCC	2	0.0015917	1256.52	5.16e-06	0.0129248
17	7577610	T	A	TP53	.	Essential_Splice	TAG	TTG	3	0.0104351	287.492	5.17e-06	0.0129248
6	26032069	C	T	HIST1H3B	E74K	Missense	AGA	AAA	4	0.0272717	146.672	5.3e-06	0.0132187
19	52719042	C	T	PPP2R1A	A273V	Missense	GCA	GTA	3	0.0105858	283.4	5.39e-06	0.0134151
3	47161670	A	C	SETD2	.	Essential_Splice	GTA	GGA	2	0.00163014	1226.89	5.41e-06	0.0134294
3	178916614	A	G	PIK3CA	M1V	Missense	AAT	AGT	3	0.0107755	278.409	5.68e-06	0.0140641
2	141598520	T	G	LRP1B	K1694T	Missense	AAG	ACG	3	0.0108845	275.622	5.85e-06	0.0144498
14	105246445	A	C	AKT1	L52R	Missense	CTC	CGC	2	0.0017213	1161.91	6.03e-06	0.0148636
7	151962139	C	T	KMT2C	V390M	Missense	AGT	AAT	3	0.0110543	271.388	6.12e-06	0.0150161
17	7577559	G	C	TP53	S241C	Missense	TCC	TGC	3	0.0110549	271.373	6.12e-06	0.0150161
17	47696643	A	C	SPOP	F102C	Missense	TTC	TGC	2	0.00173849	1150.42	6.15e-06	0.0150569
17	7578205	C	T	TP53	S215N	Missense	AGT	AAT	3	0.0111958	267.958	6.35e-06	0.0155103
17	7578550	G	A	TP53	S127F	Missense	TCC	TTC	6	0.0780998	76.8248	6.54e-06	0.0159584
10	89692794	A	G	PTEN	H93R	Missense	CAT	CGT	3	0.0113369	264.623	6.58e-06	0.0160142
17	7579373	C	A	TP53	G105V	Missense	GGC	GTC	3	0.0114379	262.286	6.75e-06	0.0163964
17	29528441	C	T	NF1	Q400*	Nonsense	TCA	TTA	5	0.052282	95.6352	6.82e-06	0.0165092
10	89717708	C	T	PTEN	Q245*	Nonsense	TCA	TTA	5	0.0524915	95.2535	6.94e-06	0.0167254
10	89720741	C	T	PTEN	Q298*	Nonsense	TCA	TTA	5	0.0524915	95.2535	6.94e-06	0.0167254
20	57428683	T	G	GNAS	P121P	Synonymous	CTG	CGG	2	0.00185835	1076.22	7.02e-06	0.0168864
14	65544747	C	T	MAX	R60Q	Missense	CGG	CAG	6	0.079454	75.5154	7.12e-06	0.0170987
7	6441974	C	T	RAC1	A178V	Missense	GCG	GTG	6	0.0795597	75.4151	7.17e-06	0.0171619
2	178098957	G	A	NFE2L2	L30F	Missense	TCT	TTT	4	0.0295967	135.15	7.18e-06	0.0171619
17	7574012	C	A	TP53	E339*	Nonsense	CGA	CTA	4	0.0299002	133.779	7.46e-06	0.0177837
3	49412898	T	G	RHOA	Y42S	Missense	TAT	TCT	2	0.00192304	1040.02	7.51e-06	0.0178764
4	99339876	G	T	RAP1GDS1	V371L	Missense	TGT	TTT	3	0.0118968	252.169	7.57e-06	0.0179525
3	178916854	G	A	PIK3CA	E81K	Missense	AGA	AAA	4	0.0300482	133.119	7.6e-06	0.0179525
3	178922324	G	A	PIK3CA	E365K	Missense	AGA	AAA	4	0.0300482	133.119	7.6e-06	0.0179525
2	178098968	T	G	NFE2L2	Q26P	Missense	CAA	CCA	2	0.00194056	1030.63	7.65e-06	0.0180422
17	7578206	T	C	TP53	S215G	Missense	TAG	TGG	3	0.0119752	250.517	7.72e-06	0.0181669
17	7577586	A	C	TP53	I232S	Missense	ATC	AGC	2	0.00195961	1020.61	7.8e-06	0.018276
17	7578265	A	C	TP53	I195S	Missense	ATC	AGC	2	0.00195961	1020.61	7.8e-06	0.018276
6	29910587	G	T	HLA-A	E43*	Nonsense	GGA	GTA	3	0.0120274	249.431	7.82e-06	0.0182777
17	7578530	A	G	TP53	F134L	Missense	GTT	GCT	3	0.0121528	246.856	8.06e-06	0.0187971
19	1220640	C	T	STK11	Q220*	Nonsense	CCA	CTA	3	0.0125113	239.783	8.77e-06	0.020411
2	178098800	T	A	NFE2L2	E82V	Missense	GAA	GTA	2	0.00210722	949.118	9.01e-06	0.0209352
17	7579368	A	C	TP53	Y107D	Missense	CTA	CGA	2	0.00212175	942.617	9.14e-06	0.0211777
17	7577544	A	C	TP53	M246R	Missense	ATG	AGG	2	0.00213184	938.156	9.23e-06	0.0213324
17	7579361	A	C	TP53	F109C	Missense	TTC	TGC	2	0.00216478	923.879	9.51e-06	0.0219461
17	7577570	C	A	TP53	M237I	Missense	TGT	TTT	3	0.0128884	232.767	9.56e-06	0.0220115
3	49412958	A	C	RHOA	L22R	Missense	CTC	CGC	2	0.00217396	919.98	9.59e-06	0.0220368
17	7576851	A	C	TP53	.	Essential_Splice	GTA	GGA	2	0.00222005	900.879	1e-05	0.022927
17	7578503	C	T	TP53	V143M	Missense	TGT	TAT	3	0.0132003	227.268	1.02e-05	0.023402
20	40864897	T	G	PTPRT	R791R	Synonymous	AAG	ACG	3	0.013204	227.204	1.03e-05	0.023402
17	7577565	T	C	TP53	N239S	Missense	AAC	AGC	3	0.0132118	227.071	1.03e-05	0.023402
5	112164616	C	T	APC	R564*	Nonsense	GCG	GTG	7	0.116038	60.3249	1.03e-05	0.0234788
5	112175303	C	T	APC	Q1338*	Nonsense	GCA	GTA	3	0.0132471	226.465	1.04e-05	0.0234844
3	41274897	T	G	CTNNB1	W383G	Missense	TTG	TGG	2	0.00226894	881.467	1.04e-05	0.0236392
17	7578262	C	G	TP53	R196P	Missense	CGA	CCA	3	0.0133254	225.135	1.05e-05	0.0237886
17	7578416	C	A	TP53	V172F	Missense	GGT	GTT	3	0.0134223	223.509	1.08e-05	0.0241921
17	7579699	C	A	TP53	.	Essential_Splice	GGT	GTT	3	0.0134223	223.509	1.08e-05	0.0241921
15	66727451	A	C	MAP2K1	Q56P	Missense	CAG	CCG	2	0.00230563	867.441	1.08e-05	0.0242014
9	21971108	C	A	CDKN2A.p14arf	R98L	Missense	CGA	CTA	4	0.0331509	120.66	1.09e-05	0.0244548
12	25378647	T	G	KRAS	K117N	Missense	AAT	ACT	2	0.00232539	860.073	1.1e-05	0.024508
9	21971108	C	A	CDKN2A.p16INK4a	D84Y	Missense	CGA	CTA	4	0.0332081	120.452	1.1e-05	0.024508
19	10610247	C	A	KEAP1	V155F	Missense	CGT	CTT	3	0.0135605	221.23	1.11e-05	0.0246632
17	47696424	G	T	SPOP	F133L	Missense	TCA	TAA	3	0.0137222	218.624	1.15e-05	0.0254724
X	76909629	G	A	ATRX	R1426*	Nonsense	GCG	GTG	7	0.118549	59.0472	1.16e-05	0.0256397
17	76991201	G	T	CANT1	P245Q	Missense	CCG	CAG	4	0.0338592	118.136	1.18e-05	0.0261027
12	25380282	G	C	KRAS	A59G	Missense	GCA	GGA	2	0.00241591	827.845	1.18e-05	0.0261207
3	178936094	C	G	PIK3CA	Q546E	Missense	GCA	GGA	2	0.00242932	823.276	1.2e-05	0.0263556
13	48919290	T	A	RB1	L152*	Nonsense	TTG	TAG	2	0.00243875	820.092	1.21e-05	0.026505
11	108225561	T	G	ATM	V2937G	Missense	GTG	GGG	2	0.00244635	817.543	1.21e-05	0.0265896
17	7578190	T	G	TP53	Y220S	Missense	TAT	TCT	2	0.00244769	817.097	1.21e-05	0.0265896
3	41266100	T	G	CTNNB1	S33A	Missense	CTC	CGC	2	0.00245414	814.949	1.22e-05	0.0266746
3	178936083	A	T	PIK3CA	E542V	Missense	GAA	GTA	2	0.0024766	807.56	1.24e-05	0.0271069
20	31022345	C	T	ASXL1	G610G	Synonymous	GCG	GTG	6	0.0891111	67.3316	1.25e-05	0.0271186
3	178952007	A	G	PIK3CA	Y1021C	Missense	TAC	TGC	3	0.014201	211.253	1.27e-05	0.0275064
11	533552	C	G	HRAS	K117N	Missense	AGT	ACT	2	0.00252073	793.42	1.29e-05	0.0279056
9	21974695	G	T	CDKN2A.p16INK4a	Y44*	Nonsense	ACG	AAG	3	0.014368	208.797	1.31e-05	0.0283382
17	7577545	T	C	TP53	M246V	Missense	CAT	CGT	3	0.0144067	208.237	1.32e-05	0.0284448
17	7577572	T	C	TP53	M237V	Missense	CAT	CGT	3	0.0144067	208.237	1.32e-05	0.0284448
3	10183734	C	A	VHL	S68*	Nonsense	TCG	TAG	3	0.0146658	204.558	1.39e-05	0.0298897
1	11184573	G	T	MTOR	S2215Y	Missense	TCT	TAT	3	0.0147039	204.028	1.4e-05	0.0300545
17	7579314	T	G	TP53	T125P	Missense	CAC	CCC	2	0.002636	758.726	1.41e-05	0.030134
1	226252155	G	A	H3F3A	G35R	Missense	AGG	AAG	3	0.014819	202.443	1.43e-05	0.0305923
5	112170863	G	A	APC	.	Essential_Splice	GGT	GAT	3	0.014825	202.361	1.43e-05	0.0305923
17	7577157	T	G	TP53	.	Essential_Splice	TAG	TCG	2	0.00266732	749.815	1.44e-05	0.0306662
17	7577144	A	C	TP53	L265R	Missense	CTG	CGG	2	0.00268193	745.731	1.46e-05	0.0308175
17	7578496	A	C	TP53	L145R	Missense	CTG	CGG	2	0.00268193	745.731	1.46e-05	0.0308175
17	7579355	A	C	TP53	L111R	Missense	CTG	CGG	2	0.00268193	745.731	1.46e-05	0.0308175
7	55221710	C	T	EGFR	R252C	Missense	CCG	CTG	6	0.0921653	65.1004	1.47e-05	0.0309461
3	10188250	C	G	VHL	N131K	Missense	ACC	AGC	2	0.00271105	737.722	1.49e-05	0.0313622
6	18237647	C	G	DEK	S288T	Missense	AGC	ACC	2	0.0027197	735.375	1.5e-05	0.0314994
7	116417457	G	A	MET	V1110I	Missense	TGT	TAT	3	0.0151916	197.478	1.54e-05	0.0323151
3	52437795	G	A	BAP1	Q456*	Nonsense	CCA	CTA	3	0.0152163	197.158	1.55e-05	0.0324035
17	7578204	A	C	TP53	S215R	Missense	GTG	GGG	2	0.00280755	712.365	1.59e-05	0.0332274
17	7578369	A	C	TP53	.	Essential_Splice	GTG	GGG	2	0.00280755	712.365	1.59e-05	0.0332274
17	7578412	A	C	TP53	V173G	Missense	GTG	GGG	2	0.00280755	712.365	1.59e-05	0.0332274
3	178952074	G	T	PIK3CA	M1043I	Missense	TGA	TTA	3	0.0154798	193.8	1.62e-05	0.0337694
12	65462686	T	A	WIF1	.	Essential_Splice	TAG	TTG	3	0.0154875	193.704	1.63e-05	0.0337694
22	28193502	C	G	MN1	W1010C	Missense	GGG	GCG	2	0.00291584	685.907	1.72e-05	0.0355838
3	178951964	G	C	PIK3CA	G1007R	Missense	TGG	TCG	2	0.00291742	685.538	1.72e-05	0.0355838
5	112175101	T	A	APC	C1270*	Nonsense	GTT	GAT	2	0.0029341	681.639	1.74e-05	0.0359199
10	89717762	A	T	PTEN	K263*	Nonsense	CAA	CTA	2	0.00294048	680.161	1.75e-05	0.0360059
5	112175207	G	T	APC	E1306*	Nonsense	AGA	ATA	3	0.015929	188.336	1.76e-05	0.0362004
5	112175216	G	T	APC	E1309*	Nonsense	AGA	ATA	3	0.015929	188.336	1.76e-05	0.0362004
17	7577064	T	A	TP53	K292*	Nonsense	GAA	GTA	2	0.00299356	668.1	1.81e-05	0.0370946
17	7578247	A	T	TP53	L201*	Nonsense	TTG	TAG	2	0.00304246	657.362	1.87e-05	0.0382345
12	124979739	G	T	NCOR2	P20Q	Missense	CCG	CAG	4	0.0386503	103.492	1.91e-05	0.0390156
3	41266104	G	T	CTNNB1	G34V	Missense	GGA	GTA	3	0.0165539	181.227	1.97e-05	0.0401366
3	41266103	G	C	CTNNB1	G34R	Missense	TGG	TCG	2	0.00312759	639.469	1.98e-05	0.0401582
17	7579699	C	T	TP53	.	Essential_Splice	GGT	GAT	3	0.01662	180.505	1.99e-05	0.0404466
5	112174112	G	T	APC	E941*	Nonsense	GGA	GTA	3	0.0166488	180.193	2e-05	0.0405717
3	12645699	G	A	RAF1	S257L	Missense	TCG	TTG	8	0.166579	48.0252	2.01e-05	0.0407092
5	112174043	G	T	APC	E918*	Nonsense	TGA	TTA	3	0.0166902	179.746	2.02e-05	0.0407092
19	10610366	A	T	KEAP1	L115Q	Missense	CTG	CAG	2	0.0031826	628.417	2.05e-05	0.0411823
7	101839973	G	C	CUX1	A439P	Missense	GGC	GCC	2	0.00319543	625.894	2.06e-05	0.0414348
1	120539834	A	T	NOTCH2	C179*	Nonsense	GTG	GAG	2	0.00322195	620.742	2.1e-05	0.0420414
3	49405969	A	C	RHOA	L57V	Missense	TTT	TGT	2	0.00322955	619.282	2.11e-05	0.0421595
7	27204770	G	C	HOXA9	P103A	Missense	GCC	GGC	2	0.00324414	616.496	2.13e-05	0.0423839
1	11184589	C	G	MTOR	A2210P	Missense	GGC	GCC	2	0.00324428	616.47	2.13e-05	0.0423839
3	178916936	G	A	PIK3CA	R108H	Missense	CGT	CAT	7	0.13338	52.4818	2.13e-05	0.0424769
9	21971111	G	C	CDKN2A.p14arf	A97G	Missense	GCA	GGA	2	0.00325567	614.314	2.14e-05	0.0425216
9	21971111	G	C	CDKN2A.p16INK4a	H83D	Missense	GCA	GGA	2	0.00326129	613.255	2.15e-05	0.0425885
2	178098803	C	G	NFE2L2	G81A	Missense	GGT	GCT	2	0.00327057	611.513	2.16e-05	0.0427505
2	202149644	A	T	CASP8	D362V	Missense	GAC	GTC	2	0.00328808	608.258	2.18e-05	0.0431262
17	73775146	T	A	H3F3B	K37M	Missense	AAG	ATG	2	0.00330082	605.91	2.2e-05	0.0433786
17	47696689	A	T	SPOP	Y87N	Missense	TTA	TAA	2	0.00330476	605.187	2.2e-05	0.0434016
15	40915481	C	A	CASC5	R1033S	Missense	CCG	CAG	4	0.04026	99.3543	2.22e-05	0.0435408
22	41565575	A	G	EP300	Y1414C	Missense	TAT	TGT	3	0.0172512	173.901	2.22e-05	0.0435408
7	55241708	G	C	EGFR	G719A	Missense	GGC	GCC	2	0.00334095	598.632	2.25e-05	0.0440542
2	178098956	A	T	NFE2L2	L30H	Missense	CTT	CAT	2	0.00334358	598.161	2.26e-05	0.0440542
17	47696430	C	G	SPOP	W131C	Missense	GGG	GCG	2	0.00334507	597.894	2.26e-05	0.0440542
18	45368211	G	T	SMAD2	S464*	Nonsense	TCA	TAA	3	0.0174127	172.288	2.28e-05	0.0443975
1	115258748	C	G	NRAS	G12R	Missense	AGG	ACG	2	0.00338054	591.621	2.31e-05	0.0448073
19	1221228	G	T	STK11	G251C	Missense	GGG	GTG	3	0.0174906	171.521	2.31e-05	0.0448073
3	49412898	T	C	RHOA	Y42C	Missense	TAT	TGT	3	0.0175132	171.299	2.32e-05	0.044893
19	4110509	T	A	MAP2K2	M150L	Missense	CAT	CTT	2	0.00340551	587.284	2.34e-05	0.045236
4	153251907	G	A	FBXW7	R367*	Nonsense	GCG	GTG	6	0.102181	58.7196	2.39e-05	0.046109
19	42791718	C	T	CIC	R1111W	Missense	GCG	GTG	5	0.0700397	71.3881	2.39e-05	0.046109
4	126239735	T	G	FAT4	T723T	Synonymous	CTG	CGG	2	0.00345418	579.009	2.41e-05	0.0462219
15	90631838	C	A	IDH2	R172M	Missense	AGG	ATG	3	0.0177476	169.037	2.41e-05	0.0462219
2	198266711	T	C	SF3B1	K741E	Missense	AAA	AGA	2	0.00348475	573.929	2.45e-05	0.0469252
3	41274911	T	A	CTNNB1	N387K	Missense	ATC	AAC	2	0.00352015	568.158	2.5e-05	0.0477899
22	36696961	T	A	MYH9	E925V	Missense	GAG	GTG	2	0.00357689	559.145	2.58e-05	0.0491053
17	47696643	A	G	SPOP	F102S	Missense	TTC	TCC	2	0.00357823	558.936	2.58e-05	0.0491053
17	7578475	G	A	TP53	P152L	Missense	CCG	CTG	6	0.103878	57.7602	2.58e-05	0.0491053
9	37020768	A	C	PAX5	V26G	Missense	GTT	GGT	2	0.00361238	553.652	2.63e-05	0.0499487
17	7578402	G	C	TP53	C176W	Missense	GCC	GGC	2	0.00362824	551.232	2.65e-05	0.0502068
17	7578525	G	C	TP53	C135W	Missense	GCC	GGC	2	0.00362824	551.232	2.65e-05	0.0502068
4	55602664	G	C	KIT	A829P	Missense	GGC	GCC	2	0.00365443	547.281	2.69e-05	0.0507983
10	89720876	G	C	PTEN	.	Essential_Splice	GGT	GCT	2	0.00365622	547.012	2.69e-05	0.0507983
1	27097665	C	G	ARID1A	S1085*	Nonsense	TCA	TGA	3	0.0184832	162.309	2.71e-05	0.0509283
4	1803564	C	T	FGFR3	R248C	Missense	GCG	GTG	5	0.0724347	69.0277	2.76e-05	0.0517915
17	29585518	A	G	NF1	K1444E	Missense	AAA	AGA	2	0.00370855	539.295	2.77e-05	0.0519273
17	7573982	C	A	TP53	E349*	Nonsense	GGA	GTA	3	0.0186647	160.731	2.78e-05	0.0519273
17	7577082	C	A	TP53	E286*	Nonsense	GGA	GTA	3	0.0186647	160.731	2.78e-05	0.0519273
17	7579310	A	T	TP53	.	Essential_Splice	GTC	GAC	2	0.00371717	538.043	2.78e-05	0.0519273
10	89692902	G	A	PTEN	G129E	Missense	GGA	GAA	4	0.0429379	93.1579	2.8e-05	0.0519273
17	29559101	C	T	NF1	Q1070*	Nonsense	CCA	CTA	3	0.0187038	160.395	2.8e-05	0.0519273
17	7578188	C	A	TP53	E221*	Nonsense	TGA	TTA	3	0.0187111	160.333	2.8e-05	0.0519273
17	7579521	C	A	TP53	E56*	Nonsense	TGA	TTA	3	0.0187111	160.333	2.8e-05	0.0519273
17	47696426	A	T	SPOP	F133I	Missense	ATT	AAT	2	0.00374464	534.097	2.82e-05	0.0522524
17	7577534	C	G	TP53	R249S	Missense	GGC	GCC	2	0.00376552	531.136	2.86e-05	0.0527404
2	178098800	T	C	NFE2L2	E82G	Missense	GAA	GGA	2	0.00378299	528.682	2.88e-05	0.0531159
7	116422117	T	A	MET	F1218I	Missense	GTT	GAT	2	0.00378558	528.321	2.89e-05	0.0531159
7	148508728	A	T	EZH2	Y646N	Missense	ATA	AAA	2	0.0038045	525.693	2.91e-05	0.0535517
3	155643090	A	T	GMPS	M499L	Missense	GAT	GTT	2	0.00382383	523.036	2.94e-05	0.0539996
19	11132430	A	T	SMARCA4	E882D	Missense	AAG	ATG	2	0.00383368	521.692	2.96e-05	0.0541182
2	178098799	T	A	NFE2L2	E82D	Missense	AAT	ATT	2	0.00383466	521.559	2.96e-05	0.0541182
8	103317335	A	T	UBR5	N935K	Missense	ATA	AAA	2	0.00385207	519.202	2.99e-05	0.0544263
3	10191558	T	C	VHL	L184P	Missense	CTC	CCC	2	0.00385227	519.175	2.99e-05	0.0544263
17	7578400	G	C	TP53	P177R	Missense	CCC	CGC	2	0.00392454	509.614	3.1e-05	0.0563726
15	90631839	T	A	IDH2	R172W	Missense	CAG	CTG	2	0.00393437	508.341	3.12e-05	0.0565568
2	198266834	T	C	SF3B1	K700E	Missense	GAA	GGA	2	0.003958	505.306	3.15e-05	0.0571352
17	7577586	A	T	TP53	I232N	Missense	ATC	AAC	2	0.00396901	503.904	3.17e-05	0.057257
17	7578265	A	T	TP53	I195N	Missense	ATC	AAC	2	0.00396901	503.904	3.17e-05	0.057257
20	60747746	C	A	SS18L1	Q312K	Missense	CCA	CAA	3	0.0195537	153.423	3.18e-05	0.0573157
4	1806092	A	T	FGFR3	S373C	Missense	CAG	CTG	2	0.00398242	502.207	3.19e-05	0.05739
9	102607053	T	A	NR4A3	T470T	Synonymous	CTG	CAG	2	0.00398378	502.036	3.19e-05	0.05739
17	7578493	C	T	TP53	W146*	Nonsense	TGG	TAG	3	0.019669	152.525	3.23e-05	0.0579933
15	57554384	T	A	TCF12	H520Q	Missense	ATA	AAA	2	0.00402027	497.479	3.25e-05	0.058241
19	11118635	A	G	SMARCA4	K687E	Missense	GAA	GGA	2	0.00403729	495.382	3.28e-05	0.0586326
17	40474482	T	A	STAT3	Y640F	Missense	TAC	TTC	2	0.00404486	494.455	3.29e-05	0.0587525
3	10188309	T	C	VHL	I151T	Missense	ATC	ACC	2	0.00407317	491.019	3.34e-05	0.0594709
X	70349255	G	C	MED12	V1223L	Missense	TGT	TCT	2	0.00409653	488.219	3.37e-05	0.0599621
5	67589149	A	T	PIK3R1	K379N	Missense	AAT	ATT	2	0.00409698	488.165	3.38e-05	0.0599621
17	7577129	A	C	TP53	F270C	Missense	TTT	TGT	2	0.00411065	486.541	3.4e-05	0.0601914
17	7577096	T	A	TP53	D281V	Missense	GAC	GTC	2	0.00411174	486.413	3.4e-05	0.0601914
17	29556163	C	T	NF1	L844F	Missense	CCT	CTT	3	0.0200709	149.47	3.42e-05	0.0605306
5	112151261	C	T	APC	R302*	Nonsense	TCG	TTG	8	0.184234	43.4232	3.47e-05	0.0611681
17	7579374	C	G	TP53	G105R	Missense	GGG	GCG	2	0.00416531	480.156	3.49e-05	0.0614503
3	10183763	A	G	VHL	N78D	Missense	CAA	CGA	2	0.00417009	479.606	3.5e-05	0.0614891
2	24260579	G	C	C2orf44	Q596E	Missense	TCA	TGA	3	0.0202519	148.134	3.51e-05	0.0616943
12	394751	A	T	KDM5A	A1648A	Synonymous	CTG	CAG	2	0.00418935	477.401	3.53e-05	0.0618499
2	198267481	T	A	SF3B1	N626Y	Missense	TAA	TTA	2	0.00420093	476.085	3.55e-05	0.0620875
1	11174395	A	T	MTOR	L2427Q	Missense	CTG	CAG	2	0.00425663	469.855	3.64e-05	0.0636241
22	41560092	A	T	EP300	H1255L	Missense	CAT	CTT	2	0.004272	468.164	3.67e-05	0.0638244
3	49405953	C	T	RHOA	G62E	Missense	GGG	GAG	3	0.020574	145.815	3.68e-05	0.0638244
3	178916891	G	A	PIK3CA	R93Q	Missense	CGG	CAG	5	0.0776617	64.3818	3.68e-05	0.0638244
17	7577117	A	C	TP53	V274G	Missense	GTT	GGT	2	0.00428439	466.811	3.69e-05	0.0638244
17	7578415	A	C	TP53	V172G	Missense	GTT	GGT	2	0.00428439	466.811	3.69e-05	0.0638244
17	7578530	A	C	TP53	F134V	Missense	GTT	GGT	2	0.00428439	466.811	3.69e-05	0.0638244
3	52637560	A	T	PBRM1	L919Q	Missense	CTA	CAA	2	0.00432099	462.856	3.75e-05	0.064804
2	128046958	T	A	ERCC3	E259D	Missense	AAG	ATG	2	0.00432587	462.335	3.76e-05	0.0648443
18	61011643	C	A	KDSR	K231N	Missense	AGG	ATG	3	0.0207692	144.444	3.78e-05	0.065017
17	37880220	T	C	ERBB2	L755S	Missense	TTG	TCG	2	0.00434503	460.296	3.79e-05	0.0652043
3	30732942	G	A	TGFBR2	E544K	Missense	TGA	TAA	4	0.0469415	85.2125	3.85e-05	0.0660337
3	30691947	C	G	TGFBR2	S175*	Nonsense	TCA	TGA	3	0.0210264	142.678	3.91e-05	0.0669064
3	30713559	C	G	TGFBR2	S320*	Nonsense	TCA	TGA	3	0.0210264	142.678	3.91e-05	0.0669064
17	7579414	C	T	TP53	W91*	Nonsense	GGC	GAC	3	0.0210938	142.222	3.95e-05	0.0674113
3	178936083	A	G	PIK3CA	E542G	Missense	GAA	GGA	2	0.00444612	449.83	3.97e-05	0.0676986
3	52651513	T	A	PBRM1	N528I	Missense	AAT	ATT	2	0.00445914	448.517	3.99e-05	0.0679833
17	7578290	C	G	TP53	.	Essential_Splice	AGG	ACG	2	0.00446602	447.826	4e-05	0.0680831
15	90631839	T	C	IDH2	R172G	Missense	CAG	CGG	2	0.00447534	446.894	4.02e-05	0.0682563
12	25378647	T	A	KRAS	K117N	Missense	AAT	ATT	2	0.00448196	446.233	4.03e-05	0.0683482
16	3788618	G	A	CREBBP	R1446C	Missense	CCG	CTG	5	0.0794518	62.9312	4.05e-05	0.0684761
10	89711882	C	G	PTEN	T167S	Missense	ACT	AGT	2	0.00451129	443.333	4.08e-05	0.0690178
2	178098968	T	C	NFE2L2	Q26R	Missense	CAA	CGA	2	0.00453593	440.924	4.13e-05	0.0696072
8	71128948	G	A	NCOA2	P11P	Synonymous	CCT	CTT	3	0.0214397	139.927	4.13e-05	0.0696072
8	30945390	A	T	WRN	E510D	Missense	AAG	ATG	2	0.00454308	440.23	4.14e-05	0.0696545
7	101845438	A	G	CUX1	E965G	Missense	GAA	GGA	2	0.00456057	438.542	4.17e-05	0.0700762
17	47696424	G	C	SPOP	F133L	Missense	TCA	TGA	3	0.021529	139.347	4.18e-05	0.0701046
19	10602727	T	A	KEAP1	Q284L	Missense	CAG	CTG	2	0.00460733	434.091	4.26e-05	0.0712075
11	17741783	A	G	MYOD1	N152D	Missense	CAA	CGA	2	0.00461466	433.402	4.27e-05	0.0712075
6	29911150	T	C	HLA-A	L150P	Missense	CTG	CCG	2	0.00461466	433.401	4.27e-05	0.0712075
1	11169377	T	A	MTOR	I2500F	Missense	GAT	GTT	2	0.0046183	433.06	4.28e-05	0.0712075
11	533552	C	A	HRAS	K117N	Missense	AGT	ATT	2	0.00462511	432.423	4.29e-05	0.0712075
17	7577536	T	A	TP53	R249W	Missense	GAG	GTG	2	0.00462665	432.278	4.29e-05	0.0712075
17	7578410	T	A	TP53	R174W	Missense	GAG	GTG	2	0.00462665	432.278	4.29e-05	0.0712075
3	10191570	T	C	VHL	L188P	Missense	CTG	CCG	2	0.00463436	431.559	4.31e-05	0.0713321
17	7579311	C	G	TP53	.	Essential_Splice	GGT	GCT	2	0.00464625	430.454	4.33e-05	0.0715333
13	48951053	G	C	RB1	.	Essential_Splice	AGA	ACA	3	0.0218009	137.609	4.33e-05	0.0715333
20	57480494	C	G	GNAS	Y806*	Nonsense	ACG	AGG	2	0.00475829	420.319	4.54e-05	0.0748076
10	89720852	C	T	PTEN	R335*	Nonsense	CCG	CTG	5	0.0817433	61.1671	4.55e-05	0.0748393
7	116415115	T	A	MET	V1088E	Missense	GTG	GAG	2	0.0048453	412.771	4.7e-05	0.0772991
3	178916946	G	C	PIK3CA	K111N	Missense	AGA	ACA	3	0.0225009	133.328	4.74e-05	0.0776518
3	178928079	G	C	PIK3CA	E453Q	Missense	AGA	ACA	3	0.0225009	133.328	4.74e-05	0.0776518
2	198267360	T	G	SF3B1	K666T	Missense	AAG	ACG	2	0.00487286	410.437	4.76e-05	0.0778132
12	115118848	A	T	TBX3	F165I	Missense	ATT	AAT	2	0.00489612	408.486	4.8e-05	0.0783543
X	76849221	T	C	ATRX	K2019E	Missense	GAA	GGA	2	0.0048975	408.372	4.81e-05	0.0783543
4	126239277	A	C	FAT4	T571P	Missense	AAC	ACC	2	0.0049062	407.648	4.82e-05	0.0785102
17	7578413	C	G	TP53	V173L	Missense	TGT	TCT	2	0.00492512	406.082	4.86e-05	0.07899
17	78319411	A	G	RNF213	K2475E	Missense	GAA	GGA	2	0.00492918	405.747	4.87e-05	0.078999
17	7577557	A	T	TP53	C242S	Missense	CTG	CAG	2	0.00494052	404.816	4.89e-05	0.0791193
17	7579355	A	T	TP53	L111Q	Missense	CTG	CAG	2	0.00494052	404.816	4.89e-05	0.0791193
19	42791758	G	A	CIC	R1124Q	Missense	CGG	CAG	4	0.0505412	79.1433	5e-05	0.0807647
X	70514290	T	C	NONO	S188P	Missense	CTC	CCC	2	0.00500903	399.279	5.02e-05	0.0810581
17	7578554	A	T	TP53	Y126N	Missense	GTA	GAA	2	0.00508049	393.663	5.17e-05	0.0831313
17	7579591	C	G	TP53	.	Essential_Splice	AGT	ACT	2	0.00508118	393.61	5.17e-05	0.0831313
X	44941858	C	G	KDM6A	S1068*	Nonsense	TCA	TGA	3	0.0232571	128.993	5.21e-05	0.0835934
17	7577507	T	A	TP53	E258D	Missense	AAG	ATG	2	0.00510318	391.913	5.21e-05	0.0835934
19	4117551	A	C	MAP2K2	F57V	Missense	CTT	CGT	2	0.00513882	389.194	5.28e-05	0.0846245
7	75221706	C	A	HIP1	R104L	Missense	CGA	CTA	3	0.0234683	127.832	5.34e-05	0.0854037
6	127471594	T	A	RSPO3	C105S	Missense	CTG	CAG	2	0.00517731	386.301	5.36e-05	0.0856254
22	41551100	C	T	EP300	Q1082*	Nonsense	TCA	TTA	4	0.051623	77.4848	5.39e-05	0.0858085
17	59853848	C	G	BRIP1	E671Q	Missense	TGA	TCA	3	0.0235446	127.418	5.39e-05	0.0858085
2	202149735	C	G	CASP8	I392M	Missense	TCT	TGT	3	0.0237504	126.314	5.52e-05	0.0878172
3	10191469	A	G	VHL	.	Essential_Splice	CAG	CGG	2	0.00526491	379.874	5.54e-05	0.0879871
17	7578443	A	T	TP53	Y163N	Missense	CTA	CAA	2	0.00527884	378.871	5.57e-05	0.0883169
17	7579377	G	A	TP53	Q104*	Nonsense	CCA	CTA	3	0.0238636	125.714	5.6e-05	0.0886125
4	126241801	A	T	FAT4	D1412V	Missense	GAC	GTC	2	0.00529568	377.666	5.61e-05	0.0886125
4	1806119	G	A	FGFR3	G382R	Missense	CGG	CAG	4	0.0522695	76.5265	5.63e-05	0.0887818
3	52441262	A	C	BAP1	F170V	Missense	CTT	CGT	2	0.0053113	376.556	5.64e-05	0.0888677
17	7578211	C	T	TP53	R213Q	Missense	CGA	CAA	7	0.162482	43.0816	5.71e-05	0.0897594
2	178098959	T	C	NFE2L2	D29G	Missense	GAT	GGT	2	0.00537576	372.041	5.78e-05	0.0907435
12	65448938	G	C	WIF1	C326W	Missense	GCC	GGC	2	0.00538495	371.405	5.8e-05	0.090917
11	71721833	T	G	NUMA1	K1573T	Missense	AAG	ACG	2	0.00541621	369.262	5.86e-05	0.0918279
16	3778452	T	A	CREBBP	Q2199L	Missense	CAG	CTG	2	0.00547042	365.602	5.98e-05	0.0935148
2	202151270	C	T	CASP8	Q524*	Nonsense	TCA	TTA	4	0.0533429	74.9866	6.04e-05	0.0943795
17	7577518	T	A	TP53	I255F	Missense	CAT	CTT	2	0.00552011	362.312	6.09e-05	0.0949221
4	55599338	A	T	KIT	N822Y	Missense	TAA	TTA	2	0.00553578	361.286	6.12e-05	0.0953163
13	28609758	C	G	FLT3	V491L	Missense	AGT	ACT	2	0.00554747	360.524	6.15e-05	0.0955753
20	31017757	A	G	ASXL1	S207G	Missense	CAG	CGG	2	0.00557293	358.877	6.2e-05	0.0963034
3	30713643	T	C	TGFBR2	L348P	Missense	CTG	CCG	2	0.00561679	356.075	6.3e-05	0.0976637
3	49405932	A	G	RHOA	L69P	Missense	CTG	CCG	2	0.00562627	355.476	6.32e-05	0.0977973
12	112926909	A	T	PTPN11	Q510L	Missense	CAG	CTG	2	0.00562891	355.308	6.33e-05	0.0977973
8	145737312	G	T	RECQL4	P1125P	Synonymous	CCG	CAG	3	0.0249429	120.275	6.34e-05	0.0979479
22	41513649	G	T	EP300	G185W	Missense	AGG	ATG	3	0.0249682	120.153	6.36e-05	0.098088
17	36861947	C	A	MLLT6	P21Q	Missense	CCG	CAG	3	0.0249831	120.081	6.37e-05	0.0981118
14	95557629	T	C	DICER1	E1813G	Missense	GAG	GGG	2	0.00570891	350.33	6.5e-05	0.0999826
5	132222085	C	A	AFF4	E1006*	Nonsense	CGA	CTA	3	0.0251877	119.106	6.52e-05	0.100107
17	47696432	A	G	SPOP	W131R	Missense	CTG	CCG	2	0.00575106	347.762	6.6e-05	0.101154
3	49412884	C	T	RHOA	E47K	Missense	CGA	CAA	6	0.127655	47.0018	6.62e-05	0.101282
2	141215150	C	T	LRP1B	G3232G	Synonymous	GGA	GAA	5	0.0897626	55.7025	6.65e-05	0.101685
16	3786795	C	A	CREBBP	W1472C	Missense	GGG	GTG	3	0.0255164	117.572	6.76e-05	0.103241
12	49434415	G	A	KMT2D	Q2380*	Nonsense	TCA	TTA	4	0.0551878	72.4798	6.81e-05	0.10374
17	7578542	G	A	TP53	L130F	Missense	CCT	CTT	3	0.0256079	117.151	6.83e-05	0.103858
15	50782647	C	A	USP8	P720Q	Missense	CCA	CAA	3	0.025622	117.087	6.84e-05	0.103858
6	157502244	G	C	ARID1B	V1133L	Missense	CGT	CCT	2	0.00585797	341.415	6.84e-05	0.103858
7	2946397	G	A	CARD11	P1114S	Missense	GCC	GTC	3	0.0257381	116.559	6.93e-05	0.105041
3	178937422	T	C	PIK3CA	C604R	Missense	CTG	CCG	2	0.00592456	337.578	7e-05	0.1059
8	69058566	C	T	PREX2	H1404Y	Missense	TCA	TTA	5	0.0909768	54.9591	7.02e-05	0.106127
2	212251754	A	C	ERBB4	F1102C	Missense	TTT	TGT	2	0.00596072	335.53	7.08e-05	0.106877
17	40481576	T	C	STAT3	H410R	Missense	CAC	CGC	2	0.00598514	334.161	7.14e-05	0.107591
1	65310503	T	A	JAK1	S729C	Missense	CAG	CTG	2	0.00599447	333.641	7.16e-05	0.107659
1	198711490	A	C	PTPRC	Q897H	Missense	AAG	ACG	2	0.0059959	333.561	7.17e-05	0.107659
1	65305399	A	G	JAK1	L910P	Missense	CTG	CCG	2	0.00600207	333.219	7.18e-05	0.107659
17	7577115	A	G	TP53	C275R	Missense	TTG	TCG	2	0.00600557	333.024	7.19e-05	0.107659
6	106543493	A	T	PRDM1	I99F	Missense	TAT	TTT	2	0.00600834	332.87	7.19e-05	0.107659
12	57114975	T	C	NACA	P113P	Synonymous	CAG	CGG	2	0.00602011	332.22	7.22e-05	0.107924
3	10191470	G	T	VHL	.	Essential_Splice	AGT	ATT	2	0.00603336	331.49	7.25e-05	0.108243
17	7577551	C	T	TP53	G244S	Missense	GGG	GAG	3	0.0261871	114.56	7.28e-05	0.108441
1	3342300	A	T	PRDM16	H1032L	Missense	CAC	CTC	2	0.00606927	329.529	7.34e-05	0.109212
11	71727544	C	A	NUMA1	Q384H	Missense	AGG	ATG	3	0.0264105	113.591	7.45e-05	0.110754
17	7578458	G	C	TP53	R158G	Missense	CCG	CGG	2	0.00615457	324.962	7.54e-05	0.111948
17	7577538	C	G	TP53	R248P	Missense	CGG	CCG	2	0.00619275	322.959	7.64e-05	0.112816
17	7577548	C	G	TP53	G245R	Missense	CGG	CCG	2	0.00619275	322.959	7.64e-05	0.112816
17	7579312	C	G	TP53	T125T	Synonymous	CGG	CCG	2	0.00619275	322.959	7.64e-05	0.112816
12	112888199	C	A	PTPN11	A72D	Missense	GCC	GAC	2	0.00619605	322.786	7.64e-05	0.112816
X	44870204	A	T	KDM6A	.	Essential_Splice	CAG	CTG	2	0.00620481	322.33	7.67e-05	0.112975
17	7579406	G	C	TP53	S94*	Nonsense	TCA	TGA	3	0.0268081	111.907	7.77e-05	0.114393
1	170695536	C	G	PRRX1	P198R	Missense	CCG	CGG	2	0.00627448	318.751	7.84e-05	0.115172
20	39791907	T	C	PLCG1	Y261H	Missense	CTA	CCA	2	0.00629062	317.934	7.88e-05	0.115598
5	35876392	A	C	IL7R	K395T	Missense	AAG	ACG	2	0.00630959	316.978	7.92e-05	0.116127
7	140453154	T	C	BRAF	D594G	Missense	GAT	GGT	2	0.00633697	315.608	7.99e-05	0.116962
7	55220295	A	T	EGFR	S229C	Missense	CAG	CTG	2	0.00634577	315.17	8.01e-05	0.117123
3	49405956	G	T	RHOA	A61D	Missense	GCT	GAT	2	0.0063552	314.703	8.04e-05	0.117306
10	89692893	C	A	PTEN	A126D	Missense	GCT	GAT	2	0.00636544	314.197	8.06e-05	0.117519
8	30924662	T	C	WRN	T206T	Synonymous	CTG	CCG	2	0.00637528	313.712	8.09e-05	0.117669
17	7577097	C	G	TP53	D281H	Missense	AGA	ACA	3	0.0271977	110.303	8.09e-05	0.117669
12	112888195	T	C	PTPN11	F71L	Missense	ATT	ACT	2	0.00638755	313.109	8.12e-05	0.117844
17	7578478	G	T	TP53	P151H	Missense	CCC	CAC	3	0.0273293	109.772	8.2e-05	0.11895
17	7578536	T	C	TP53	K132E	Missense	CAA	CGA	2	0.00644385	310.373	8.26e-05	0.119305
17	7579329	T	C	TP53	K120E	Missense	CAA	CGA	2	0.00644385	310.373	8.26e-05	0.119305
8	92988173	A	T	RUNX1T1	P447P	Synonymous	CTG	CAG	2	0.00644529	310.304	8.26e-05	0.119305
19	11132435	A	G	SMARCA4	H884R	Missense	CAC	CGC	2	0.00645662	309.76	8.29e-05	0.11945
11	114118040	A	C	ZBTB16	K582T	Missense	AAG	ACG	2	0.00646231	309.487	8.31e-05	0.11945
12	115120784	G	C	TBX3	T74T	Synonymous	CCG	CGG	2	0.00646247	309.479	8.31e-05	0.11945
2	202131238	T	C	CASP8	I69T	Missense	ATT	ACT	2	0.00649032	308.151	8.38e-05	0.120305
X	1584597	G	T	P2RY8	N285K	Missense	ACA	AAA	2	0.00658818	303.574	8.63e-05	0.123738
22	21344765	G	A	LZTR1	G248R	Missense	CGG	CAG	4	0.0593328	67.4164	8.76e-05	0.125426
5	112175507	C	T	APC	Q1406*	Nonsense	TCA	TTA	4	0.0595007	67.2261	8.84e-05	0.126489
10	32324595	T	C	KIF5B	T273A	Missense	GAC	GGC	2	0.00668659	299.106	8.88e-05	0.126894
2	24262225	T	C	C2orf44	K47R	Missense	AAG	AGG	2	0.00671403	297.884	8.95e-05	0.127751
3	142285059	C	G	ATR	V66L	Missense	CGT	CCT	2	0.00673076	297.143	9e-05	0.128207
19	1220717	G	T	STK11	.	Essential_Splice	TGT	TTT	2	0.00675719	295.981	9.07e-05	0.128934
16	65025671	T	A	CDH11	S271C	Missense	GAG	GTG	2	0.0067592	295.893	9.07e-05	0.128934
7	98563387	A	G	TRRAP	M2342V	Missense	GAT	GGT	2	0.00676675	295.563	9.09e-05	0.129046
5	67591086	A	G	PIK3R1	D560G	Missense	GAC	GGC	2	0.00679061	294.524	9.16e-05	0.129772
12	56481671	T	C	ERBB3	S236P	Missense	CTC	CCC	2	0.00684551	292.162	9.3e-05	0.131468
15	52606371	T	C	MYO5A	P1813P	Synonymous	CAG	CGG	2	0.00684932	292	9.31e-05	0.131468
15	52689455	T	C	MYO5A	Q421R	Missense	CAG	CGG	2	0.00684932	292	9.31e-05	0.131468
17	7577139	G	C	TP53	R267G	Missense	ACG	AGG	2	0.00686704	291.246	9.36e-05	0.131964
1	11217299	A	G	MTOR	L1460P	Missense	CTT	CCT	2	0.00687171	291.048	9.37e-05	0.131967
3	52588888	C	A	PBRM1	M1487I	Missense	TGG	TTG	3	0.0287863	104.216	9.49e-05	0.133423
19	40742001	T	C	AKT2	D324G	Missense	GAC	GGC	2	0.00695459	287.58	9.6e-05	0.134718
12	69207366	A	G	MDM2	L44L	Synonymous	TAA	TGA	2	0.00695801	287.438	9.61e-05	0.134718
22	21340177	C	G	LZTR1	S104C	Missense	TCC	TGC	2	0.00698728	286.234	9.69e-05	0.135657
19	1220699	G	T	STK11	W239C	Missense	GGT	GTT	2	0.00703709	284.209	9.82e-05	0.137357
11	534286	C	A	HRAS	G13C	Missense	CGG	CTG	3	0.0291553	102.897	9.83e-05	0.137357
18	48591901	A	G	SMAD4	D355G	Missense	GAC	GGC	2	0.0070714	282.829	9.92e-05	0.138347
10	70450720	A	G	TET1	T1854A	Missense	GAC	GGC	2	0.00710702	281.412	0.000100144	0.139539
17	7578556	T	A	TP53	.	Essential_Splice	CAG	CTG	2	0.0071522	279.634	0.0001014	0.141105
17	7578496	A	G	TP53	L145P	Missense	CTG	CCG	2	0.00716126	279.281	0.000101653	0.141274
8	31498176	T	C	NRG1	S79P	Missense	CTC	CCC	2	0.00716979	278.948	0.000101891	0.141422
18	22806441	A	C	ZNF521	F481V	Missense	CTT	CGT	2	0.00719498	277.972	0.000102596	0.142216
6	117710930	G	C	ROS1	R448G	Missense	GCG	GGG	2	0.00720296	277.664	0.00010282	0.142343
16	9857436	C	T	GRIN2A	G1322E	Missense	GGA	GAA	5	0.100363	49.8192	0.000103824	0.143548
7	73474271	T	C	ELN	G525G	Synonymous	GTG	GCG	2	0.00725579	275.642	0.000104308	0.144031
X	76849196	A	G	ATRX	L2027P	Missense	CTT	CCT	2	0.00726828	275.168	0.000104661	0.144333
19	45856356	C	G	ERCC2	E606Q	Missense	CGA	CCA	2	0.00729196	274.275	0.000105332	0.145066
12	6777207	T	C	ZNF384	A469A	Synonymous	CAG	CGG	2	0.00729701	274.085	0.000105476	0.145066
8	42163859	A	T	IKBKB	.	Essential_Splice	TAG	TTG	2	0.00730132	273.923	0.000105598	0.145066
10	89653846	C	A	PTEN	N48K	Missense	ACA	AAA	2	0.00735086	272.077	0.000107011	0.146819
19	10602310	C	A	KEAP1	G423V	Missense	GGC	GTC	2	0.0073681	271.44	0.000107505	0.147308
2	148684674	T	C	ACVR2A	I458T	Missense	ATT	ACT	2	0.00737452	271.204	0.000107689	0.147372
7	55249022	G	A	EGFR	V774M	Missense	CGT	CAT	6	0.143043	41.9453	0.000109091	0.1491
5	67591106	A	G	PIK3R1	K567E	Missense	TAA	TGA	2	0.00745243	268.369	0.000109936	0.150065
10	89692792	C	A	PTEN	D92E	Missense	ACC	AAC	2	0.0074663	267.87	0.000110339	0.150376
3	178921567	A	G	PIK3CA	D350G	Missense	GAC	GGC	2	0.00746995	267.739	0.000110445	0.150376
3	52439874	G	A	BAP1	Q280*	Nonsense	ACA	ATA	2	0.00752442	265.801	0.000112033	0.152345
17	7579358	C	G	TP53	R110P	Missense	CGT	CCT	2	0.00756493	264.378	0.000113221	0.153766
3	10188290	C	T	VHL	Q145*	Nonsense	ACA	ATA	2	0.00763664	261.895	0.000115338	0.156444
17	7578395	G	T	TP53	H179N	Missense	CCA	CAA	3	0.0309306	96.9912	0.000115931	0.157049
3	47079269	T	A	SETD2	.	Essential_Splice	TAG	TTG	2	0.00766229	261.019	0.000116101	0.15708
2	178098973	C	G	NFE2L2	W24C	Missense	GGA	GCA	2	0.00767688	260.523	0.000116535	0.15747
3	178952100	C	A	PIK3CA	T1052K	Missense	ACA	AAA	2	0.00772813	258.795	0.000118068	0.15934
4	55593661	T	C	KIT	L576P	Missense	CTT	CCT	2	0.00774045	258.383	0.000118438	0.159639
7	55223567	G	T	EGFR	G312W	Missense	TGG	TTG	3	0.0312022	96.1471	0.000118783	0.159903
3	178916692	C	A	PIK3CA	P27T	Missense	ACC	AAC	2	0.0078495	254.793	0.000121736	0.1636
16	31195528	A	T	FUS	.	Essential_Splice	TAG	TTG	2	0.00785272	254.689	0.000121834	0.1636
17	7578525	G	T	TP53	C135*	Nonsense	GCC	GAC	2	0.00787282	254.039	0.000122447	0.164217
17	7577569	A	G	TP53	C238R	Missense	GTG	GCG	2	0.00788118	253.769	0.000122702	0.164354
16	2098719	C	T	TSC2	Q35*	Nonsense	ACA	ATA	2	0.00788688	253.586	0.000122877	0.164383
5	35876425	T	G	IL7R	L406R	Missense	CTT	CGT	2	0.00794345	251.78	0.000124613	0.166497
17	7577130	A	G	TP53	F270L	Missense	CTT	CCT	2	0.00797575	250.76	0.000125609	0.16762
19	42791853	C	T	CIC	Q1156*	Nonsense	GCA	GTA	2	0.00799583	250.13	0.00012623	0.16824
7	55221723	A	G	EGFR	D256G	Missense	GAC	GGC	2	0.00801118	249.651	0.000126706	0.168665
5	112128191	C	T	APC	R232*	Nonsense	ACG	ATG	6	0.148336	40.4488	0.000127561	0.169199
5	112151204	C	T	APC	R283*	Nonsense	ACG	ATG	6	0.148336	40.4488	0.000127561	0.169199
4	187530425	G	C	FAT1	S3373*	Nonsense	TCA	TGA	3	0.0320298	93.6629	0.000127738	0.169199
4	187540391	G	C	FAT1	S2450*	Nonsense	TCA	TGA	3	0.0320298	93.6629	0.000127738	0.169199
6	106553695	A	G	PRDM1	R554G	Missense	AAG	AGG	2	0.0080556	248.274	0.000128089	0.169276
12	46230641	C	T	ARID2	S297F	Missense	TCC	TTC	4	0.0662857	60.3448	0.000128112	0.169276
19	14629110	C	G	DNAJB1	E18Q	Missense	CGA	CCA	2	0.00809703	247.004	0.000129385	0.170747
17	7576853	C	A	TP53	Q331H	Missense	AGG	ATG	3	0.0322629	92.986	0.000130334	0.171521
17	7578290	C	A	TP53	.	Essential_Splice	AGG	ATG	3	0.0322629	92.986	0.000130334	0.171521
17	7579592	T	C	TP53	.	Essential_Splice	CAG	CGG	2	0.00813561	245.833	0.000130597	0.171521
1	27106228	C	T	ARID1A	Q1947*	Nonsense	ACA	ATA	2	0.00813606	245.819	0.000130611	0.171521
19	11143966	G	C	SMARCA4	D1183H	Missense	GGA	GCA	2	0.00819292	244.113	0.000132408	0.173668
11	534285	C	T	HRAS	G13D	Missense	GGT	GAT	2	0.00824507	242.569	0.000134066	0.175555
1	93303108	T	C	RPL5	M208T	Missense	ATG	ACG	2	0.00824846	242.47	0.000134174	0.175555
3	52442512	T	C	BAP1	N78S	Missense	AAT	AGT	2	0.00830506	240.817	0.000135986	0.177558
2	178098806	G	A	NFE2L2	T80I	Missense	ACA	ATA	2	0.0083066	240.772	0.000136035	0.177558
16	3788651	C	G	CREBBP	D1435H	Missense	GGA	GCA	2	0.00834152	239.765	0.000137159	0.178722
19	34712450	A	G	LSM14A	N392S	Missense	AAT	AGT	2	0.00834466	239.674	0.00013726	0.178722
2	141641574	T	A	LRP1B	E1327D	Missense	AAG	ATG	2	0.00839509	238.234	0.000138891	0.180626
2	212589868	T	A	ERBB4	Y225F	Missense	TAC	TTC	2	0.0084226	237.456	0.000139785	0.181568
22	36710282	C	G	MYH9	E488Q	Missense	GGA	GCA	2	0.00843146	237.207	0.000140073	0.181723
6	33288742	G	A	DAXX	R270R	Synonymous	GCA	GTA	2	0.00845863	236.445	0.00014096	0.182652
18	42643182	A	G	SETBP1	K1437R	Missense	AAG	AGG	2	0.00847221	236.066	0.000141404	0.183006
17	7574026	C	A	TP53	G334V	Missense	GGG	GTG	3	0.0333609	89.9257	0.000142989	0.184213
17	7577142	C	A	TP53	G266*	Nonsense	GGG	GTG	3	0.0333609	89.9257	0.000142989	0.184213
4	126372220	A	C	FAT4	K3350T	Missense	AAG	ACG	2	0.00852155	234.699	0.000143022	0.184213
4	126412593	A	C	FAT4	Q4872H	Missense	AAG	ACG	2	0.00852155	234.699	0.000143022	0.184213
9	139412278	C	T	NOTCH1	C456Y	Missense	TGC	TAC	2	0.00854581	234.033	0.000143822	0.18502
20	50007990	T	A	NFATC2	.	Essential_Splice	TAG	TTG	2	0.00855752	233.712	0.000144208	0.185295
2	202131505	C	T	CASP8	S158F	Missense	TCT	TTT	3	0.0336233	89.2239	0.00014612	0.187527
1	115007012	T	A	TRIM33	.	Essential_Splice	TAG	TTG	2	0.00862229	231.957	0.000146355	0.187604
2	141110552	G	A	LRP1B	Q3874*	Nonsense	TCA	TTA	5	0.109735	45.5644	0.000147136	0.18838
18	48591940	C	G	SMAD4	S368C	Missense	TCC	TGC	2	0.00865782	231.005	0.000147539	0.188671
3	10188245	G	T	VHL	V130F	Missense	GGT	GTT	2	0.00868614	230.252	0.000148486	0.18943
3	10188321	G	T	VHL	.	Essential_Splice	GGT	GTT	2	0.00868614	230.252	0.000148486	0.18943
9	21971018	G	T	CDKN2A.p14arf	A128D	Missense	GCC	GAC	2	0.00872875	229.128	0.000149917	0.191028
9	21971018	G	T	CDKN2A.p16INK4a	P114T	Missense	GCC	GAC	2	0.00874382	228.733	0.000150424	0.191447
2	141747165	T	A	LRP1B	R902S	Missense	GAT	GTT	2	0.00881807	226.807	0.000152937	0.194415
2	178098962	A	G	NFE2L2	I28T	Missense	ATA	ACA	2	0.00882432	226.646	0.000153149	0.194454
19	42799059	C	T	CIC	R2421C	Missense	GCG	GTG	4	0.0700397	57.1105	0.000154451	0.195875
19	54646887	G	A	CNOT3	E20K	Missense	CGA	CAA	5	0.111374	44.894	0.000155805	0.197209
15	66729175	G	T	MAP2K1	G128V	Missense	GGC	GTC	2	0.00890404	224.617	0.00015587	0.197209
19	42791828	G	A	CIC	W1147*	Nonsense	GGT	GAT	2	0.00894824	223.508	0.000157389	0.198896
9	21971209	T	C	CDKN2A.p14arf	.	Essential_Splice	CAG	CGG	2	0.00902012	221.727	0.000159874	0.201799
6	128643452	G	A	PTPRK	S76F	Missense	TCC	TTC	4	0.0708205	56.4808	0.000160343	0.202006
9	21971209	T	C	CDKN2A.p16INK4a	.	Essential_Splice	CAG	CGG	2	0.00903569	221.344	0.000160415	0.202006
1	2493160	C	T	TNFRSF14	H200H	Synonymous	ACT	ATT	2	0.00909069	220.005	0.000162332	0.20418
X	70349258	C	T	MED12	L1224F	Missense	TCT	TTT	3	0.0349721	85.7827	0.000162873	0.204621
17	7578272	G	T	TP53	H193N	Missense	GCA	GAA	2	0.00919694	217.464	0.000166066	0.208389
1	27106861	C	T	ARID1A	R2158*	Nonsense	CCG	CTG	4	0.07162	55.8503	0.000166528	0.208725
X	76939961	A	G	ATRX	W263R	Missense	ATG	ACG	2	0.0092185	216.955	0.000166829	0.208825
7	151970812	G	T	KMT2C	H330Q	Missense	ACA	AAA	2	0.00922326	216.843	0.000166997	0.208825
8	128750924	C	G	MYC	S154W	Missense	TCG	TGG	2	0.00923465	216.575	0.000167401	0.209086
5	35876219	G	T	IL7R	K337N	Missense	AGC	ATC	2	0.00929176	215.245	0.000169433	0.211204
8	92972658	C	G	RUNX1T1	D554H	Missense	AGA	ACA	3	0.0354816	84.5509	0.000169491	0.211204
12	46245498	C	G	ARID2	P1198A	Missense	TCC	TGC	2	0.00938261	213.16	0.000172689	0.21494
14	62213681	A	G	HIF1A	M811V	Missense	AAT	AGT	2	0.00939696	212.835	0.000173206	0.215334
4	153247175	T	C	FBXW7	R543G	Missense	TAG	TGG	2	0.00940619	212.626	0.000173539	0.215477
X	123200024	G	A	STAG2	.	Essential_Splice	AGT	AAT	2	0.00941684	212.385	0.000173923	0.215477
X	123224615	G	A	STAG2	.	Essential_Splice	AGT	AAT	2	0.00941684	212.385	0.000173923	0.215477
10	89725042	A	G	PTEN	.	Essential_Splice	TAG	TGG	2	0.00942355	212.234	0.000174166	0.215528
16	68844172	G	T	CDH1	D254Y	Missense	CGA	CTA	3	0.0358713	83.6323	0.000174661	0.215892
2	178098803	C	A	NFE2L2	G81V	Missense	GGT	GTT	2	0.00944817	211.681	0.000175057	0.216132
16	10996530	C	G	CIITA	S215C	Missense	TCC	TGC	2	0.00946353	211.338	0.000175614	0.216571
3	52441304	G	A	BAP1	Q156*	Nonsense	GCA	GTA	2	0.00946954	211.203	0.000175832	0.216591
17	7578396	G	T	TP53	H178Q	Missense	ACC	AAC	2	0.00948801	210.792	0.000176504	0.217169
9	21971110	T	C	CDKN2A.p14arf	A97A	Synonymous	CAC	CGC	2	0.00952909	209.884	0.000178001	0.21876
9	21971110	T	C	CDKN2A.p16INK4a	H83R	Missense	CAC	CGC	2	0.00954554	209.522	0.000178603	0.219248
3	47155459	T	C	SETD2	N1541S	Missense	AAT	AGT	2	0.00956387	209.12	0.000179274	0.219821
7	128850319	A	G	SMO	T528A	Missense	AAC	AGC	2	0.00957071	208.971	0.000179524	0.219877
2	198281577	T	C	SF3B1	N185S	Missense	AAT	AGT	2	0.00959253	208.496	0.000180325	0.22018
2	212251789	T	G	ERBB4	E1090D	Missense	AAG	ACG	2	0.00959422	208.459	0.000180388	0.22018
2	212285296	T	G	ERBB4	K1002T	Missense	AAG	ACG	2	0.00959422	208.459	0.000180388	0.22018
5	112164586	C	T	APC	R554*	Nonsense	GCG	GTG	5	0.116038	43.0892	0.000182376	0.222354
16	65005898	T	G	CDH11	K487T	Missense	AAG	ACG	2	0.00966609	206.909	0.000183039	0.222863
19	45872380	G	A	ERCC2	S44L	Missense	TCA	TTA	3	0.0365026	82.1858	0.000183238	0.222863
7	55233043	G	C	EGFR	G598A	Missense	GGA	GCA	2	0.00967629	206.691	0.000183416	0.222863
17	37880998	G	T	ERBB2	G776V	Missense	GGT	GTT	2	0.00971101	205.952	0.000184705	0.224175
19	11129635	C	A	SMARCA4	T814K	Missense	ACG	AAG	2	0.00971853	205.792	0.000184985	0.224261
9	139412252	C	T	NOTCH1	A465T	Missense	CGC	CAC	4	0.0739244	54.1093	0.000185226	0.2243
1	144922018	T	C	PDE4DIP	Q474Q	Synonymous	AAC	AGC	2	0.00974	205.339	0.000185785	0.224722
17	37881332	G	A	ERBB2	V842I	Missense	CGT	CAT	5	0.116644	42.8656	0.000186034	0.224771
4	153244092	G	A	FBXW7	R689W	Missense	TCG	TTG	6	0.162231	36.9842	0.000186308	0.224849
12	6702730	T	C	CHD4	N789S	Missense	AAC	AGC	2	0.0097828	204.44	0.000187383	0.225764
19	1207120	G	T	STK11	E70*	Nonsense	GGA	GTA	2	0.00978559	204.382	0.000187488	0.225764
8	69033271	G	A	PREX2	R1237R	Synonymous	GGA	GAA	4	0.0744187	53.75	0.000189408	0.227821
12	46243941	C	T	ARID2	Q679*	Nonsense	ACA	ATA	2	0.0100155	199.691	0.00019619	0.235571
11	118373507	G	A	KMT2A	V2300V	Synonymous	TGT	TAT	2	0.0100181	199.639	0.00019629	0.235571
5	218471	A	G	SDHA	M1V	Missense	CAT	CGT	2	0.0100252	199.497	0.000196562	0.235634
15	66779609	G	T	MAP2K1	L313F	Missense	TGT	TTT	2	0.0100332	199.337	0.00019687	0.235739
3	10183863	G	A	VHL	S111N	Missense	AGC	AAC	2	0.0100836	198.342	0.000198805	0.23779
2	109381074	G	A	RANBP2	S1360N	Missense	AGC	AAC	2	0.0101307	197.42	0.000200621	0.239696
10	89692923	G	T	PTEN	C136F	Missense	TGT	TTT	2	0.0101421	197.197	0.000201065	0.239959
2	198257877	A	G	SF3B1	V1192A	Missense	GTA	GCA	2	0.0102272	195.557	0.000204371	0.243384
12	57490672	C	T	STAT6	C772Y	Missense	TGC	TAC	2	0.0102383	195.345	0.000204804	0.243384
1	27057796	C	T	ARID1A	Q502*	Nonsense	GCA	GTA	2	0.0102393	195.326	0.000204843	0.243384
1	27097694	C	T	ARID1A	Q1095*	Nonsense	GCA	GTA	2	0.0102393	195.326	0.000204843	0.243384
12	6788225	C	A	ZNF384	G64V	Missense	GGC	GTC	2	0.0102589	194.953	0.000205608	0.244024
X	66941796	T	G	AR	F814V	Missense	CTT	CGT	2	0.0103373	193.474	0.000208687	0.247404
11	95825260	T	C	MAML2	Q645Q	Synonymous	AAC	AGC	2	0.0103512	193.214	0.000209236	0.247781
10	89690805	G	A	PTEN	C71Y	Missense	TGT	TAT	2	0.0103876	192.538	0.000210672	0.248658
10	89692830	G	A	PTEN	C105Y	Missense	TGT	TAT	2	0.0103876	192.538	0.000210672	0.248658
10	89692923	G	A	PTEN	C136Y	Missense	TGT	TAT	2	0.0103876	192.538	0.000210672	0.248658
8	93026963	A	G	RUNX1T1	S115S	Synonymous	CTT	CCT	2	0.010405	192.216	0.000211362	0.249199
16	2122849	G	A	TSC2	.	Essential_Splice	AGC	AAC	2	0.010414	192.049	0.000211721	0.249348
22	29120963	A	G	CHEK2	.	Essential_Splice	GTA	GCA	2	0.0104225	191.892	0.000212059	0.249472
17	7576928	T	A	TP53	.	Essential_Splice	TAG	TTG	2	0.0104351	191.661	0.000212557	0.249784
12	6781647	G	A	ZNF384	H321H	Synonymous	ACT	ATT	2	0.0104451	191.478	0.000212954	0.249977
9	21971116	G	A	CDKN2A.p14arf	T95T	Synonymous	CCC	CTC	3	0.0385872	77.746	0.000213345	0.250162
9	21971116	G	A	CDKN2A.p16INK4a	P81L	Missense	CCC	CTC	3	0.0386538	77.612	0.000214353	0.250929
15	50788105	G	T	USP8	A907S	Missense	TGC	TTC	2	0.0104871	190.71	0.00021463	0.250929
2	61709610	A	G	XPO1	S959S	Synonymous	GTA	GCA	2	0.0104889	190.678	0.0002147	0.250929
5	112175171	C	T	APC	Q1294*	Nonsense	ACA	ATA	2	0.010526	190.005	0.000216187	0.252391
20	39802384	G	A	PLCG1	E1163K	Missense	TGA	TAA	3	0.038829	77.2617	0.000217018	0.252841
3	52588770	C	A	PBRM1	V1527L	Missense	TGT	TTT	2	0.0105498	189.577	0.000217141	0.252841
16	343556	C	T	AXIN1	Q706Q	Synonymous	AGC	AAC	2	0.0105533	189.515	0.00021728	0.252841
10	89692911	G	T	PTEN	G132V	Missense	GGT	GTT	2	0.0105622	189.354	0.00021764	0.252987
3	47147518	T	C	SETD2	H1603R	Missense	CAT	CGT	2	0.0105785	189.062	0.000218296	0.253474
3	178947827	G	T	PIK3CA	C901F	Missense	TGT	TTT	2	0.0106627	187.57	0.000221695	0.257108
19	11132437	C	T	SMARCA4	R885C	Missense	CCG	CTG	4	0.0780365	51.2581	0.000221904	0.257108
5	112174187	A	G	APC	S966G	Missense	TAG	TGG	2	0.0106819	187.233	0.000222474	0.25749
4	153247367	G	C	FBXW7	R479G	Missense	TCG	TGG	2	0.0107043	186.84	0.000223387	0.258268
4	126237573	T	G	FAT4	L3V	Missense	CTT	CGT	2	0.0107282	186.425	0.000224359	0.259112
16	15814851	T	C	MYH11	T1553A	Missense	GAC	GGC	2	0.0107411	186.201	0.000224885	0.259273
17	5238641	T	C	RABEP1	.	Essential_Splice	GTA	GCA	2	0.010749	186.064	0.000225209	0.259273
1	59247951	G	C	JUN	I264M	Missense	TCG	TGG	2	0.0107494	186.058	0.000225223	0.259273
7	151960110	C	G	KMT2C	W430C	Missense	GGA	GCA	2	0.0107681	185.733	0.000225991	0.259877
3	178951955	A	G	PIK3CA	M1004V	Missense	AAT	AGT	2	0.0107755	185.606	0.000226293	0.259947
X	63412033	A	G	AMER1	D378D	Synonymous	ATG	ACG	2	0.0108609	184.147	0.0002298	0.263693
8	69005938	T	C	PREX2	A783A	Synonymous	CTT	CCT	2	0.0108778	183.86	0.000230502	0.263965
2	141004675	T	G	LRP1B	K4435T	Missense	AAG	ACG	2	0.0108845	183.748	0.000230775	0.263965
2	141130589	T	G	LRP1B	S3586R	Missense	AAG	ACG	2	0.0108845	183.748	0.000230775	0.263965
17	7577082	C	G	TP53	E286Q	Missense	GGA	GCA	2	0.0109059	183.386	0.000231664	0.264492
1	11217230	C	A	MTOR	C1483F	Missense	TGC	TTC	2	0.0109075	183.36	0.000231729	0.264492
2	202137501	T	C	CASP8	.	Essential_Splice	GTA	GCA	2	0.0111049	180.101	0.000239969	0.273606
11	119169209	C	A	CBL	S798Y	Missense	TCC	TAC	2	0.0111119	179.987	0.000240266	0.273654
16	56973164	G	A	HERPUD1	Q149Q	Synonymous	AGC	AAC	2	0.0111632	179.161	0.00024243	0.275826
2	46605800	A	G	EPAS1	N483S	Missense	AAT	AGT	2	0.0112114	178.39	0.000244475	0.277858
19	42799051	G	T	CIC	R2418L	Missense	CGT	CTT	2	0.0113337	176.465	0.000249696	0.283492
11	108218045	A	G	ATM	N2875S	Missense	AAT	AGT	2	0.0113492	176.224	0.000250359	0.283944
8	68930087	T	G	PREX2	L50V	Missense	CTT	CGT	2	0.0113606	176.047	0.000250851	0.284201
1	11177096	C	T	MTOR	M2327I	Missense	TGT	TAT	2	0.011373	175.854	0.000251386	0.284507
10	123274774	A	G	FGFR2	C383R	Missense	CTG	CCG	2	0.0114016	175.413	0.000252618	0.2856
17	7577550	C	A	TP53	G244V	Missense	GGC	GTC	2	0.0114379	174.857	0.000254184	0.286766
17	7578449	C	A	TP53	A161S	Missense	GGC	GTC	2	0.0114379	174.857	0.000254184	0.286766
4	126412593	A	G	FAT4	Q4872Q	Synonymous	AAG	AGG	2	0.0114467	174.723	0.000254565	0.286894
1	27100390	G	A	ARID1A	.	Essential_Splice	GGT	GAT	2	0.0114589	174.536	0.000255096	0.287191
3	30732969	C	T	TGFBR2	R553C	Missense	CCG	CTG	4	0.0814745	49.0951	0.000255951	0.287851
16	64984722	G	T	CDH11	G614G	Synonymous	GCC	GAC	2	0.0115016	173.889	0.000256949	0.288627
4	153247289	G	A	FBXW7	R505C	Missense	CCG	CTG	4	0.0815928	49.0239	0.000257179	0.288627
3	10188218	G	T	VHL	D121Y	Missense	AGA	ATA	2	0.0115565	173.063	0.000259339	0.290444
3	10191575	G	T	VHL	D190Y	Missense	AGA	ATA	2	0.0115565	173.063	0.000259339	0.290444
X	66931342	G	T	AR	V662L	Missense	AGT	ATT	2	0.0115701	172.86	0.000259934	0.290807
14	105239420	C	A	AKT1	D323Y	Missense	GGA	GTA	2	0.0116106	172.256	0.00026171	0.292489
16	88958664	C	T	CBFA2T3	V203V	Synonymous	TGC	TAC	2	0.0116251	172.042	0.000262344	0.292892
3	41277892	G	A	CTNNB1	C619Y	Missense	TGT	TAT	2	0.0117074	170.832	0.000265973	0.296635
8	69020414	A	G	PREX2	H929R	Missense	CAC	CGC	2	0.011722	170.62	0.000266616	0.297044
X	76889171	C	A	ATRX	L1613F	Missense	TGT	TTT	2	0.0117452	170.283	0.000267644	0.297879
1	27107180	C	A	ARID1A	S2264*	Nonsense	TCA	TAA	2	0.0117809	169.766	0.000269229	0.299333
4	55593610	T	C	KIT	V559A	Missense	GTT	GCT	2	0.0117943	169.573	0.000269826	0.299684
17	7579533	G	A	TP53	Q52*	Nonsense	ACA	ATA	2	0.0118005	169.484	0.000270103	0.299684
13	49039230	C	T	RB1	Q770*	Nonsense	GCA	GTA	2	0.0119042	168.008	0.000274736	0.304509
10	61665922	C	T	CCDC6	L87L	Synonymous	TGC	TAC	2	0.0119316	167.622	0.00027597	0.305561
15	66774131	G	A	MAP2K1	E203K	Missense	GGA	GAA	3	0.0424768	70.6268	0.000277053	0.306362
16	67116119	G	T	CBFB	E135*	Nonsense	GGA	GTA	2	0.0119604	167.219	0.000277265	0.306362
12	124887093	C	T	NCOR2	Q499Q	Synonymous	AGC	AAC	2	0.0119938	166.753	0.000278772	0.307711
14	95570155	T	C	DICER1	N1193S	Missense	AAC	AGC	2	0.0120181	166.415	0.000279873	0.308324
17	7574018	G	T	TP53	R337S	Missense	GCG	GAG	2	0.0120188	166.406	0.000279902	0.308324
19	42791721	C	T	CIC	P1112S	Missense	GCC	GTC	2	0.0120355	166.174	0.000280662	0.308844
20	40944419	G	A	PTPRT	L695F	Missense	TCT	TTT	4	0.0839085	47.671	0.000281983	0.309979
9	20414340	G	A	MLLT3	S168S	Synonymous	GCA	GTA	2	0.0120828	165.525	0.000282807	0.310567
3	10191524	G	T	VHL	E173*	Nonsense	TGA	TTA	2	0.0121088	165.17	0.000283991	0.311548
2	109380318	G	T	RANBP2	G1108V	Missense	GGA	GTA	2	0.0121351	164.811	0.000285193	0.312313
10	89711876	G	A	PTEN	G165E	Missense	GGA	GAA	3	0.0429379	69.8684	0.00028527	0.312313
16	10031897	T	G	GRIN2A	K309T	Missense	AAG	ACG	2	0.0121698	164.341	0.000286782	0.313648
11	95825242	C	T	MAML2	Q651Q	Synonymous	AGC	AAC	2	0.012208	163.826	0.000288534	0.314897
15	45007719	G	T	B2M	E56*	Nonsense	TGA	TTA	2	0.0122182	163.69	0.000289	0.314897
12	25378561	G	A	KRAS	A146V	Missense	GCA	GTA	2	0.0122186	163.685	0.000289018	0.314897
1	147092566	C	T	BCL9	H869Y	Missense	GCA	GTA	2	0.0122203	163.662	0.000289098	0.314897
10	89692877	G	A	PTEN	A121T	Missense	AGC	AAC	2	0.0122615	163.112	0.000290996	0.316627
22	23524187	C	A	BCR	S347Y	Missense	TCT	TAT	2	0.0122702	162.997	0.000291394	0.316627
X	63410708	C	A	AMER1	G820V	Missense	GGC	GTC	2	0.0122803	162.862	0.000291863	0.316627
10	123247514	C	G	FGFR2	K660N	Missense	AGA	ACA	3	0.0433023	69.2804	0.000291866	0.316627
3	53845336	T	C	CACNA1D	L2150P	Missense	CTA	CCA	2	0.0123312	162.19	0.000294219	0.318856
22	30051666	G	A	NF2	.	Essential_Splice	GGT	GAT	2	0.012363	161.774	0.00029569	0.320128
7	124499166	C	A	POT1	V183L	Missense	GGT	GTT	2	0.0123729	161.644	0.000296153	0.320305
X	48547079	G	C	WAS	R321P	Missense	CGA	CCA	2	0.0123993	161.299	0.000297383	0.321312
17	37881392	A	G	ERBB2	T862A	Missense	TAC	TGC	2	0.0124191	161.042	0.000298305	0.321984
3	178916725	C	T	PIK3CA	R38C	Missense	CCG	CTG	4	0.0859388	46.5448	0.000304951	0.328826
1	115258744	C	T	NRAS	G13D	Missense	GGT	GAT	2	0.0125805	158.976	0.00030588	0.329497
13	48941648	C	T	RB1	R320*	Nonsense	ACG	ATG	5	0.133298	37.5098	0.000307111	0.330491
3	178916726	G	A	PIK3CA	R38H	Missense	CGT	CAT	5	0.13338	37.487	0.000307803	0.330904
5	31464342	C	A	DROSHA	.	Essential_Splice	GGT	GTT	2	0.0126351	158.289	0.000308462	0.33128
17	7578508	C	A	TP53	C141F	Missense	TGC	TTC	2	0.01266	157.978	0.000309642	0.332215
3	10183794	G	A	VHL	W88*	Nonsense	TGG	TAG	2	0.0127286	157.126	0.000312911	0.335387
19	42799051	G	A	CIC	R2418H	Missense	CGT	CAT	4	0.0868017	46.082	0.000315064	0.337358
2	46607400	C	T	EPAS1	A530V	Missense	GCA	GTA	2	0.0127834	156.453	0.000315529	0.337519
4	55981449	G	T	KDR	A163E	Missense	GCA	GAA	2	0.0128179	156.031	0.000317186	0.338953
1	27100075	G	T	ARID1A	E1291*	Nonsense	GGA	GTA	2	0.0128686	155.417	0.000319625	0.34122
3	176769363	C	T	TBL1XR1	S119N	Missense	AGC	AAC	2	0.0128833	155.24	0.000320331	0.341634
12	49427667	C	T	KMT2D	Q3607Q	Synonymous	AGC	AAC	2	0.0128914	155.142	0.000320722	0.341711
1	27094386	G	T	ARID1A	E1032*	Nonsense	TGA	TTA	2	0.0129007	155.031	0.00032117	0.341849
17	37866112	G	T	ERBB2	E207D	Missense	AGA	ATA	2	0.01292	154.799	0.000322105	0.342165
17	37880261	G	T	ERBB2	D769Y	Missense	AGA	ATA	2	0.01292	154.799	0.000322105	0.342165
2	141533735	G	T	LRP1B	P1811H	Missense	CCC	CAC	3	0.0449587	66.7279	0.000322984	0.34276
X	70360635	G	A	MED12	Q2068Q	Synonymous	AGC	AAC	2	0.0129603	154.318	0.000324056	0.343557
3	178937410	G	A	PIK3CA	E600K	Missense	GGA	GAA	3	0.0451416	66.4575	0.000326535	0.345261
4	55161419	G	A	FIP1L1	V844M	Missense	GGT	GAT	2	0.0130148	153.671	0.000326705	0.345261
18	48593406	G	A	SMAD4	G386D	Missense	GGT	GAT	2	0.0130163	153.654	0.000326777	0.345261
17	29665158	G	A	NF1	.	Essential_Splice	GGT	GAT	2	0.0130264	153.534	0.000327272	0.345261
17	29679433	G	A	NF1	.	Essential_Splice	GGT	GAT	2	0.0130264	153.534	0.000327272	0.345261
2	100625372	C	T	AFF3	A51T	Missense	TGC	TAC	2	0.0130928	152.756	0.000330512	0.348337
2	141201953	A	G	LRP1B	L3414L	Synonymous	CTT	CCT	2	0.0131207	152.431	0.000331881	0.349436
3	9057396	G	T	SRGAP3	D566E	Missense	ACG	AAG	2	0.0131495	152.097	0.000333295	0.350582
2	178097218	C	A	NFE2L2	E166*	Nonsense	TGA	TTA	2	0.0131711	151.848	0.000334357	0.351353
5	112162834	C	T	APC	Q480*	Nonsense	GCA	GTA	2	0.0132471	150.976	0.000338109	0.354256
5	112175198	C	T	APC	Q1303*	Nonsense	GCA	GTA	2	0.0132471	150.976	0.000338109	0.354256
5	112175696	C	T	APC	Q1469*	Nonsense	GCA	GTA	2	0.0132471	150.976	0.000338109	0.354256
20	60749624	G	A	SS18L1	G366D	Missense	GGC	GAC	2	0.0133351	149.98	0.000342477	0.358482
1	27100375	C	T	ARID1A	Q1363*	Nonsense	TCA	TTA	3	0.0459909	65.2304	0.000343324	0.358694
3	189582020	G	T	TP63	.	Essential_Splice	AGT	ATT	2	0.0133526	149.784	0.000343348	0.358694
17	29679406	C	A	NF1	S2530Y	Missense	TCT	TAT	2	0.0133761	149.52	0.000344523	0.359525
18	48581229	C	A	SMAD4	S178*	Nonsense	TCA	TAA	2	0.013382	149.455	0.000344814	0.359525
17	7577018	C	A	TP53	.	Essential_Splice	GGT	GTT	2	0.0134223	149.006	0.00034683	0.360926
17	7577498	C	A	TP53	.	Essential_Splice	GGT	GTT	2	0.0134223	149.006	0.00034683	0.360926
1	198697499	C	T	PTPRC	A584V	Missense	GCA	GTA	2	0.0134583	148.607	0.000348636	0.362453
19	45259513	G	T	BCL3	Q145H	Missense	AGG	ATG	2	0.0134789	148.38	0.000349673	0.363179
2	141250219	C	T	LRP1B	R3026R	Synonymous	GGA	GAA	4	0.0897626	44.562	0.000351381	0.364249
2	141777598	C	T	LRP1B	R621R	Synonymous	GGA	GAA	4	0.0897626	44.562	0.000351381	0.364249
2	212615384	G	T	ERBB4	T201K	Missense	ACA	AAA	2	0.0135455	147.65	0.000353027	0.365601
16	31200468	C	T	FUS	T287I	Missense	ACC	ATC	2	0.0135945	147.118	0.000355505	0.367813
20	57480483	C	T	GNAS	R803C	Missense	GCG	GTG	4	0.0901403	44.3752	0.000356197	0.368174
12	65448919	G	T	WIF1	H333N	Missense	GCA	GAA	2	0.0136499	146.521	0.000358315	0.370007
7	73466278	C	T	ELN	A305V	Missense	GCA	GTA	2	0.0136726	146.278	0.000359472	0.370844
13	49047507	C	A	RB1	S834*	Nonsense	TCA	TAA	2	0.0136964	146.023	0.000360686	0.371482
2	141533778	A	C	LRP1B	L1797V	Missense	CTT	CGT	2	0.013703	145.954	0.000361019	0.371482
3	47129614	C	A	SETD2	E1756*	Nonsense	GGA	GTA	2	0.0137051	145.931	0.000361129	0.371482
X	1584751	C	T	P2RY8	R234H	Missense	CGC	CAC	4	0.0907192	44.0921	0.000363657	0.373724
3	49397710	C	T	RHOA	E172K	Missense	TGA	TAA	3	0.0470206	63.8018	0.000364352	0.37408
17	47696688	T	C	SPOP	Y87C	Missense	TAC	TGC	2	0.0137851	145.084	0.000365222	0.374615
1	144879256	C	A	PDE4DIP	L1534L	Synonymous	TGA	TTA	2	0.0137943	144.988	0.000365691	0.374738
1	11190804	C	T	MTOR	E1799K	Missense	CGA	CAA	5	0.139991	35.7166	0.000367635	0.37637
2	178098954	C	T	NFE2L2	G31R	Missense	TGG	TAG	2	0.0138453	144.453	0.000368316	0.376708
22	30069414	G	T	NF2	E427*	Nonsense	GGA	GTA	2	0.0138839	144.052	0.000370305	0.377483
17	7576851	A	G	TP53	.	Essential_Splice	GTA	GCA	2	0.0138866	144.024	0.000370445	0.377483
17	7578236	A	G	TP53	Y205H	Missense	GTA	GCA	2	0.0138866	144.024	0.000370445	0.377483
6	407546	G	A	IRF4	S435N	Missense	AGC	AAC	2	0.0138873	144.017	0.00037048	0.377483
5	176638954	G	T	NSD1	C1185F	Missense	TGT	TTT	2	0.0138979	143.907	0.00037103	0.377684
16	72829353	T	C	ZFHX3	T2410A	Missense	TAC	TGC	2	0.0139285	143.59	0.000372614	0.378937
X	63411781	T	C	AMER1	E462E	Synonymous	AAT	AGT	2	0.0139841	143.019	0.000375499	0.381221
18	48604736	G	T	SMAD4	E520*	Nonsense	AGA	ATA	2	0.0139855	143.005	0.000375571	0.381221
19	14208452	C	T	PRKACA	G194D	Missense	GGC	GAC	2	0.0140076	142.78	0.00037672	0.381728
12	58145430	C	A	CDK4	R24L	Missense	CGT	CTT	2	0.0140088	142.767	0.000376782	0.381728
10	89692835	G	T	PTEN	D107Y	Missense	AGA	ATA	2	0.0140525	142.323	0.000379061	0.383133
10	89717741	G	T	PTEN	E256*	Nonsense	AGA	ATA	2	0.0140525	142.323	0.000379061	0.383133
10	70446350	G	T	TET1	E1764*	Nonsense	AGA	ATA	2	0.014056	142.288	0.00037924	0.383133
11	64575521	G	A	MEN1	Q171*	Nonsense	CCA	CTA	2	0.0142129	140.717	0.000387477	0.391086
16	3788651	C	A	CREBBP	D1435Y	Missense	GGA	GTA	2	0.0142759	140.097	0.000390802	0.394072
1	161641217	C	T	FCGR2B	Q57*	Nonsense	CCA	CTA	2	0.0143093	139.769	0.000392575	0.395488
3	41266097	G	A	CTNNB1	D32N	Missense	GGA	GAA	3	0.0483937	61.9915	0.00039354	0.396088
19	10600002	T	C	KEAP1	Y525C	Missense	TAT	TGT	2	0.0143597	139.279	0.000395253	0.397439
X	44949018	G	A	KDM6A	W1200*	Nonsense	GGT	GAT	2	0.0144185	138.71	0.000398391	0.399798
12	49418361	C	A	KMT2D	R5351L	Missense	CGG	CTG	3	0.0486227	61.6995	0.000398537	0.399798
11	3707286	T	C	NUP98	L1531L	Synonymous	TAC	TGC	2	0.0144246	138.652	0.000398717	0.399798
9	139412282	C	T	NOTCH1	E455K	Missense	CGA	CAA	4	0.0933798	42.8358	0.000399218	0.399927
7	101845472	C	A	CUX1	I976I	Synonymous	TCT	TAT	2	0.0144825	138.098	0.000401814	0.402152
3	47142964	G	A	SETD2	Q1667*	Nonsense	TCA	TTA	3	0.0489803	61.2491	0.000406413	0.405997
3	47144868	G	A	SETD2	H1629Y	Missense	TCA	TTA	3	0.0489803	61.2491	0.000406413	0.405997
12	48367243	C	T	COL2A1	G1471R	Missense	AGG	AAG	2	0.014587	137.108	0.00040744	0.406645
18	48591888	G	T	SMAD4	D351Y	Missense	TGA	TTA	2	0.0146539	136.482	0.000411059	0.409876
3	10183725	C	A	VHL	S65*	Nonsense	TCG	TAG	2	0.0146658	136.372	0.000411702	0.410135
7	151945083	C	T	KMT2C	M812I	Missense	TGC	TAC	2	0.0146819	136.222	0.000412579	0.410552
10	89692993	G	T	PTEN	R159S	Missense	GGA	GTA	2	0.0146876	136.169	0.000412886	0.410552
2	223159014	G	T	PAX3	S153Y	Missense	TCC	TAC	2	0.0147443	135.646	0.000415972	0.413238
6	128388791	C	T	PTPRK	G677E	Missense	GGA	GAA	3	0.0494788	60.632	0.000417544	0.414416
5	35873614	C	A	IL7R	L190L	Synonymous	TCC	TAC	2	0.014785	135.272	0.000418193	0.414676
9	98239043	C	A	PTCH1	E534*	Nonsense	TGA	TTA	2	0.0148564	134.622	0.000422105	0.417932
5	35876446	G	A	IL7R	S413N	Missense	AGC	AAC	2	0.0148592	134.597	0.000422255	0.417932
9	21970900	C	A	CDKN2A.p16INK4a	.	Essential_Splice	GGT	GTT	2	0.0149072	134.163	0.000424898	0.42016
X	41204467	G	T	DDX3X	D354Y	Missense	GGA	GTA	2	0.0149368	133.898	0.000426524	0.42138
12	70960239	C	G	PTPRB	E1294Q	Missense	GGA	GCA	2	0.0149463	133.812	0.000427052	0.421513
13	48953769	G	T	RB1	E458*	Nonsense	GGA	GTA	2	0.0149611	133.68	0.000427865	0.421928
17	63534347	C	A	AXIN2	E392*	Nonsense	GGA	GTA	2	0.0150064	133.277	0.00043037	0.424009
4	153247288	C	A	FBXW7	R505L	Missense	CGC	CTC	2	0.0150701	132.713	0.000433906	0.427099
10	3822362	C	T	KLF6	E246K	Missense	TGA	TAA	3	0.0503457	59.588	0.00043732	0.430065
8	31024662	C	A	WRN	V1369V	Synonymous	TCA	TAA	2	0.0152116	131.478	0.000441808	0.434081
7	55221765	A	G	EGFR	Y270C	Missense	TAC	TGC	2	0.0152299	131.32	0.000442834	0.434536
5	112174119	C	A	APC	S943*	Nonsense	TCA	TAA	2	0.0152415	131.22	0.000443486	0.434536
5	112175271	C	A	APC	S1327*	Nonsense	TCA	TAA	2	0.0152415	131.22	0.000443486	0.434536
5	236602	G	A	SDHA	E440E	Synonymous	AGG	AAG	2	0.0152651	131.018	0.000444811	0.435366
3	52582216	C	A	PBRM1	E1645*	Nonsense	GGA	GTA	2	0.015278	130.907	0.000445534	0.435366
19	11143994	G	A	SMARCA4	R1192H	Missense	CGC	CAC	4	0.096631	41.3946	0.000445551	0.435366
2	25459873	G	A	DNMT3A	P804S	Missense	GCC	GTC	2	0.0153101	130.633	0.000447342	0.436719
16	9923493	A	C	GRIN2A	S598S	Synonymous	CTT	CGT	2	0.0153212	130.538	0.000447969	0.436934
15	88669594	G	T	NTRK3	A435E	Missense	GCA	GAA	2	0.0153898	129.957	0.000451846	0.440314
17	29661898	G	A	NF1	W1952*	Nonsense	TGG	TAG	2	0.0154161	129.735	0.000453338	0.441264
18	22807008	C	A	ZNF521	E292*	Nonsense	AGA	ATA	2	0.015425	129.66	0.000453842	0.441264
2	178098804	C	T	NFE2L2	G81S	Missense	AGG	AAG	2	0.0154416	129.52	0.000454785	0.441264
X	153627911	G	A	RPL10	E56K	Missense	TGA	TAA	3	0.0510938	58.7156	0.000454815	0.441264
3	10191497	C	T	VHL	Q164*	Nonsense	CCA	CTA	2	0.0154432	129.507	0.000454876	0.441264
22	24175874	C	T	SMARCB1	Q377*	Nonsense	CCA	CTA	2	0.0154748	129.242	0.000456675	0.442608
17	7577106	G	T	TP53	P278T	Missense	TCC	TAC	2	0.0155039	129	0.000458334	0.443815
17	37627570	G	C	CDK12	L495F	Missense	TGA	TCA	2	0.0155349	128.742	0.000460101	0.445125
12	27829441	C	T	PPFIBP1	N514N	Synonymous	ACC	ATC	2	0.0155754	128.407	0.000462418	0.446964
16	31196405	C	T	FUS	G223G	Synonymous	GCG	GTG	4	0.0978954	40.8599	0.000464438	0.448512
1	27100151	C	A	ARID1A	S1316*	Nonsense	TCG	TAG	2	0.0156249	128.001	0.000465255	0.448853
9	133760588	C	T	ABL1	P990S	Missense	GCC	GTC	2	0.0156314	127.948	0.000465628	0.448853
3	168833264	C	T	MECOM	G799E	Missense	GGA	GAA	3	0.0516041	58.1349	0.000466981	0.449753
1	161642806	G	A	FCGR2B	G145R	Missense	GGG	GAG	2	0.0157025	127.368	0.000469723	0.451795
9	139390651	G	T	NOTCH1	P2514T	Missense	CCC	CAC	2	0.0157064	127.337	0.000469943	0.451795
17	75493407	C	T	2020-09-09	T528T	Synonymous	CCA	CTA	2	0.0157148	127.269	0.000470429	0.451857
3	138665358	C	G	FOXL2	E69D	Missense	AGA	ACA	2	0.0157251	127.186	0.000471023	0.452023
16	3788617	C	T	CREBBP	R1446H	Missense	CGC	CAC	4	0.0983836	40.6572	0.000471862	0.452423
11	118770654	G	T	BCL9L	P1126P	Synonymous	CCC	CAC	2	0.0158169	126.447	0.000476338	0.456307
10	76603090	G	T	KAT6B	A159S	Missense	CGC	CTC	2	0.0158756	125.98	0.000479751	0.458634
12	46245684	G	T	ARID2	E1260*	Nonsense	TGA	TTA	2	0.0158807	125.939	0.00048005	0.458634
12	46298733	G	T	ARID2	E1794*	Nonsense	TGA	TTA	2	0.0158807	125.939	0.00048005	0.458634
16	2223356	C	A	TRAF7	S323*	Nonsense	TCG	TAG	2	0.0158982	125.801	0.000481069	0.459199
17	29554250	C	T	NF1	Q756*	Nonsense	TCA	TTA	3	0.052282	57.3811	0.00048343	0.461043
7	116423413	T	C	MET	Y1248H	Missense	GTA	GCA	2	0.0159814	125.145	0.000485934	0.463019
10	89624275	C	T	PTEN	Q17*	Nonsense	TCA	TTA	3	0.0524915	57.1521	0.00048858	0.463614
10	89717615	C	T	PTEN	Q214*	Nonsense	TCA	TTA	3	0.0524915	57.1521	0.00048858	0.463614
7	55221781	C	T	EGFR	Y275Y	Synonymous	ACC	ATC	2	0.0160282	124.78	0.000488679	0.463614
7	55224307	C	T	EGFR	T363I	Missense	ACC	ATC	2	0.0160282	124.78	0.000488679	0.463614
2	141294279	C	A	LRP1B	.	Essential_Splice	AGC	ATC	2	0.0160289	124.775	0.000488718	0.463614
11	108236153	G	T	ATM	G3030V	Missense	GGA	GTA	2	0.0162634	122.975	0.000502586	0.47619
5	35876359	C	A	IL7R	S384Y	Missense	TCT	TAT	2	0.0162749	122.889	0.000503264	0.47619
15	67482773	C	A	SMAD3	P393T	Missense	CCC	CAC	2	0.0162756	122.884	0.000503307	0.47619
1	35656103	G	A	SFPQ	Q471*	Nonsense	TCA	TTA	3	0.0531502	56.4438	0.00050498	0.477351
16	50811826	C	A	CYLD	S371*	Nonsense	TCA	TAA	2	0.0163235	122.523	0.000506166	0.478052
6	163836228	G	A	QKI	M1I	Missense	TGG	TAG	2	0.0163411	122.391	0.000507216	0.478622
15	66729175	G	A	MAP2K1	G128D	Missense	GGC	GAC	2	0.0164209	121.796	0.000511993	0.482705
13	48934194	C	T	RB1	Q217*	Nonsense	TCA	TTA	3	0.0534689	56.1074	0.000513026	0.48283
13	48955394	C	T	RB1	Q504*	Nonsense	TCA	TTA	3	0.0534689	56.1074	0.000513026	0.48283
18	48586237	G	A	SMAD4	W302*	Nonsense	GGC	GAC	2	0.01652	121.066	0.000517956	0.487043
2	178098801	C	G	NFE2L2	E82Q	Missense	TGA	TCA	2	0.0165291	120.999	0.000518505	0.487133
12	56481648	A	G	ERBB3	H228R	Missense	CAT	CGT	2	0.0165674	120.719	0.00052082	0.488879
3	142272702	C	A	ATR	E833*	Nonsense	GGA	GTA	2	0.0166065	120.434	0.000523192	0.490002
16	23646997	C	T	PALB2	E290E	Synonymous	AGG	AAG	2	0.0166087	120.419	0.000523323	0.490002
7	151927078	C	T	KMT2C	G969E	Missense	GGA	GAA	3	0.053875	55.6845	0.000523386	0.490002
17	7579528	C	T	TP53	W53*	Nonsense	GGT	GAT	2	0.01662	120.337	0.00052401	0.490158
11	114117978	C	A	ZBTB16	L561L	Synonymous	TCA	TAA	2	0.0166891	119.839	0.000528203	0.493288
5	112174241	G	T	APC	E984*	Nonsense	TGA	TTA	2	0.0166902	119.831	0.000528276	0.493288
X	63411822	C	T	AMER1	A449T	Missense	AGC	AAC	2	0.0167294	119.55	0.00053066	0.495083
17	66519041	G	T	PRKAR1A	E108*	Nonsense	GGA	GTA	2	0.0167624	119.315	0.000532676	0.49633
5	176637845	C	T	NSD1	C815C	Synonymous	GCT	GTT	2	0.0167664	119.286	0.000532921	0.49633
19	11152215	C	T	SMARCA4	A1500V	Missense	GCC	GTC	2	0.0167933	119.095	0.000534567	0.497431
10	89711899	C	T	PTEN	R173C	Missense	GCG	GTG	4	0.102369	39.0743	0.000535245	0.49763

## Sheet: B) Driver candidates
Supplementary Table 4B: Putative drivers found in cases and controls.
sampleID	chr	pos	ref	mut	geneind	gene	ref_cod	mut_cod	strand	ref3_cod	mut3_cod	aachange	ntchange	impact	pid	ID	cohort	driver_type
patient60_6	5	112174249	T	A	1296	APC	T	A	1	ATT	AAT	Y986*	T2958A	Nonsense	ENSP00000257430	5_112174249_T_A	IBD	LoF_Tumor_suppressor
patient46_10	1	27056241	C	T	1465	ARID1A	C	T	1	GCA	GTA	Q413*	C1237T	Nonsense	ENSP00000320485	1_27056241_C_T	IBD	Positiverly_selected_mutation
patient35_14	1	27057661	C	T	1465	ARID1A	C	T	1	ACA	ATA	Q457*	C1369T	Nonsense	ENSP00000320485	1_27057661_C_T	IBD	Positiverly_selected_mutation
patient50_26	1	27057874	C	T	1465	ARID1A	C	T	1	TCA	TTA	Q528*	C1582T	Nonsense	ENSP00000320485	1_27057874_C_T	IBD	Positiverly_selected_mutation
patient37_73	1	27097634	G	T	1465	ARID1A	G	T	1	GGA	GTA	E1075*	G3223T	Nonsense	ENSP00000320485	1_27097634_G_T	IBD	Positiverly_selected_mutation
patient62_103	1	27100371	G	GT	1465	ARID1A	.	.	.	.	.	.	.	no-SNV	ENSP00000320485	1_27100371_G_GT	IBD	Positiverly_selected_mutation
patient35_17	1	27100849	T	A	1465	ARID1A	T	A	1	ATG	AAG	Y1377*	T4131A	Nonsense	ENSP00000320485	1_27100849_T_A	IBD	Positiverly_selected_mutation
patient36_31	1	27100980	CTTCC	CAAG	1465	ARID1A	.	.	.	.	.	.	.	no-SNV	ENSP00000320485	1_27100980_CTTCC_CAAG	IBD	Positiverly_selected_mutation
patient50_6	1	27101193	CT	C	1465	ARID1A	.	.	.	.	.	.	.	no-SNV	ENSP00000320485	1_27101193_CT_C	IBD	Positiverly_selected_mutation
patient50_18	1	27106400	AC	A	1465	ARID1A	.	.	.	.	.	.	.	no-SNV	ENSP00000320485	1_27106400_AC_A	IBD	Positiverly_selected_mutation
patient37_5	11	108165721	AG	A	1680	ATM	.	.	.	.	.	.	.	no-SNV	ENSP00000388058	11_108165721_AG_A	IBD	LoF_Tumor_suppressor
patient40_28	11	108214044	TA	T	1680	ATM	.	.	.	.	.	.	.	no-SNV	ENSP00000388058	11_108214044_TA_T	IBD	LoF_Tumor_suppressor
patient37_64	X	39914633	T	A	1955	BCOR	A	T	-1	AAA	ATA	K1577*	A4729T	Nonsense	ENSP00000367705	X_39914633_T_A	IBD	IBD_selection_candidate
patient61_51	X	39916572	T	A	1955	BCOR	A	T	-1	AAG	ATG	E1477D	A4431T	Missense	ENSP00000367705	X_39916572_T_A	IBD	IBD_selection_candidate
patient48_32	X	39922007	C	T	1955	BCOR	G	A	-1	CGA	CAA	D1389N	G4165A	Missense	ENSP00000367705	X_39922007_C_T	IBD	IBD_selection_candidate
patient34_8	X	39922083	GCA	G	1955	BCOR	.	.	.	.	.	.	.	no-SNV	ENSP00000367705	X_39922083_GCA_G	IBD	IBD_selection_candidate
patient43_4	X	39932013	G	C	1955	BCOR	C	G	-1	TCA	TGA	I862M	C2586G	Missense	ENSP00000367705	X_39932013_G_C	IBD	IBD_selection_candidate
patient38_9	X	39932408	G	GT	1955	BCOR	.	.	.	.	.	.	.	no-SNV	ENSP00000367705	X_39932408_G_GT	IBD	IBD_selection_candidate
patient18_2	7	140453154	T	C	2086	BRAF	A	G	-1	GAT	GGT	D594G	A1781G	Missense	ENSP00000288602	7_140453154_T_C	IBD	Canonical_hotspot
patient62_93	17	37879658	G	A	5814	ERBB2	G	A	1	CGG	CAG	R678Q	G2033A	Missense	ENSP00000269571	17_37879658_G_A	IBD	Canonical_hotspot
patient37_70	12	56478854	G	A	5816	ERBB3	G	A	1	CGT	CAT	V104M	G310A	Missense	ENSP00000267101	12_56478854_G_A	IBD	Canonical_hotspot
patient51_4	12	56478854	G	A	5816	ERBB3	G	A	1	CGT	CAT	V104M	G310A	Missense	ENSP00000267101	12_56478854_G_A	IBD	Canonical_hotspot
patient28_7	12	12022535	C	T	5900	ETV6	C	T	1	CCG	CTG	P214L	C641T	Missense	ENSP00000379658	12_12022535_C_T	IBD	IBD_selection_candidate
patient52_2	12	12022535	C	T	5900	ETV6	C	T	1	CCG	CTG	P214L	C641T	Missense	ENSP00000379658	12_12022535_C_T	IBD	IBD_selection_candidate
patient37_70	12	12037507	T	C	5900	ETV6	T	C	1	GTG	GCG	W380R	T1138C	Missense	ENSP00000379658	12_12037507_T_C	IBD	IBD_selection_candidate
patient35_14	12	12038900	T	G	5900	ETV6	T	G	1	CTG	CGG	L398R	T1193G	Missense	ENSP00000379658	12_12038900_T_G	IBD	IBD_selection_candidate
patient51_6	4	153244073	GT	G	6425	FBXW7	.	.	.	.	.	.	.	no-SNV	ENSP00000281708	4_153244073_GT_G	IBD	Positiverly_selected_mutation
patient61_45	4	153244185	G	A	6425	FBXW7	C	T	-1	TCG	TTG	R658*	C1972T	Nonsense	ENSP00000281708	4_153244185_G_A	IBD	Positiverly_selected_mutation
patient22_12	4	153247243	T	C	6425	FBXW7	A	G	-1	GAT	GGT	D520G	A1559G	Missense	ENSP00000281708	4_153247243_T_C	IBD	Positiverly_selected_mutation
patient61_129	4	153247243	T	C	6425	FBXW7	A	G	-1	GAT	GGT	D520G	A1559G	Missense	ENSP00000281708	4_153247243_T_C	IBD	Positiverly_selected_mutation
patient40_26	4	153247366	C	T	6425	FBXW7	G	A	-1	CGA	CAA	R479Q	G1436A	Missense	ENSP00000281708	4_153247366_C_T	IBD	Positiverly_selected_mutation
patient12_29	4	153247373	C	T	6425	FBXW7	G	A	-1	CGG	CAG	G477S	G1429A	Missense	ENSP00000281708	4_153247373_C_T	IBD	Positiverly_selected_mutation
patient61_84	4	153249384	C	T	6425	FBXW7	G	A	-1	CGT	CAT	R465H	G1394A	Missense	ENSP00000281708	4_153249384_C_T	IBD	Positiverly_selected_mutation
patient50_26	4	153249399	T	C	6425	FBXW7	A	G	-1	CAT	CGT	H460R	A1379G	Missense	ENSP00000281708	4_153249399_T_C	IBD	Positiverly_selected_mutation
patient61_114	4	153250843	C	T	6425	FBXW7	G	A	-1	TGG	TAG	W406*	G1217A	Nonsense	ENSP00000281708	4_153250843_C_T	IBD	Positiverly_selected_mutation
patient62_22	4	153258972	AATGAAGTCTC	AT	6425	FBXW7	.	.	.	.	.	.	.	no-SNV	ENSP00000281708	4_153258972_AATGAAGTCTC_AT	IBD	Positiverly_selected_mutation
patient61_12	10	43882388	CA	C	8022	HNRNPF	.	.	.	.	.	.	.	no-SNV	ENSP00000349573	10_43882388_CA_C	IBD	IBD_selection_candidate
patient46_9	10	43882666	C	T	8022	HNRNPF	G	A	-1	CGT	CAT	V223M	G667A	Missense	ENSP00000349573	10_43882666_C_T	IBD	IBD_selection_candidate
patient1_14	10	43882699	G	A	8022	HNRNPF	C	T	-1	CCG	CTG	R212W	C634T	Missense	ENSP00000349573	10_43882699_G_A	IBD	IBD_selection_candidate
patient46_37	22	17566121	T	C	8425	IL17RA	T	C	1	GTG	GCG	-	-	Essential_Splice	ENSP00000320936	22_17566121_T_C	IBD	IBD_selection_candidate
patient43_4	22	17584462	G	C	8425	IL17RA	G	C	1	AGT	ACT	V281L	G841C	Missense	ENSP00000320936	22_17584462_G_C	IBD	IBD_selection_candidate
patient60_38	22	17589491	G	A	8425	IL17RA	G	A	1	CGG	CAG	R461Q	G1382A	Missense	ENSP00000320936	22_17589491_G_A	IBD	IBD_selection_candidate
patient60_16	22	17589794	C	A	8425	IL17RA	C	A	1	CCG	CAG	P562Q	C1685A	Missense	ENSP00000320936	22_17589794_C_A	IBD	IBD_selection_candidate
patient33_31	12	25398284	C	A	9224	KRAS	G	T	-1	GGT	GTT	G12V	G35T	Missense	ENSP00000256078	12_25398284_C_A	IBD	Canonical_hotspot
patient46_40	12	25398284	C	T	9224	KRAS	G	A	-1	GGT	GAT	G12D	G35A	Missense	ENSP00000256078	12_25398284_C_T	IBD	Canonical_hotspot
patient35_17	3	101568587	TCGCCGCCCGC	T	11346	NFKBIZ	.	.	.	.	.	.	.	no-SNV	ENSP00000325663	3_101568587_TCGCCGCCCGC_T	IBD	IBD_selection_candidate
patient22_12	3	101574053	G	A	11346	NFKBIZ	G	A	1	GGT	GAT	-	-	Essential_Splice	ENSP00000325663	3_101574053_G_A	IBD	IBD_selection_candidate
patient29_16	3	101574686	T	TA	11346	NFKBIZ	.	.	.	.	.	.	.	no-SNV	ENSP00000325663	3_101574686_T_TA	IBD	IBD_selection_candidate
patient60_129	17	26091142	C	CA	11516	NOS2	.	.	.	.	.	.	.	no-SNV	ENSP00000327251	17_26091142_C_CA	IBD	IBD_selection_candidate
patient37_24	17	26108087	T	TC	11516	NOS2	.	.	.	.	.	.	.	no-SNV	ENSP00000327251	17_26108087_T_TC	IBD	IBD_selection_candidate
patient22_13	17	26108178	G	A	11516	NOS2	C	T	-1	GCG	GTG	R250W	C748T	Missense	ENSP00000327251	17_26108178_G_A	IBD	IBD_selection_candidate
patient45_4	17	26125817	AT	A	11516	NOS2	.	.	.	.	.	.	.	no-SNV	ENSP00000327251	17_26125817_AT_A	IBD	IBD_selection_candidate
patient29_23	1	207103665	AG	A	12958	PIGR	.	.	.	.	.	.	.	no-SNV	ENSP00000348888	1_207103665_AG_A	IBD	Positiverly_selected_mutation
patient1_51	1	207105105	G	C	12958	PIGR	C	G	-1	TCA	TGA	S684*	C2051G	Nonsense	ENSP00000348888	1_207105105_G_C	IBD	Positiverly_selected_mutation
patient40_17	1	207105149	T	C	12958	PIGR	A	G	-1	CAG	CGG	-	-	Essential_Splice	ENSP00000348888	1_207105149_T_C	IBD	Positiverly_selected_mutation
patient46_23	1	207105906	C	CA	12958	PIGR	.	.	.	.	.	.	.	no-SNV	ENSP00000348888	1_207105906_C_CA	IBD	Positiverly_selected_mutation
patient29_6	1	207107905	T	TC	12958	PIGR	.	.	.	.	.	.	.	no-SNV	ENSP00000348888	1_207107905_T_TC	IBD	Positiverly_selected_mutation
patient46_11	1	207108952	T	TG	12958	PIGR	.	.	.	.	.	.	.	no-SNV	ENSP00000348888	1_207108952_T_TG	IBD	Positiverly_selected_mutation
patient46_19	1	207110893	T	TAC	12958	PIGR	.	.	.	.	.	.	.	no-SNV	ENSP00000348888	1_207110893_T_TAC	IBD	Positiverly_selected_mutation
patient46_39	1	207110968	G	GGTACA	12958	PIGR	.	.	.	.	.	.	.	no-SNV	ENSP00000348888	1_207110968_G_GGTACA	IBD	Positiverly_selected_mutation
patient37_78	17	56435947	CG	C	14679	RNF43	.	.	.	.	.	.	.	no-SNV	ENSP00000385328	17_56435947_CG_C	IBD	LoF_Tumor_suppressor
patient60_39	17	56435982	A	AGGGCCCAT	14679	RNF43	.	.	.	.	.	.	.	no-SNV	ENSP00000385328	17_56435982_A_AGGGCCCAT	IBD	LoF_Tumor_suppressor
patient50_26	18	45374928	TG	T	16235	SMAD2	.	.	.	.	.	.	.	no-SNV	ENSP00000262160	18_45374928_TG_T	IBD	LoF_Tumor_suppressor
patient46_40	17	70117717	A	AG	16471	SOX9	.	.	.	.	.	.	.	no-SNV	ENSP00000245479	17_70117717_A_AG	IBD	LoF_Tumor_suppressor
patient61_23	17	70117841	GCACGTCAA	GGGACGT	16471	SOX9	.	.	.	.	.	.	.	no-SNV	ENSP00000245479	17_70117841_GCACGTCAA_GGGACGT	IBD	LoF_Tumor_suppressor
patient51_3	9	32632904	C	A	17105	TAF1L	G	T	-1	GGA	GTA	E892*	G2674T	Nonsense	ENSP00000418379	9_32632904_C_A	IBD	LoF_Tumor_suppressor
patient61_45	17	7577120	C	T	18056	TP53	G	A	-1	CGT	CAT	R273H	G818A	Missense	ENSP00000269305	17_7577120_C_T	IBD	Canonical_hotspot
patient61_33	17	7577548	C	T	18056	TP53	G	A	-1	CGG	CAG	G245S	G733A	Missense	ENSP00000269305	17_7577548_C_T	IBD	Canonical_hotspot
patient46_21	1	37948692	C	G	19362	ZC3H12A	C	G	1	TCA	TGA	S427*	C1280G	Nonsense	ENSP00000362179	1_37948692_C_G	IBD	Positiverly_selected_mutation
patient36_21	1	37948721	G	A	19362	ZC3H12A	G	A	1	GGA	GAA	D437N	G1309A	Missense	ENSP00000362179	1_37948721_G_A	IBD	Positiverly_selected_mutation
patient50_18	1	37948728	G	A	19362	ZC3H12A	G	A	1	GGC	GAC	G439D	G1316A	Missense	ENSP00000362179	1_37948728_G_A	IBD	Positiverly_selected_mutation
patient25_7	1	37948736	T	C	19362	ZC3H12A	T	C	1	CTC	CCC	S442P	T1324C	Missense	ENSP00000362179	1_37948736_T_C	IBD	Positiverly_selected_mutation
patient16_11	1	37948737	C	A	19362	ZC3H12A	C	A	1	TCC	TAC	S442Y	C1325A	Missense	ENSP00000362179	1_37948737_C_A	IBD	Positiverly_selected_mutation
patient46_21	1	37948787	G	A	19362	ZC3H12A	G	A	1	TGG	TAG	G459S	G1375A	Missense	ENSP00000362179	1_37948787_G_A	IBD	Positiverly_selected_mutation
patient45_14	1	37948905	T	A	19362	ZC3H12A	T	A	1	GTC	GAC	V498D	T1493A	Missense	ENSP00000362179	1_37948905_T_A	IBD	Positiverly_selected_mutation
patient61_86	1	37948946	C	T	19362	ZC3H12A	C	T	1	TCG	TTG	R512*	C1534T	Nonsense	ENSP00000362179	1_37948946_C_T	IBD	Positiverly_selected_mutation
patient61_21	2	43452186	T	TG	19448	ZFP36L2	.	.	.	.	.	.	.	no-SNV	ENSP00000282388	2_43452186_T_TG	IBD	LoF_Tumor_suppressor
patient46_37	2	43452828	G	GCGTCC	19448	ZFP36L2	.	.	.	.	.	.	.	no-SNV	ENSP00000282388	2_43452828_G_GCGTCC	IBD	LoF_Tumor_suppressor
OOO8_5	11	108173644	G	A	1680	ATM	G	A	1	TGG	TAG	W1795*	G5384A	Nonsense	ENSP00000388058	11_108173644_G_A	CTRL	LoF_Tumor_suppressor
PD37449_36	17	63554038	C	T	1815	AXIN2	G	A	-1	TGG	TAG	W234*	G701A	Nonsense	ENSP00000302625	17_63554038_C_T	CTRL	LoF_Tumor_suppressor
O438_4	X	39932471	G	A	1955	BCOR	C	T	-1	CCG	CTG	R710C	C2128T	Missense	ENSP00000367705	X_39932471_G_A	CTRL	IBD_selection_candidate
OOO8_1	X	39933398	C	T	1955	BCOR	G	A	-1	CGA	CAA	E401K	G1201A	Missense	ENSP00000367705	X_39933398_C_T	CTRL	IBD_selection_candidate
OO94_1	X	129190010	T	TC	1956	BCORL1	.	.	.	.	.	.	.	no-SNV	ENSP00000307541	X_129190010_T_TC	CTRL	IBD_selection_candidate
PD34201_53	2	55562081	G	A	3214	CCDC88A	C	T	-1	ACG	ATG	R626*	C1876T	Nonsense	ENSP00000410608	2_55562081_G_A	CTRL	LoF_Tumor_suppressor
PD34201_12	17	37879658	G	A	5814	ERBB2	G	A	1	CGG	CAG	R678Q	G2033A	Missense	ENSP00000269571	17_37879658_G_A	CTRL	Canonical_hotspot
PD37590_17	12	11992236	C	G	5900	ETV6	C	G	1	TCA	TGA	S109*	C326G	Nonsense	ENSP00000379658	12_11992236_C_G	CTRL	IBD_selection_candidate
OO94_8	12	12038933	A	G	5900	ETV6	A	G	1	AAG	AGG	K409R	A1226G	Missense	ENSP00000379658	12_12038933_A_G	CTRL	IBD_selection_candidate
O337_2	4	153244184	C	T	6425	FBXW7	G	A	-1	CGA	CAA	R658Q	G1973A	Missense	ENSP00000281708	4_153244184_C_T	CTRL	Positiverly_selected_mutation
O193_5	4	153244226	C	A	6425	FBXW7	G	T	-1	GGA	GTA	G644V	G1931T	Missense	ENSP00000281708	4_153244226_C_A	CTRL	Positiverly_selected_mutation
O395_4	4	153247289	G	A	6425	FBXW7	C	T	-1	CCG	CTG	R505C	C1513T	Missense	ENSP00000281708	4_153247289_G_A	CTRL	Positiverly_selected_mutation
O325_8	17	26096029	G	A	11516	NOS2	C	T	-1	CCG	CTG	R670C	C2008T	Missense	ENSP00000327251	17_26096029_G_A	CTRL	IBD_selection_candidate
O311_4	17	26115906	G	A	11516	NOS2	C	T	-1	ACG	ATG	R83W	C247T	Missense	ENSP00000327251	17_26115906_G_A	CTRL	IBD_selection_candidate
PD34200_85	3	178936082	G	A	12976	PIK3CA	G	A	1	TGA	TAA	E542K	G1624A	Missense	ENSP00000263967	3_178936082_G_A	CTRL	Canonical_hotspot
O311_2	17	56435721	ATGACAG	AGTGCT	14679	RNF43	.	.	.	.	.	.	.	no-SNV	ENSP00000385328	17_56435721_ATGACAG_AGTGCT	CTRL	LoF_Tumor_suppressor
OO23_1	17	56492689	G	A	14679	RNF43	C	T	-1	GCA	GTA	Q84*	C250T	Nonsense	ENSP00000385328	17_56492689_G_A	CTRL	LoF_Tumor_suppressor
PD37590_20	17	56492816	TG	T	14679	RNF43	.	.	.	.	.	.	.	no-SNV	ENSP00000385328	17_56492816_TG_T	CTRL	LoF_Tumor_suppressor
PD28690_4	15	67358595	GTCAAGAGCCTGGTCAAGAAAC	G	16236	SMAD3	.	.	.	.	.	.	.	no-SNV	ENSP00000332973	15_67358595_GTCAAGAGCCTGGTCAAGAAAC_G	CTRL	LoF_Tumor_suppressor
O162_2	X	123205141	T	TA	16807	STAG2	.	.	.	.	.	.	.	no-SNV	ENSP00000218089	X_123205141_T_TA	CTRL	LoF_Tumor_suppressor
O325_2	17	7579382	G	GT	18056	TP53	.	.	.	.	.	.	.	no-SNV	ENSP00000269305	17_7579382_G_GT	CTRL	LoF_Tumor_suppressor
PD37266_8	2	43452171	G	GGCTGTGGT	19448	ZFP36L2	.	.	.	.	.	.	.	no-SNV	ENSP00000282388	2_43452171_G_GGCTGTGGT	CTRL	LoF_Tumor_suppressor

## Sheet: C) Drivers vs burden
Supplementary Table 4C: Association of putative cancer drivers with mutational burden and mutational signatures.
Response variable	Effect per driver	95% CI	P-value (linear mixed effect models, likelihood ratio)
Total substitution burden	269	(90-447)	0.0056
SBS1	107	(51-164)	0.00038
SBS5	149	(77-221)	0.00014
SBS18	56	(20-93)	0.0047
SBSA	-7	(-47-33)	0.73
SBS32	30	(14-47)	0.00037
Total Indel burden	40	(20-60)	0.00017
ID1	33	(21-45)	3.6e-07
ID2	0.81	(-2.2-3.8)	0.6
IDA	-1	(-7-5)	0.75
ID14	0.03	(-0.23-0.3)	0.8
