# Supplementary material for: Somatic Evolution in Non-neoplastic IBD-Affected Colon
Source: Cell. 2020 Aug 6;182(3):672–684.e11. doi: 10.1016/j.cell.2020.06.036 (PMC7427325; doi:10.1016/j.cell.2020.06.036)
Supplement: Table S5. Results of the dNdS Analyses, Related to Figure 6 — (A) Mutation counts and gene-level dNdS results for the IBD cohort. (B) Comparison of positive selection in healthy and the IBD-affected colon. (C) Results of pathway-level dNdS for missense and truncating mutations for the 15 pathways in Table S6 linked with IBD or colorectal cancer. Results are shown for UC, CD and controls. (D) Mutations in genes in the IL-17 signaling pathway. (E) Mutations in the toll-like receptor signaling pathway. (F) Restricted hypothesis testing of genes reported to be under positive selection in Kakiuchi et al. (2020). [file mmc5.xlsx]

## Sheet: A) Gene-level dNdS
Supplementary Table 6A: Gene-level dNdS results of the IBD cohort.
gene_name	n_syn	n_mis	n_non	n_spl	n_ind	wmis_cv	wnon_cv	wspl_cv	wind_cv	pmis_cv	ptrunc_cv	pallsubs_cv	pind_cv	qmis_cv	qtrunc_cv	qallsubs_cv	pglobal_cv	qglobal_cv
ARID1A	0	4	5	0	4	4.54849	93.973	93.973	69.8363	0.0386382	2.24376e-08	8.04638e-08	1.58765e-05	0.825261	0.000450772	0.00121684	3.62628e-11	7.28519e-07
PIGR	0	0	1	1	6	0	65.4171	65.4171	155.019	0.340124	0.000534395	0.00128054	8.60848e-09	0.825261	0.971621	0.989531	2.89157e-10	2.90458e-06
FBXW7	1	6	2	0	2	18.7549	37.4628	37.4628	83.579	1.08305e-05	0.00160006	1.40117e-06	0.000647113	0.0435171	0.971621	0.00938319	1.97856e-08	0.000132498
ZC3H12A	0	6	2	0	0	22.1571	115.773	115.773	0	6.29908e-06	0.000161244	1.21139e-07	1	0.0421829	0.80985	0.00121684	2.05044e-06	0.0102983
ELF3	0	2	2	1	0	9.27352	122.344	122.344	0	0.0300508	4.18192e-06	5.08633e-06	1	0.825261	0.0420074	0.0255461	6.70833e-05	0.269541
GLI3	0	13	0	1	0	10.2529	14.8496	14.8496	0	4.16049e-06	0.0675247	1.18209e-05	1	0.0421829	0.971621	0.0474963	0.000145936	0.488644
EMC7	0	4	0	0	0	52.133	0	0	0	4.64036e-06	0.909624	2.74698e-05	1	0.0421829	0.971621	0.0919779	0.000315969	0.90683
OPCML	0	7	0	0	0	16.8118	0	0	0	9.0247e-06	0.812424	4.90996e-05	1	0.0435171	0.971621	0.140916	0.000536249	1
NOS2	0	1	0	0	3	1.18052	0	0	70.6833	0.883333	0.726144	0.928649	9.88648e-05	0.901277	0.971621	0.989531	0.000945263	1
NFKBIZ	1	0	0	1	2	0	43.1619	43.1619	46.4768	0.443725	0.0200736	0.0473374	0.00199808	0.825261	0.971621	0.989531	0.000970999	1
CCDC121	0	0	0	0	2	0	0	0	191.568	0.666264	0.89068	0.902811	0.000127357	0.825261	0.971621	0.989531	0.00115792	1
FPR1	0	2	1	0	1	4.45183	100.898	100.898	93.2273	0.120688	0.00799838	0.0114219	0.0105903	0.825261	0.971621	0.989531	0.00121204	1
MRPL51	0	3	0	0	0	63.0003	0	0	0	3.23314e-05	0.912026	0.000175461	1	0.108256	0.971621	0.440628	0.00169287	1
SLC29A2	0	1	0	0	2	6.4913	0	0	99.2542	0.168529	0.874882	0.381833	0.000463139	0.825261	0.971621	0.989531	0.0017048	1
SLITRK1	1	6	0	0	0	14.8493	0	0	0	3.95176e-05	0.793431	0.000200348	1	0.113415	0.971621	0.447221	0.0019064	1
MAGED1	1	4	0	0	1	10.7631	0	0	29.0437	0.00174943	0.796094	0.00706443	0.0330682	0.825261	0.971621	0.989531	0.00218701	1
BCOR	1	3	1	0	2	1.7705	9.2727	9.2727	66.8455	0.444352	0.111781	0.238947	0.000996956	0.825261	0.971621	0.989531	0.00222553	1
ZNF799	0	5	0	0	0	19.7256	0	0	0	4.85959e-05	0.810538	0.000246019	1	0.122036	0.971621	0.494252	0.00229046	1
SCN11A	0	1	3	0	1	0.691442	19.2909	19.2909	12.3866	0.730524	0.0011719	0.00342666	0.0736374	0.825261	0.971621	0.989531	0.00234283	1
ATM	1	6	0	0	2	4.40742	0	0	23.6176	0.0156814	0.545232	0.039494	0.00702221	0.825261	0.971621	0.989531	0.00254879	1
CISH	0	2	0	0	1	20.5406	0	0	79.292	0.00599534	0.91599	0.022735	0.0124238	0.825261	0.971621	0.989531	0.00259068	1
SOX9	0	0	0	0	2	0	0	0	103.402	0.40373	0.866293	0.696524	0.000427578	0.825261	0.971621	0.989531	0.00271581	1
JAKMIP2	0	1	2	0	1	1.92677	23.1006	23.1006	38.3104	0.582184	0.00470245	0.017791	0.0253114	0.825261	0.971621	0.989531	0.00392024	1
ARID2	1	1	2	1	0	1.17923	39.1049	39.1049	0	0.882119	0.000120895	0.000596186	1	0.900313	0.809593	0.989531	0.00502284	1
CD1C	1	2	0	2	0	7.82699	54.6445	54.6445	0	0.0395044	0.000725128	0.000624668	1	0.825261	0.971621	0.989531	0.00523365	1
RNF43	0	0	0	0	2	0	0	0	62.8987	0.361393	0.778846	0.636172	0.00112087	0.825261	0.971621	0.989531	0.00587992	1
CNTNAP2	0	5	2	1	0	3.87868	26.9403	26.9403	0	0.0437103	0.000431179	0.000762675	1	0.825261	0.971621	0.989531	0.00623767	1
CELSR3	2	0	0	0	2	0	0	0	20.3376	0.0308143	0.587798	0.0877595	0.00918319	0.825261	0.971621	0.989531	0.00654686	1
PXDNL	1	7	1	1	1	3.3901	10.767	10.767	17.9915	0.0347235	0.0209646	0.0157138	0.0521194	0.825261	0.971621	0.989531	0.00663995	1
PPP1R1C	0	1	0	0	1	13.4668	0	0	208.987	0.0753015	0.895493	0.203472	0.00475769	0.825261	0.971621	0.989531	0.00768658	1
MAPK7	1	1	1	0	1	2.12219	49.2365	49.2365	51.9283	0.527156	0.0173358	0.0519347	0.0188231	0.825261	0.971621	0.989531	0.00775257	1
TOPORS	0	4	1	0	0	12.2052	28.2266	28.2266	0	0.00133359	0.0329405	0.000995948	1	0.825261	0.971621	0.989531	0.00787975	1
IBTK	1	6	0	0	0	10.443	0	0	0	0.000259985	0.688132	0.00108618	1	0.580344	0.971621	0.989531	0.00849948	1
SLC12A2	0	0	0	0	2	0	0	0	44.9495	0.28912	0.751152	0.54556	0.00212872	0.825261	0.971621	0.989531	0.00900991	1
PIGO	0	0	2	0	0	0	71.0151	71.0151	0	0.381577	0.000449805	0.00121137	1	0.825261	0.971621	0.989531	0.00934693	1
HNRNPF	0	2	0	0	1	8.31474	0	0	89.5966	0.0372428	0.885738	0.112589	0.0110138	0.825261	0.971621	0.989531	0.00953911	1
MED12	0	9	0	0	0	7.48105	0	0	0	0.000366962	0.625939	0.00131189	1	0.670206	0.971621	0.989531	0.010018	1
FAT1	0	9	2	0	1	3.31621	12.6915	12.6915	8.75209	0.0332733	0.0160463	0.0141459	0.100572	0.825261	0.971621	0.989531	0.0107486	1
ZNF521	1	7	0	0	0	8.46562	0	0	0	0.000360293	0.724856	0.00152037	1	0.670206	0.971621	0.989531	0.0113858	1
ZFP36L2	0	1	0	0	2	2.65982	0	0	44.5259	0.42817	0.908399	0.72513	0.00216722	0.825261	0.971621	0.989531	0.0117168	1
HAUS6	0	0	0	1	1	0	29.5383	29.5383	41.1164	0.424865	0.0313105	0.0666504	0.0236328	0.825261	0.971621	0.989531	0.0117401	1
HNRNPD	0	2	1	0	0	16.6786	79.2196	79.2196	0	0.00920173	0.0104487	0.00174548	1	0.825261	0.971621	0.989531	0.0128305	1
PTN	0	1	0	0	1	7.07849	0	0	191.485	0.153344	0.837922	0.351921	0.00518984	0.825261	0.971621	0.989531	0.0133427	1
KANSL1	0	0	1	0	1	0	18.9558	18.9558	40.5484	0.312441	0.0514081	0.0804249	0.0239544	0.825261	0.971621	0.989531	0.0139713	1
GPSM1	1	1	2	0	0	1.81202	68.5024	68.5024	0	0.610906	0.000451151	0.00205971	1	0.825261	0.971621	0.989531	0.0147994	1
PTPN12	0	4	0	0	0	16.1293	0	0	0	0.000468846	0.789907	0.00206431	1	0.754632	0.971621	0.989531	0.0148278	1
PDILT	1	0	0	1	1	0	16.4936	16.4936	34.2652	0.252162	0.058832	0.0775223	0.0281988	0.825261	0.971621	0.989531	0.015577	1
LMBRD1	0	1	1	1	0	3.98113	58.346	58.346	0	0.284122	0.000679356	0.0022132	1	0.825261	0.971621	0.989531	0.0157432	1
CSNK1A1L	0	2	0	0	1	4.85314	0	0	111.819	0.103264	0.810501	0.255189	0.00884813	0.825261	0.971621	0.989531	0.0160163	1
CD3EAP	0	3	0	0	0	25.8502	0	0	0	0.000488314	0.905603	0.00226187	1	0.754632	0.971621	0.989531	0.0160402	1
IDH3A	0	3	0	0	0	25.1963	0	0	0	0.000527447	0.883432	0.00241548	1	0.756887	0.971621	0.989531	0.0169708	1
RSPO1	0	4	0	0	0	15.3072	0	0	0	0.0005717	0.860763	0.00257705	1	0.762076	0.971621	0.989531	0.0179392	1
ETV6	0	4	0	0	0	14.9508	0	0	0	0.000624918	0.809996	0.00273144	1	0.762076	0.971621	0.989531	0.0188549	1
CD1E	0	1	2	0	0	2.94616	56.6047	56.6047	0	0.386793	0.000723934	0.00275861	1	0.825261	0.971621	0.989531	0.0190152	1
DNAH9	0	3	1	2	1	0.839216	9.51055	9.51055	6.18918	0.815404	0.00907564	0.0208782	0.135555	0.851981	0.971621	0.989531	0.0194358	1
POSTN	2	5	2	0	0	5.40885	13.943	13.943	0	0.00933096	0.0118495	0.0028988	1	0.825261	0.971621	0.989531	0.0198378	1
AL606500.1	0	1	0	0	0	1021.58	0	0	0	0.000644863	0.974227	0.00296303	1	0.762076	0.976512	0.989531	0.0202124	1
ICOS	0	1	0	0	1	8.92245	0	0	93.8482	0.118909	0.880729	0.292478	0.0105211	0.825261	0.971621	0.989531	0.0208749	1
CDH9	2	5	1	1	0	4.21526	20.8189	20.8189	0	0.024323	0.0051841	0.0030849	1	0.825261	0.971621	0.989531	0.0209194	1
LY6K	0	4	0	0	0	14.466	0	0	0	0.000707579	0.828621	0.00309696	1	0.787871	0.971621	0.989531	0.0209891	1
MRPS33	0	0	0	0	1	0	0	0	297.334	0.743506	0.901902	0.940789	0.00334971	0.825432	0.971621	0.989531	0.021303	1
LRRC31	0	2	0	0	1	7.69443	0	0	38.286	0.0433164	0.80488	0.124456	0.025327	0.825261	0.971621	0.989531	0.0213072	1
OR4A15	0	5	0	0	0	10.6651	0	0	0	0.000810527	0.751635	0.00332351	1	0.790081	0.971621	0.989531	0.0222899	1
NDNL2	0	3	0	0	0	22.4553	0	0	0	0.000745124	0.91456	0.00335901	1	0.787871	0.971621	0.989531	0.0224923	1
CHUK	0	3	0	1	0	11.2267	27.7042	27.7042	0	0.0056796	0.0336354	0.00343889	1	0.825261	0.971621	0.989531	0.0229464	1
BTBD7	0	0	1	1	0	0	38.9532	38.9532	0	0.33657	0.00158382	0.00348026	1	0.825261	0.971621	0.989531	0.0231808	1
NOTCH3	0	7	0	0	1	3.91807	0	0	17.5448	0.0237801	0.683473	0.0664917	0.0533621	0.825261	0.971621	0.989531	0.0235644	1
LRCH4	0	2	0	0	1	7.01794	0	0	39.8592	0.0517397	0.845896	0.146883	0.0243566	0.825261	0.971621	0.989531	0.0237302	1
TUBG1	0	3	0	0	0	21.6869	0	0	0	0.000826868	0.897723	0.00368451	1	0.790081	0.971621	0.989531	0.0243311	1
HNRNPH1	0	3	0	0	0	21.3603	0	0	0	0.000865195	0.851249	0.00378396	1	0.790081	0.971621	0.989531	0.0248871	1
MARK1	0	0	1	0	1	0	9.61783	9.61783	32.614	0.263647	0.109446	0.130583	0.0295761	0.825261	0.971621	0.989531	0.0253223	1
HIST1H2AJ	0	0	1	0	0	0	732.35	732.35	0	0.748727	0.000922469	0.00388013	1	0.825733	0.971621	0.989531	0.0254222	1
SP6	1	2	1	0	0	7.25017	131.43	131.43	0	0.0458723	0.00585119	0.00390574	1	0.825261	0.971621	0.989531	0.0255643	1
ZFP41	0	0	0	0	1	0	0	0	223.826	0.620403	0.936979	0.88189	0.00444395	0.825261	0.971621	0.989531	0.0256382	1
RIOK1	0	2	0	1	0	11.9955	62.1255	62.1255	0	0.0179799	0.0136785	0.00396118	1	0.825261	0.971621	0.989531	0.0258713	1
FLI1	2	3	0	1	0	8.21326	38.6886	38.6886	0	0.0112067	0.0223439	0.00398944	1	0.825261	0.971621	0.989531	0.0260275	1
CDHR3	0	1	1	0	1	2.00293	20.0391	20.0391	31.2802	0.561736	0.0483115	0.129852	0.0307908	0.825261	0.971621	0.989531	0.0260762	1
GTSF1L	0	0	0	0	1	0	0	0	224.922	0.684051	0.909615	0.914735	0.0044224	0.825261	0.971621	0.989531	0.0263358	1
LNPEP	0	3	1	0	0	10.5361	27.4305	27.4305	0	0.00680226	0.0340106	0.00406821	1	0.825261	0.971621	0.989531	0.0264619	1
TSPAN33	0	1	0	0	1	7.39465	0	0	82.3406	0.146186	0.865827	0.342018	0.0119704	0.825261	0.971621	0.989531	0.0266043	1
GJB1	0	0	0	0	1	0	0	0	161.518	0.382823	0.852052	0.672529	0.00614565	0.825261	0.971621	0.989531	0.0268187	1
HPCAL1	0	0	0	0	1	0	0	0	209.128	0.607364	0.912524	0.871216	0.0047545	0.825261	0.971621	0.989531	0.0268685	1
HDLBP	0	1	0	1	1	1.5255	18.9058	18.9058	33.4175	0.716328	0.05156	0.147357	0.0288895	0.825261	0.971621	0.989531	0.0274972	1
PDZD7	0	3	1	0	0	8.71018	40.9439	40.9439	0	0.0115921	0.0217491	0.00442832	1	0.825261	0.971621	0.989531	0.0284286	1
MAPKAPK3	1	1	0	0	1	5.63607	0	0	91.8721	0.193024	0.847417	0.419575	0.0107445	0.825261	0.971621	0.989531	0.0288605	1
ARHGEF19	0	2	0	0	1	7.12608	0	0	29.9721	0.0502408	0.825094	0.142217	0.0320831	0.825261	0.971621	0.989531	0.0291554	1
WWC1	0	0	2	0	0	0	27.3619	27.3619	0	0.228948	0.0033091	0.00469072	1	0.825261	0.971621	0.989531	0.0298432	1
FOXO1	0	3	1	0	0	7.11454	61.5913	61.5913	0	0.0201379	0.0138102	0.00477933	1	0.825261	0.971621	0.989531	0.0303174	1
PRDM2	0	1	2	0	0	1.81301	45.8189	45.8189	0	0.615344	0.00112756	0.00488106	1	0.825261	0.971621	0.989531	0.03086	1
TCERG1	0	1	0	1	1	2.52522	17.5571	17.5571	26.0015	0.450532	0.056006	0.133417	0.0367673	0.825261	0.971621	0.989531	0.0309894	1
KLHL26	0	2	0	0	1	4.66628	0	0	54.6859	0.110889	0.879917	0.276373	0.0178942	0.825261	0.971621	0.989531	0.0312024	1
SYT5	1	4	0	0	0	12.0072	0	0	0	0.00116609	0.845405	0.00497585	1	0.825261	0.971621	0.989531	0.0313636	1
PTPRK	0	0	1	0	1	0	11.0967	11.0967	21.2124	0.255223	0.0933987	0.111741	0.0446264	0.825261	0.971621	0.989531	0.0314206	1
LAMP2	0	3	0	0	0	19.2455	0	0	0	0.00118012	0.871347	0.00508128	1	0.825261	0.971621	0.989531	0.0319216	1
PRRT1	0	1	0	0	1	5.76654	0	0	81.701	0.191601	0.928517	0.42426	0.0120628	0.825261	0.971621	0.989531	0.0321141	1
RP11-886H22.1	0	0	0	0	1	0	0	0	161.586	0.602866	0.85527	0.859451	0.00614306	0.825261	0.971621	0.989531	0.0329656	1
TK1	0	0	0	0	1	0	0	0	163.203	0.611832	0.898167	0.872229	0.00608266	0.825261	0.971621	0.989531	0.033101	1
ZNF679	0	3	1	0	0	8.95683	30.9041	30.9041	0	0.0107283	0.0297689	0.00541045	1	0.825261	0.971621	0.989531	0.0336499	1
KCNT2	0	3	0	0	1	4.56942	0	0	25.854	0.0630718	0.633858	0.150276	0.0369679	0.825261	0.971621	0.989531	0.0344044	1
GRTP1	0	0	0	0	1	0	0	0	118.537	0.382061	0.855241	0.672171	0.00835175	0.825261	0.971621	0.989531	0.0347075	1
IL17D	0	0	0	0	1	0	0	0	143.403	0.521758	0.937739	0.812114	0.00691553	0.825261	0.971621	0.989531	0.0347199	1
SACS	1	5	2	0	1	2.27479	10.1405	10.1405	7.95081	0.195943	0.0236445	0.051453	0.109396	0.825261	0.971621	0.989531	0.0347849	1
FAM153A	0	0	0	0	1	0	0	0	153.198	0.649532	0.790718	0.871433	0.00647681	0.825261	0.971621	0.989531	0.0348645	1
ZBED2	0	3	0	0	0	18.4892	0	0	0	0.00132912	0.879378	0.00568601	1	0.825261	0.971621	0.989531	0.0350812	1
RAX2	0	3	0	0	0	18.5628	0	0	0	0.00131357	0.92722	0.00569287	1	0.825261	0.971621	0.989531	0.0351167	1
AUTS2	0	4	0	0	1	3.8553	0	0	26.0969	0.0630628	0.698324	0.158044	0.0366388	0.825261	0.971621	0.989531	0.0356206	1
DAPK3	1	0	0	0	1	0	0	0	103.72	0.340702	0.84203	0.623684	0.00953119	0.825261	0.971621	0.989531	0.0364115	1
AFF1	0	1	1	1	0	2.058	40.7397	40.7397	0	0.547742	0.001442	0.00595534	1	0.825261	0.971621	0.989531	0.0364673	1
EHD2	1	5	0	0	0	8.84235	0	0	0	0.00142261	0.841392	0.00595556	1	0.825261	0.971621	0.989531	0.0364684	1
GNB5	0	1	0	0	1	6.37816	0	0	62.9791	0.171781	0.846515	0.384432	0.0155818	0.825261	0.971621	0.989531	0.0366456	1
OR10G3	0	0	0	0	1	0	0	0	107.718	0.373639	0.889552	0.667278	0.00918129	0.825261	0.971621	0.989531	0.0373417	1
MRPL13	0	0	0	0	1	0	0	0	149.613	0.720532	0.86993	0.925707	0.00663078	0.825261	0.971621	0.989531	0.0374012	1
ISG20	0	0	0	0	1	0	0	0	141.799	0.620542	0.905192	0.878583	0.00699313	0.825261	0.971621	0.989531	0.0374312	1
PIK3R4	0	1	1	1	0	1.91043	39.9698	39.9698	0	0.586745	0.00150072	0.00628883	1	0.825261	0.971621	0.989531	0.0381668	1
TRPA1	1	5	0	1	0	6.76103	11.4723	11.4723	0	0.00443342	0.0882372	0.00630494	1	0.825261	0.971621	0.989531	0.0382484	1
C8orf59	0	0	0	1	0	0	450.947	450.947	0	0.808682	0.00155748	0.00646816	1	0.848766	0.971621	0.989531	0.0390733	1
PPFIBP2	1	0	2	0	0	0	26.5075	26.5075	0	0.305569	0.00329549	0.00651792	1	0.825261	0.971621	0.989531	0.0393239	1
RASGRF1	1	7	0	0	0	6.32129	0	0	0	0.001799	0.683541	0.00652327	1	0.825261	0.971621	0.989531	0.0393508	1
NAB1	0	3	0	0	0	17.3562	0	0	0	0.0016024	0.846775	0.00667686	1	0.825261	0.971621	0.989531	0.040122	1
CPS1	0	4	0	0	1	4.26529	0	0	16.4002	0.0468936	0.653162	0.118182	0.0568341	0.825261	0.971621	0.989531	0.0403216	1
PRLHR	0	0	0	0	1	0	0	0	86.0545	0.308327	0.897777	0.590835	0.0114609	0.825261	0.971621	0.989531	0.0405954	1
GOSR1	0	0	0	0	1	0	0	0	132.337	0.677144	0.87085	0.905173	0.00748863	0.825261	0.971621	0.989531	0.0406304	1
RBBP9	0	2	0	0	0	38.7828	0	0	0	0.0015984	0.89825	0.00678747	1	0.825261	0.971621	0.989531	0.0406751	1
WISP3	0	1	0	0	1	5.91124	0	0	59.132	0.186538	0.853798	0.40961	0.0165755	0.825261	0.971621	0.989531	0.0406852	1
PAFAH1B1	0	0	0	0	1	0	0	0	114.595	0.529138	0.787703	0.79244	0.00863606	0.825261	0.971621	0.989531	0.0409549	1
TNFRSF4	1	3	0	0	0	16.5718	0	0	0	0.00161073	0.905504	0.00684369	1	0.825261	0.971621	0.989531	0.0409556	1
DCUN1D5	0	1	0	1	0	15.5354	93.914	93.914	0	0.0642065	0.00865727	0.00684443	1	0.825261	0.971621	0.989531	0.0409593	1
TAOK1	0	0	2	0	0	0	28.4325	28.4325	0	0.375956	0.00305511	0.00705076	1	0.825261	0.971621	0.989531	0.0419846	1
SQSTM1	0	0	0	0	1	0	0	0	105.317	0.469413	0.873803	0.760682	0.00938829	0.825261	0.971621	0.989531	0.0424336	1
TPST1	0	0	0	0	1	0	0	0	106.073	0.492319	0.827903	0.77253	0.00932209	0.825261	0.971621	0.989531	0.0427303	1
OR56B3P	0	0	0	0	1	0	0	0	98.0318	0.431135	0.819562	0.716001	0.0100775	0.825261	0.971621	0.989531	0.0427991	1
GALNS	1	1	0	0	1	2.9608	0	0	89.9201	0.379962	0.827304	0.662301	0.0109747	0.825261	0.971621	0.989531	0.0430603	1
C2orf70	0	0	0	0	1	0	0	0	109.979	0.527455	0.885128	0.810906	0.00899461	0.825261	0.971621	0.989531	0.0431845	1
SLC26A9	0	4	0	1	0	6.72153	24.4729	24.4729	0	0.0110339	0.0386365	0.00733958	1	0.825261	0.971621	0.989531	0.0434098	1
OR4B1	1	0	0	0	1	0	0	0	90.2386	0.38216	0.850487	0.671399	0.0109365	0.825261	0.971621	0.989531	0.0434252	1
KLK10	0	0	0	0	1	0	0	0	108.411	0.523413	0.877584	0.80663	0.00912325	0.825261	0.971621	0.989531	0.0435056	1
FGF3	0	2	1	0	0	7.05007	79.5849	79.5849	0	0.0512877	0.0103956	0.00745334	1	0.825261	0.971621	0.989531	0.0439679	1
2020-09-12	0	0	0	0	1	0	0	0	96.9932	0.444583	0.839133	0.732384	0.0101841	0.825261	0.971621	0.989531	0.0439942	1
CKMT2	0	0	0	0	1	0	0	0	88.527	0.400623	0.762783	0.673571	0.0111451	0.825261	0.971621	0.989531	0.0442307	1
SMAD2	0	0	0	0	1	0	0	0	98.0568	0.480333	0.77807	0.750874	0.010075	0.825261	0.971621	0.989531	0.0445145	1
AGFG2	0	1	0	0	1	5.7688	0	0	54.0868	0.19152	0.89709	0.421949	0.0180881	0.825261	0.971621	0.989531	0.0448423	1
ETV7	0	1	0	0	1	5.25866	0	0	57.3177	0.211584	0.837459	0.447015	0.0170894	0.825261	0.971621	0.989531	0.0448763	1
CORO2B	0	4	0	0	0	11.1126	0	0	0	0.00188229	0.828314	0.00765374	1	0.825261	0.971621	0.989531	0.0449471	1
CDC34	0	0	0	0	1	0	0	0	116.722	0.67646	0.932197	0.913369	0.00848027	0.825261	0.971621	0.989531	0.0453942	1
SOX4	0	2	0	0	1	6.17582	0	0	22.3752	0.0660114	0.90308	0.182703	0.0424246	0.825261	0.971621	0.989531	0.0454209	1
RANBP2	1	3	0	1	1	3.1948	10.1102	10.1102	12.6926	0.135679	0.101556	0.107792	0.0720142	0.825261	0.971621	0.989531	0.0454766	1
PRPF4	0	3	0	0	0	16.3381	0	0	0	0.00191469	0.823983	0.0077874	1	0.825261	0.971621	0.989531	0.0455972	1
C1QTNF3	0	0	0	0	1	0	0	0	108.872	0.598644	0.861683	0.857945	0.00908505	0.825261	0.971621	0.989531	0.0456315	1
TAL1	0	4	0	0	0	11.1166	0	0	0	0.00187983	0.88814	0.00783331	1	0.825261	0.971621	0.989531	0.04582	1
TUBD1	1	0	0	0	1	0	0	0	103.691	0.558914	0.840104	0.826548	0.00953383	0.825261	0.971621	0.989531	0.0460471	1
C14orf64	0	0	0	0	1	0	0	0	105.836	0.574934	0.895539	0.847423	0.00934275	0.825261	0.971621	0.989531	0.0462266	1
SPARC	0	3	0	0	0	16.3291	0	0	0	0.00191778	0.866618	0.00793576	1	0.825261	0.971621	0.989531	0.0463161	1
TBC1D25	0	3	1	0	0	7.48433	32.1363	32.1363	0	0.0175642	0.0284971	0.00795107	1	0.825261	0.971621	0.989531	0.0463901	1
CCDC155	0	4	0	0	0	10.8992	0	0	0	0.00202031	0.78146	0.00795233	1	0.825261	0.971621	0.989531	0.0463962	1
RPS27L	0	0	0	0	1	0	0	0	120.676	0.818863	0.9498	0.972202	0.00820515	0.85393	0.971621	0.989531	0.0465157	1
UBE2N	0	2	0	0	0	35.6479	0	0	0	0.00190632	0.934504	0.0080369	1	0.825261	0.971621	0.989531	0.0468046	1
ZNF765	0	0	0	0	1	0	0	0	84.445	0.404807	0.811686	0.688554	0.0116763	0.825261	0.971621	0.989531	0.0468184	1
CSNK2A1	0	0	0	0	1	0	0	0	100.654	0.565858	0.788129	0.81908	0.00981811	0.825261	0.971621	0.989531	0.0468283	1
MTFR2	0	0	0	0	1	0	0	0	105.406	0.599155	0.85792	0.857573	0.00938044	0.825261	0.971621	0.989531	0.0468408	1
DNAJB9	0	0	0	0	1	0	0	0	112.538	0.715277	0.891463	0.927097	0.00879221	0.825261	0.971621	0.989531	0.0473553	1
BDH2	0	0	0	0	1	0	0	0	107.215	0.641031	0.883725	0.887699	0.00922394	0.825261	0.971621	0.989531	0.0475324	1
AHCTF1	0	0	1	1	0	0	20.7784	20.7784	0	0.237461	0.00585453	0.00820845	1	0.825261	0.971621	0.989531	0.0476303	1
TXNDC5	1	1	0	0	1	4.29674	0	0	61.1838	0.258186	0.820479	0.512433	0.0160303	0.825261	0.971621	0.989531	0.047659	1
FLG	1	12	0	0	1	2.68011	0	0	8.3891	0.0483989	0.41826	0.0790743	0.104386	0.825261	0.971621	0.989531	0.0478501	1
CTRC	0	0	0	0	1	0	0	0	92.2551	0.488305	0.856959	0.774543	0.0107005	0.825261	0.971621	0.989531	0.0480118	1
PRKAG3	0	4	0	0	0	10.8143	0	0	0	0.00207865	0.809256	0.00830061	1	0.825261	0.971621	0.989531	0.0480724	1
TNFRSF9	0	3	0	0	0	15.8566	0	0	0	0.00209052	0.797623	0.00833021	1	0.825261	0.971621	0.989531	0.0482142	1
ABHD17A	0	0	1	0	0	0	317.298	317.298	0	0.646061	0.00228076	0.00835834	1	0.825261	0.971621	0.989531	0.0483488	1
NAPEPLD	0	0	0	0	1	0	0	0	86.5133	0.449625	0.826066	0.734639	0.011401	0.825261	0.971621	0.989531	0.0484313	1
ZNF536	3	7	0	0	1	2.49632	0	0	23.878	0.090406	0.677117	0.210841	0.0398816	0.825261	0.971621	0.989531	0.0485895	1
RFC4	0	0	0	0	1	0	0	0	99.0047	0.593198	0.81001	0.843128	0.0099797	0.825261	0.971621	0.989531	0.0486157	1
OR8G5	0	0	0	0	1	0	0	0	92.641	0.503618	0.909515	0.794709	0.0106565	0.825261	0.971621	0.989531	0.0488765	1
CFHR2	1	0	0	0	1	0	0	0	89.3713	0.50406	0.81821	0.779964	0.0110412	0.825261	0.971621	0.989531	0.0495573	1
CASP7	0	0	0	0	1	0	0	0	97.6464	0.596121	0.838233	0.851627	0.0101168	0.825261	0.971621	0.989531	0.0495765	1
CENPB	0	1	0	0	1	4.40457	0	0	58.7735	0.255508	0.887797	0.517813	0.0166745	0.825261	0.971621	0.989531	0.0496645	1
KRT6B	1	0	0	0	1	0	0	0	49.6675	0.21209	0.784378	0.444485	0.0196597	0.825261	0.971621	0.989531	0.0501589	1
SSB	0	0	0	0	1	0	0	0	99.4458	0.643046	0.876735	0.887702	0.00993596	0.825261	0.971621	0.989531	0.0505459	1
RND1	0	1	0	1	0	10.7969	100.707	100.707	0	0.0962825	0.00801506	0.00882679	1	0.825261	0.971621	0.989531	0.0505772	1
ELAVL4	1	4	0	0	0	10.0973	0	0	0	0.00221157	0.810896	0.00883127	1	0.825261	0.971621	0.989531	0.0505984	1
C2orf66	0	2	0	0	0	33.8768	0	0	0	0.00212039	0.937408	0.00886523	1	0.825261	0.971621	0.989531	0.0507589	1
VGLL2	0	0	0	0	1	0	0	0	82.605	0.451371	0.872787	0.744088	0.0119327	0.825261	0.971621	0.989531	0.0508238	1
AMY2A	0	3	0	0	0	15.5246	0	0	0	0.00222431	0.810831	0.00887928	1	0.825261	0.971621	0.989531	0.0508253	1
ZNF614	0	0	0	0	1	0	0	0	67.7164	0.345642	0.752425	0.612914	0.0145107	0.825261	0.971621	0.989531	0.0508939	1
NPIPB15	0	0	0	0	1	0	0	0	90.8077	0.544156	0.872368	0.821763	0.0108688	0.825261	0.971621	0.989531	0.0510723	1
SLFN11	0	2	0	0	1	5.07158	0	0	25.361	0.0952806	0.798769	0.238078	0.0376541	0.825261	0.971621	0.989531	0.051228	1
CLEC1B	0	0	0	0	1	0	0	0	88.6069	0.527254	0.854019	0.805742	0.0111352	0.825261	0.971621	0.989531	0.0512632	1
CLIC2	1	2	1	0	0	7.4092	53.7939	53.7939	0	0.043975	0.0157102	0.00906866	1	0.825261	0.971621	0.989531	0.0517179	1
ZNF239	0	1	0	0	1	2.09281	0	0	85.8695	0.539221	0.769976	0.789788	0.0114853	0.825261	0.971621	0.989531	0.0517285	1
EXTL2	0	0	0	0	1	0	0	0	93.9089	0.60772	0.857839	0.863028	0.0105144	0.825261	0.971621	0.989531	0.0517441	1
SLC39A2	0	0	0	0	1	0	0	0	95.3526	0.627426	0.873889	0.878064	0.0103572	0.825261	0.971621	0.989531	0.0518384	1
PPM1L	0	0	0	0	1	0	0	0	75.7754	0.419043	0.82247	0.704821	0.0129914	0.825261	0.971621	0.989531	0.0521312	1
ZNF578	1	0	0	0	1	0	0	0	58.3714	0.290985	0.769012	0.550835	0.0167871	0.825261	0.971621	0.989531	0.0525545	1
METTL24	0	0	0	0	1	0	0	0	73.1207	0.395459	0.873923	0.688933	0.0134555	0.825261	0.971621	0.989531	0.0526623	1
CLUL1	0	1	0	0	1	4.12531	0	0	55.3269	0.273738	0.789554	0.52698	0.0176913	0.825261	0.971621	0.989531	0.0529104	1
ZNF576	0	2	0	0	0	32.9689	0	0	0	0.00224409	0.952685	0.00935615	1	0.825261	0.971621	0.989531	0.0530655	1
PCDHB3	4	9	0	0	0	4.51937	0	0	0	0.00246984	0.745326	0.00936935	1	0.825261	0.971621	0.989531	0.0531271	1
ADAP1	0	0	0	0	1	0	0	0	78.1047	0.469337	0.814359	0.749992	0.0126098	0.825261	0.971621	0.989531	0.0535373	1
FOXA3	0	1	0	0	1	5.03393	0	0	48.4085	0.22171	0.912688	0.470609	0.0201587	0.825261	0.971621	0.989531	0.0536753	1
IL17RA	1	3	0	1	0	5.99623	38.0139	38.0139	0	0.028614	0.0231274	0.00950293	1	0.825261	0.971621	0.989531	0.0537501	1
GFI1	0	0	0	0	1	0	0	0	71.8794	0.424812	0.854414	0.71598	0.013684	0.825261	0.971621	0.989531	0.0551171	1
TNK2	0	2	0	0	1	2.91714	0	0	48.9472	0.248633	0.792509	0.491976	0.0199421	0.825261	0.971621	0.989531	0.0551797	1
TMEM167A	0	0	0	1	0	0	298.488	298.488	0	0.845542	0.00243754	0.00988366	1	0.872523	0.971621	0.989531	0.0555153	1
GCAT	1	1	0	0	1	3.90252	0	0	55.0783	0.285762	0.863261	0.556229	0.0177694	0.825261	0.971621	0.989531	0.0555163	1
DOC2A	0	0	0	0	1	0	0	0	72.5536	0.448384	0.852008	0.738132	0.013559	0.825261	0.971621	0.989531	0.0560899	1
GLOD4	0	0	0	0	1	0	0	0	87.5089	0.649758	0.883575	0.892643	0.011273	0.825261	0.971621	0.989531	0.0563406	1
SCT	0	0	1	0	0	0	277.437	277.437	0	0.724822	0.00263954	0.0100809	1	0.825261	0.971621	0.989531	0.0564242	1
TIE1	0	3	0	0	1	3.31491	0	0	28.4422	0.134017	0.744287	0.301925	0.0337394	0.825261	0.971621	0.989531	0.05691	1
PIPOX	0	0	0	0	1	0	0	0	70.2108	0.446983	0.805939	0.728081	0.0140038	0.825261	0.971621	0.989531	0.0569519	1
KREMEN1	0	1	0	0	1	3.21505	0	0	61.2655	0.354151	0.848839	0.637515	0.0160093	0.825261	0.971621	0.989531	0.056999	1
KRBA2	0	0	0	0	1	0	0	0	71.6798	0.457968	0.844596	0.745697	0.0137215	0.825261	0.971621	0.989531	0.0571179	1
KRAS	0	2	0	0	0	31.2848	0	0	0	0.00250343	0.903055	0.010257	1	0.825261	0.971621	0.989531	0.0572322	1
AGBL1	1	4	0	0	1	2.9412	0	0	21.5205	0.120291	0.552119	0.233399	0.044021	0.825261	0.971621	0.989531	0.0573118	1
LRRC37A2	1	0	0	0	1	0	0	0	65.8676	0.410722	0.808422	0.693559	0.0149107	0.825261	0.971621	0.989531	0.0576184	1
FETUB	1	1	0	0	1	3.16773	0	0	59.4717	0.354724	0.808278	0.630459	0.0164827	0.825261	0.971621	0.989531	0.0578477	1
HBS1L	0	1	0	0	1	4.41885	0	0	47.3266	0.254636	0.80533	0.504357	0.0206082	0.825261	0.971621	0.989531	0.0578579	1
TCAIM	0	0	0	0	1	0	0	0	73.1302	0.502621	0.793268	0.773154	0.0134538	0.825261	0.971621	0.989531	0.0578943	1
BIRC5	0	2	0	0	0	31.0219	0	0	0	0.00254787	0.918978	0.0104574	1	0.825261	0.971621	0.989531	0.0581479	1
AEBP2	0	0	0	0	1	0	0	0	69.7948	0.461056	0.82546	0.74492	0.0140858	0.825261	0.971621	0.989531	0.0583093	1
DOCK1	1	0	0	0	1	0	0	0	20.5674	0.105416	0.520816	0.229446	0.0459492	0.825261	0.971621	0.989531	0.0585372	1
OR1L3	0	0	0	0	1	0	0	0	59.5939	0.357916	0.825775	0.641122	0.0164495	0.825261	0.971621	0.989531	0.0585521	1
PODN	1	2	0	0	1	3.64859	0	0	33.1877	0.163987	0.791384	0.363384	0.0290825	0.825261	0.971621	0.989531	0.0586522	1
RRH	0	0	0	0	1	0	0	0	76.4828	0.547459	0.862033	0.822492	0.0128731	0.825261	0.971621	0.989531	0.0587427	1
CBLC	0	0	0	0	1	0	0	0	66.8571	0.436967	0.824894	0.722587	0.0146939	0.825261	0.971621	0.989531	0.0588773	1
SLC22A16	0	0	0	0	1	0	0	0	54.4461	0.325858	0.769939	0.594024	0.0179713	0.825261	0.971621	0.989531	0.0591397	1
SMAP1	0	0	0	0	1	0	0	0	73.9836	0.535436	0.835585	0.808463	0.0133011	0.825261	0.971621	0.989531	0.0594936	1
MEDAG	0	0	0	0	1	0	0	0	71.965	0.510386	0.86144	0.793649	0.013668	0.825261	0.971621	0.989531	0.0599202	1
FGFR2	0	0	0	0	1	0	0	0	39.757	0.22242	0.690317	0.444388	0.0244173	0.825261	0.971621	0.989531	0.0599344	1
PDDC1	0	0	0	1	0	0	250.744	250.744	0	0.686143	0.00294718	0.0108813	1	0.825261	0.971621	0.989531	0.0600723	1
EPS8L2	1	2	0	0	1	3.47491	0	0	34.3395	0.178467	0.789295	0.386887	0.0281399	0.825261	0.971621	0.989531	0.0600981	1
TMEM39B	1	0	0	0	1	0	0	0	70.9145	0.507681	0.82972	0.785369	0.0138671	0.825261	0.971621	0.989531	0.0601155	1
TRMT112	0	0	0	0	1	0	0	0	83.0625	0.70465	0.91525	0.925512	0.0118679	0.825261	0.971621	0.989531	0.0605357	1
IL15RA	0	0	0	0	1	0	0	0	78.2922	0.610383	0.916114	0.873551	0.0125801	0.825261	0.971621	0.989531	0.0605604	1
OR52E4	0	4	0	0	0	9.94633	0	0	0	0.00281398	0.826435	0.0110557	1	0.825261	0.971621	0.989531	0.0608593	1
CX3CR1	0	0	0	0	1	0	0	0	68.8568	0.481981	0.900226	0.775223	0.0142745	0.825261	0.971621	0.989531	0.0609054	1
KCNAB1	0	1	0	0	1	3.50762	0	0	52.1902	0.323978	0.794929	0.591245	0.0187307	0.825261	0.971621	0.989531	0.060944	1
XKR7	0	0	0	0	1	0	0	0	45.2161	0.257485	0.865205	0.520219	0.0215453	0.825261	0.971621	0.989531	0.0615458	1
TUBGCP5	1	4	0	0	0	9.27862	0	0	0	0.00300767	0.740526	0.0112124	1	0.825261	0.971621	0.989531	0.0615645	1
ISLR	1	2	0	0	1	2.73387	0	0	45.5731	0.266598	0.851962	0.528245	0.0213808	0.825261	0.971621	0.989531	0.0619319	1
ZNF774	0	0	0	0	1	0	0	0	70.1261	0.535656	0.832149	0.807916	0.0140204	0.825261	0.971621	0.989531	0.0620799	1
PIM3	0	0	0	0	1	0	0	0	73.7197	0.586974	0.901457	0.856457	0.0133479	0.825261	0.971621	0.989531	0.0625479	1
ADAM29	0	5	1	0	0	5.51818	17.3777	17.3777	0	0.0122973	0.0566525	0.0114944	1	0.825261	0.971621	0.989531	0.0628273	1
SYT7	1	0	0	0	1	0	0	0	38.4113	0.224231	0.739116	0.455322	0.0252469	0.825261	0.971621	0.989531	0.0628321	1
PGM1	0	0	0	0	1	0	0	0	59.827	0.428248	0.808426	0.710993	0.0163867	0.825261	0.971621	0.989531	0.0635247	1
GPC3	1	0	0	0	1	0	0	0	45.4156	0.290598	0.738504	0.54414	0.021453	0.825261	0.971621	0.989531	0.0636254	1
AL590708.2	0	0	1	0	0	0	220.916	220.916	0	0.61717	0.00338403	0.0117004	1	0.825261	0.971621	0.989531	0.0637453	1
TCTE1	0	0	0	0	1	0	0	0	51.7873	0.341478	0.814306	0.620493	0.0188732	0.825261	0.971621	0.989531	0.0637909	1
NEUROG1	0	3	0	0	0	14.2099	0	0	0	0.00288016	0.942149	0.0117346	1	0.825261	0.971621	0.989531	0.0638972	1
TOX2	0	0	0	0	1	0	0	0	55.4579	0.379644	0.849131	0.668678	0.0176504	0.825261	0.971621	0.989531	0.0641987	1
PCDHAC1	0	6	0	0	0	6.69009	0	0	0	0.00321	0.760131	0.0118555	1	0.825261	0.971621	0.989531	0.064434	1
DCUN1D1	0	2	0	0	0	28.7615	0	0	0	0.00298282	0.863228	0.0119092	1	0.825261	0.971621	0.989531	0.0646722	1
ST3GAL1	1	3	0	0	0	13.4288	0	0	0	0.00298946	0.862701	0.0119206	1	0.825261	0.971621	0.989531	0.0647227	1
SUGP1	0	0	0	0	1	0	0	0	60.7859	0.454228	0.828834	0.739395	0.0161332	0.825261	0.971621	0.989531	0.064759	1
ZNF234	0	0	0	0	1	0	0	0	45.4548	0.304785	0.726382	0.559502	0.021435	0.825261	0.971621	0.989531	0.065043	1
OR2L2	0	4	0	0	0	9.72132	0	0	0	0.00305512	0.843503	0.0120147	1	0.825261	0.971621	0.989531	0.065139	1
SMAD7	0	0	0	0	1	0	0	0	62.6981	0.479765	0.863522	0.768257	0.0156503	0.825261	0.971621	0.989531	0.0651781	1
SPRED1	0	0	0	0	1	0	0	0	63.5337	0.511892	0.794362	0.78083	0.0154483	0.825261	0.971621	0.989531	0.0653505	1
TREH	1	0	0	0	1	0	0	0	48.2641	0.333629	0.747094	0.597522	0.0202175	0.825261	0.971621	0.989531	0.0654296	1
DDO	0	0	0	0	1	0	0	0	63.0213	0.507134	0.797716	0.77788	0.0155716	0.825261	0.971621	0.989531	0.0655726	1
OR5C1	0	1	0	0	1	1.7681	0	0	70.0836	0.629389	0.818051	0.864758	0.0140288	0.825261	0.971621	0.989531	0.065655	1
FAM46B	0	0	0	0	1	0	0	0	58.4197	0.429642	0.889484	0.72552	0.0167735	0.825261	0.971621	0.989531	0.0658227	1
OTX2	0	2	1	0	0	7.25378	45.6228	45.6228	0	0.048551	0.0192793	0.0122545	1	0.825261	0.971621	0.989531	0.0661972	1
GRIA3	1	3	0	0	1	2.87086	0	0	26.2756	0.172057	0.63142	0.33839	0.0364005	0.825261	0.971621	0.989531	0.0664746	1
HAO2	0	0	0	0	1	0	0	0	53.7359	0.413019	0.74287	0.680587	0.0182037	0.825261	0.971621	0.989531	0.0667893	1
CEP170	0	2	0	0	1	3.61196	0	0	28.1968	0.174137	0.721435	0.365584	0.034021	0.825261	0.971621	0.989531	0.0670015	1
ADAP2	0	0	0	0	1	0	0	0	63.4002	0.529662	0.833712	0.803676	0.0154802	0.825261	0.971621	0.989531	0.0670171	1
SESTD1	0	0	0	0	1	0	0	0	51.8467	0.395987	0.748946	0.665439	0.018852	0.825261	0.971621	0.989531	0.0674719	1
C1orf52	0	0	0	0	1	0	0	0	74.0174	0.744296	0.944649	0.945943	0.0132951	0.825432	0.971621	0.989531	0.0676098	1
ETV5	0	0	0	0	1	0	0	0	55.7911	0.444394	0.774423	0.718346	0.0175472	0.825261	0.971621	0.989531	0.0677348	1
BIRC6	0	5	1	0	1	3.29566	6.34371	6.34371	7.66551	0.0743027	0.172795	0.111717	0.112924	0.825261	0.971621	0.989531	0.0677814	1
ASZ1	1	0	0	0	1	0	0	0	48.3565	0.361408	0.740143	0.626679	0.0201799	0.825261	0.971621	0.989531	0.0679155	1
WDR96	2	0	2	0	0	0	9.83776	9.83776	0	0.0922052	0.0240361	0.0127196	1	0.825261	0.971621	0.989531	0.0682357	1
CASC5	0	1	1	1	0	1.31287	27.9899	27.9899	0	0.81187	0.00315651	0.0127592	1	0.850237	0.971621	0.989531	0.0684084	1
LCE3D	0	2	0	0	0	27.9114	0	0	0	0.00317502	0.918507	0.0127835	1	0.825261	0.971621	0.989531	0.0685144	1
HN1L	0	2	0	0	0	27.8498	0	0	0	0.00318963	0.910764	0.0128177	1	0.825261	0.971621	0.989531	0.0686635	1
OR4L1	0	0	0	0	1	0	0	0	58.8849	0.484466	0.856223	0.771133	0.0166436	0.825261	0.971621	0.989531	0.0687365	1
CHST9	0	1	0	0	1	2.59486	0	0	53.4239	0.438702	0.760616	0.702978	0.0183077	0.825261	0.971621	0.989531	0.0688908	1
AP3D1	1	0	0	0	1	0	0	0	38.2758	0.261246	0.75127	0.508833	0.0253336	0.825261	0.971621	0.989531	0.0689807	1
NOP9	0	3	0	0	0	13.5607	0	0	0	0.00329925	0.849041	0.0129529	1	0.825261	0.971621	0.989531	0.0692517	1
BMX	1	0	0	0	1	0	0	0	40.0022	0.286661	0.714422	0.533794	0.024272	0.825261	0.971621	0.989531	0.0692664	1
F11	1	2	0	0	1	2.92169	0	0	34.1052	0.239169	0.703162	0.457713	0.0283267	0.825261	0.971621	0.989531	0.0693065	1
SHROOM3	1	0	0	0	1	0	0	0	16.2478	0.0927917	0.662292	0.226354	0.057331	0.825261	0.971621	0.989531	0.069357	1
SHH	0	0	0	0	1	0	0	0	53.8428	0.417851	0.896485	0.714615	0.0181683	0.825261	0.971621	0.989531	0.0693843	1
HNRNPA3	0	1	1	0	0	8.04871	87.544	87.544	0	0.133204	0.00935569	0.0129907	1	0.825261	0.971621	0.989531	0.0694161	1
DR1	0	0	0	1	0	0	220.45	220.45	0	0.776787	0.00339183	0.0130176	1	0.833402	0.971621	0.989531	0.0695329	1
TRIM49B	0	3	0	0	0	13.4486	0	0	0	0.00337955	0.815986	0.0130488	1	0.825261	0.971621	0.989531	0.0696683	1
SIPA1L2	0	0	0	0	1	0	0	0	24.4469	0.15438	0.651961	0.334696	0.0389966	0.825261	0.971621	0.989531	0.0696821	1
KIAA1462	0	6	0	0	0	6.51473	0	0	0	0.00362786	0.74514	0.0130954	1	0.825261	0.971621	0.989531	0.0698703	1
ABCC6	0	0	0	0	1	0	0	0	24.5242	0.153447	0.674857	0.336822	0.0388794	0.825261	0.971621	0.989531	0.0698706	1
GPR101	1	2	1	0	0	4.87396	70.2338	70.2338	0	0.0974672	0.0116851	0.0131385	1	0.825261	0.971621	0.989531	0.0700572	1
EHD4	0	0	0	0	1	0	0	0	53.1516	0.427356	0.842957	0.71661	0.0183994	0.825261	0.971621	0.989531	0.0702593	1
RTKN2	0	0	0	0	1	0	0	0	55.2483	0.486348	0.74266	0.745852	0.0177159	0.825261	0.971621	0.989531	0.0703817	1
RP11-382J12.1	0	2	0	0	0	27.4431	0	0	0	0.00328877	0.932938	0.0132326	1	0.825261	0.971621	0.989531	0.0704643	1
MTX3	0	2	0	0	0	27.3046	0	0	0	0.00332355	0.890284	0.013245	1	0.825261	0.971621	0.989531	0.0705184	1
ZNF862	0	4	0	0	0	9.39246	0	0	0	0.00345548	0.831807	0.01337	1	0.825261	0.971621	0.989531	0.0710581	1
VARS2	1	0	0	0	1	0	0	0	39.1208	0.294095	0.699243	0.539217	0.0248026	0.825261	0.971621	0.989531	0.0710753	1
FEM1A	0	0	1	0	0	0	172.024	172.024	0	0.509804	0.00444909	0.0133879	1	0.825261	0.971621	0.989531	0.0711352	1
PABPC4L	0	1	0	0	1	3.24965	0	0	45.5523	0.350316	0.815377	0.626526	0.0213903	0.825261	0.971621	0.989531	0.0711944	1
UHMK1	0	0	0	0	1	0	0	0	62.9021	0.597202	0.891457	0.861889	0.0156005	0.825261	0.971621	0.989531	0.0713855	1
2020-09-08	0	0	0	0	1	0	0	0	58.5657	0.523518	0.872726	0.805968	0.0167325	0.825261	0.971621	0.989531	0.0715575	1
WAC	1	0	0	0	1	0	0	0	54.1131	0.474144	0.798013	0.750254	0.0180795	0.825261	0.971621	0.989531	0.0718948	1
ENTPD1	0	0	0	0	1	0	0	0	56.2656	0.501381	0.83811	0.782079	0.0174023	0.825261	0.971621	0.989531	0.0720913	1
SPOCK1	1	1	0	0	1	1.88444	0	0	58.849	0.589287	0.751722	0.818843	0.0166536	0.825261	0.971621	0.989531	0.0722061	1
GRK6	0	0	0	0	1	0	0	0	54.9088	0.483425	0.846966	0.768632	0.0178231	0.825261	0.971621	0.989531	0.0724755	1
DEFB135	0	2	0	0	0	26.7532	0	0	0	0.00346757	0.900348	0.0138	1	0.825261	0.971621	0.989531	0.0729067	1
OLFM4	0	0	0	0	1	0	0	0	45.3304	0.366963	0.801582	0.646836	0.0214923	0.825261	0.971621	0.989531	0.0733432	1
SQLE	0	0	0	0	1	0	0	0	57.9348	0.552501	0.843386	0.82271	0.016911	0.825261	0.971621	0.989531	0.0733896	1
AEBP1	1	2	0	0	1	3.61412	0	0	24.8398	0.166722	0.762126	0.363003	0.038408	0.825261	0.971621	0.989531	0.073515	1
COL3A1	0	0	0	2	0	0	15.0945	15.0945	0	0.22277	0.0112841	0.0139437	1	0.825261	0.971621	0.989531	0.0735214	1
MARK3	1	1	0	0	1	2.48254	0	0	49.9821	0.452976	0.753268	0.714452	0.0195389	0.825261	0.971621	0.989531	0.0735891	1
TM7SF3	0	0	0	0	1	0	0	0	56.6756	0.540393	0.816549	0.808029	0.017279	0.825261	0.971621	0.989531	0.0735992	1
AC102948.2	0	1	1	0	0	17.2261	40.9818	40.9818	0	0.0572099	0.0217267	0.0139942	1	0.825261	0.971621	0.989531	0.0737371	1
OGFR	0	1	0	0	1	3.90876	0	0	38.3582	0.289613	0.842976	0.557901	0.0252808	0.825261	0.971621	0.989531	0.0742061	1
RPL34	3	2	0	0	0	24.4938	0	0	0	0.00356367	0.885021	0.0141213	1	0.825261	0.971621	0.989531	0.074279	1
PPP3CB	0	0	0	0	1	0	0	0	57.4759	0.565785	0.830958	0.829599	0.0170433	0.825261	0.971621	0.989531	0.0743549	1
TMPRSS11F	1	0	1	1	0	0	19.1	19.1	0	0.365157	0.00650531	0.0141507	1	0.825261	0.971621	0.989531	0.0744041	1
ADAMTSL3	1	9	0	0	0	4.43343	0	0	0	0.00563698	0.511031	0.0141698	1	0.825261	0.971621	0.989531	0.0744857	1
GBE1	0	0	0	0	1	0	0	0	45.4949	0.385011	0.786765	0.663112	0.0214166	0.825261	0.971621	0.989531	0.074621	1
SLC9A3	1	0	0	0	1	0	0	0	30.7185	0.222815	0.749743	0.45509	0.0313328	0.825261	0.971621	0.989531	0.074866	1
SMPD3	0	1	0	0	1	2.31206	0	0	52.455	0.490637	0.821588	0.766377	0.0186383	0.825261	0.971621	0.989531	0.0749711	1
FAM182B	1	2	0	0	0	25.3996	0	0	0	0.00360182	0.91424	0.0143346	1	0.825261	0.971621	0.989531	0.0751859	1
PITX3	0	0	0	0	1	0	0	0	57.2744	0.557822	0.928582	0.838952	0.017102	0.825261	0.971621	0.989531	0.0752421	1
SGPL1	0	3	0	0	0	12.9633	0	0	0	0.00375872	0.826685	0.0144477	1	0.825261	0.971621	0.989531	0.075666	1
BRIX1	1	0	0	0	1	0	0	0	58.8555	0.6116	0.892928	0.871304	0.0166518	0.825261	0.971621	0.989531	0.0759243	1
PTRH1	0	0	0	1	0	0	188.606	188.606	0	0.693662	0.00402262	0.014516	1	0.825261	0.971621	0.989531	0.075955	1
FBRSL1	0	5	0	0	0	7.40804	0	0	0	0.00382732	0.82449	0.0145786	1	0.825261	0.971621	0.989531	0.0762197	1
WDHD1	0	0	0	0	1	0	0	0	40.1684	0.347081	0.72167	0.606973	0.0241745	0.825261	0.971621	0.989531	0.0766198	1
BRS3	1	0	0	0	1	0	0	0	45.4583	0.403346	0.806553	0.685764	0.0214334	0.825261	0.971621	0.989531	0.0767253	1
ANXA5	0	1	1	0	0	10.4683	61.521	61.521	0	0.0996411	0.0138277	0.0147066	1	0.825261	0.971621	0.989531	0.0767604	1
HSPG2	4	0	0	0	0	0	0	0	0	0.00471398	0.398233	0.0147764	1	0.825261	0.971621	0.989531	0.0770548	1
FAAH	0	0	0	0	1	0	0	0	45.1647	0.405884	0.81473	0.690231	0.0215692	0.825261	0.971621	0.989531	0.0775236	1
MRPS17	0	2	0	0	0	25.6627	0	0	0	0.00378076	0.890074	0.0148924	1	0.825261	0.971621	0.989531	0.0775432	1
ASIC5	1	1	0	0	1	2.31067	0	0	48.5873	0.485814	0.749696	0.741643	0.0200863	0.825261	0.971621	0.989531	0.077562	1
HIST1H2AG	0	0	0	0	1	0	0	0	59.4389	0.66015	0.942642	0.905561	0.0164916	0.825261	0.971621	0.989531	0.0777187	1
NAAA	0	0	0	0	1	0	0	0	56.4482	0.601224	0.879294	0.862652	0.0173472	0.825261	0.971621	0.989531	0.0778467	1
MYO3B	1	0	0	0	1	0	0	0	18.9055	0.142086	0.587534	0.301883	0.049749	0.825261	0.971621	0.989531	0.0780726	1
PCDHB15	0	5	1	0	0	4.84364	20.2849	20.2849	0	0.0200098	0.0476576	0.0150256	1	0.825261	0.971621	0.989531	0.0781033	1
RALGAPA2	0	1	0	1	1	1.12856	8.59721	8.59721	19.1154	0.914431	0.12388	0.305593	0.0492346	0.925954	0.971621	0.989531	0.0781877	1
CAMK1G	0	0	0	0	1	0	0	0	45.588	0.427088	0.784503	0.704625	0.021374	0.825261	0.971621	0.989531	0.0782503	1
GABRA3	0	1	0	0	1	1.69163	0	0	55.5341	0.654666	0.745848	0.854669	0.0176267	0.825261	0.971621	0.989531	0.0782683	1
CLGN	0	1	0	0	1	3.46903	0	0	38.0742	0.327682	0.779711	0.59198	0.0254637	0.825261	0.971621	0.989531	0.0783061	1
CMTM6	0	0	0	1	0	0	186.498	186.498	0	0.738857	0.0040724	0.015083	1	0.825432	0.971621	0.989531	0.0783441	1
PI4K2A	0	0	0	0	1	0	0	0	51.7828	0.517962	0.873822	0.801733	0.0188748	0.825261	0.971621	0.989531	0.0785516	1
CDC42SE2	0	0	1	0	0	0	186.38	186.38	0	0.765371	0.00407523	0.0152994	1	0.83053	0.971621	0.989531	0.0792502	1
ZFHX4	5	11	0	0	1	2.21515	0	0	7.47678	0.0751015	0.439668	0.133769	0.115386	0.825261	0.971621	0.989531	0.0798168	1
TMEM222	0	0	0	1	0	0	174.02	174.02	0	0.666995	0.00439322	0.015436	1	0.825261	0.971621	0.989531	0.0798204	1
COMMD5	0	0	1	0	0	0	171.231	171.231	0	0.646351	0.00447168	0.0154419	1	0.825261	0.971621	0.989531	0.0798449	1
ZNF785	0	0	0	0	1	0	0	0	51.4811	0.527132	0.908949	0.813672	0.0189829	0.825261	0.971621	0.989531	0.0798614	1
UNC93B1	0	0	0	0	1	0	0	0	49.042	0.487891	0.885752	0.778535	0.0199045	0.825261	0.971621	0.989531	0.0800719	1
WWP1	0	0	0	0	1	0	0	0	38.3008	0.351641	0.73443	0.615233	0.0253176	0.825261	0.971621	0.989531	0.0804045	1
PTPRS	3	10	2	0	0	2.72985	10.5428	10.5428	0	0.0383589	0.0202235	0.015613	1	0.825261	0.971621	0.989531	0.0805578	1
CENPE	2	0	0	0	1	0	0	0	14.0302	0.111239	0.522217	0.237899	0.0656846	0.825261	0.971621	0.989531	0.0806131	1
LINGO2	1	2	0	0	1	1.90424	0	0	44.3413	0.462264	0.731204	0.713075	0.0219592	0.825261	0.971621	0.989531	0.080747	1
ITGB5	0	0	0	0	1	0	0	0	36.6941	0.323647	0.785511	0.594455	0.0263912	0.825261	0.971621	0.989531	0.0808709	1
LMTK2	1	0	0	0	1	0	0	0	23.611	0.181391	0.737266	0.390393	0.0403109	0.825261	0.971621	0.989531	0.0810732	1
ARHGEF37	0	0	0	0	1	0	0	0	40.314	0.372992	0.802154	0.653485	0.0240897	0.825261	0.971621	0.989531	0.0810947	1
MYOZ3	0	1	0	1	0	5.73165	94.4373	94.4373	0	0.19286	0.00860431	0.0157674	1	0.825261	0.971621	0.989531	0.0811991	1
P4HA3	0	0	0	0	1	0	0	0	40.6236	0.384385	0.782978	0.661642	0.0239113	0.825261	0.971621	0.989531	0.0814203	1
GPR133	1	3	1	1	0	2.61896	19.3767	19.3767	0	0.209439	0.00631486	0.0158342	1	0.825261	0.971621	0.989531	0.0814762	1
FAN1	0	0	0	0	1	0	0	0	38.2937	0.354125	0.767355	0.625701	0.0253221	0.825261	0.971621	0.989531	0.0815172	1
HNRNPAB	0	1	1	0	0	7.11842	78.7676	78.7676	0	0.152404	0.010515	0.0159235	1	0.825261	0.971621	0.989531	0.0818459	1
MUC3A	0	0	0	0	1	0	0	0	47.6714	0.493158	0.861268	0.779373	0.0204627	0.825261	0.971621	0.989531	0.081948	1
KIAA1755	0	0	0	0	1	0	0	0	24.1237	0.197167	0.685118	0.406843	0.0394945	0.825261	0.971621	0.989531	0.0824439	1
NFE2L3	0	1	0	0	1	2.91664	0	0	41.0244	0.390716	0.854173	0.678637	0.0236843	0.825261	0.971621	0.989531	0.0824647	1
UCP3	0	1	1	0	0	4.81668	105.099	105.099	0	0.232392	0.00764648	0.0161168	1	0.825261	0.971621	0.989531	0.0826451	1
ATP8B1	0	0	0	0	1	0	0	0	26.0881	0.224166	0.667619	0.442035	0.0366507	0.825261	0.971621	0.989531	0.0829921	1
DAPK1	0	3	0	0	1	2.51195	0	0	26.5221	0.241315	0.684441	0.450829	0.0360767	0.825261	0.971621	0.989531	0.083254	1
GPR112	2	8	0	0	1	2.60674	0	0	7.76545	0.072517	0.523353	0.145783	0.111663	0.825261	0.971621	0.989531	0.0833121	1
FOXR1	0	3	0	0	0	12.3183	0	0	0	0.00435439	0.799223	0.0162917	1	0.825261	0.971621	0.989531	0.0833661	1
IFT88	0	1	0	0	1	2.84846	0	0	38.9585	0.400057	0.73391	0.657021	0.0249029	0.825261	0.971621	0.989531	0.0836544	1
WBSCR17	0	6	0	0	0	6.19917	0	0	0	0.00454902	0.770184	0.0164212	1	0.825261	0.971621	0.989531	0.0838988	1
NLGN1	1	5	0	0	0	6.68355	0	0	0	0.00464877	0.733789	0.0164978	1	0.825261	0.971621	0.989531	0.0842134	1
AGRN	0	0	0	0	1	0	0	0	20.1985	0.15822	0.735207	0.353143	0.0467416	0.825261	0.971621	0.989531	0.084249	1
ZNF592	0	0	0	0	1	0	0	0	33.4202	0.302222	0.812613	0.572936	0.0288873	0.825261	0.971621	0.989531	0.08443	1
DDX25	0	1	0	0	1	2.56463	0	0	41.0524	0.443766	0.735898	0.699309	0.0236686	0.825261	0.971621	0.989531	0.0844345	1
KLHL21	0	0	0	0	1	0	0	0	39.8341	0.386214	0.88116	0.680011	0.0243714	0.825261	0.971621	0.989531	0.0845214	1
HMGXB3	0	0	0	0	1	0	0	0	32.0916	0.293352	0.75648	0.551927	0.0300402	0.825261	0.971621	0.989531	0.0845507	1
SHROOM2	0	7	1	0	0	4.40713	14.1272	14.1272	0	0.0142585	0.0713876	0.0165824	1	0.825261	0.971621	0.989531	0.0845605	1
ENTPD3	0	0	0	0	1	0	0	0	43.2807	0.454196	0.827346	0.739079	0.0224828	0.825261	0.971621	0.989531	0.0847005	1
EBF1	1	4	0	0	0	8.32969	0	0	0	0.00442901	0.812597	0.0166579	1	0.825261	0.971621	0.989531	0.0848697	1
RGS2	0	0	0	0	1	0	0	0	54.8297	0.737923	0.908588	0.939426	0.0178483	0.825432	0.971621	0.989531	0.0853169	1
CCDC124	0	1	1	0	0	5.95898	85.6075	85.6075	0	0.184922	0.00958989	0.0168619	1	0.825261	0.971621	0.989531	0.085704	1
CCDC141	0	5	0	0	0	6.93174	0	0	0	0.00501826	0.692358	0.0168689	1	0.825261	0.971621	0.989531	0.0857327	1
TSPYL5	0	3	0	0	0	12.2925	0	0	0	0.00438071	0.871092	0.0168961	1	0.825261	0.971621	0.989531	0.0858434	1
ROBO2	0	3	1	0	1	2.18717	6.26172	6.26172	15.7735	0.315615	0.175253	0.286898	0.058934	0.825261	0.971621	0.989531	0.0858924	1
NTRK3	0	5	1	0	0	5.28212	13.0238	13.0238	0	0.0145099	0.0781603	0.0169809	1	0.825261	0.971621	0.989531	0.0861894	1
DSG1	0	0	0	0	1	0	0	0	23.9147	0.21197	0.676517	0.426757	0.0398232	0.825261	0.971621	0.989531	0.0862462	1
PHAX	0	1	1	0	0	9.70329	56.6983	56.6983	0	0.10838	0.0151397	0.0169973	1	0.825261	0.971621	0.989531	0.0862562	1
PLEKHG1	1	0	0	0	1	0	0	0	24.5186	0.213769	0.73279	0.439025	0.0388879	0.825261	0.971621	0.989531	0.0865636	1
HIST1H3I	0	0	1	0	0	0	148.64	148.64	0	0.600429	0.00522221	0.0170839	1	0.825261	0.971621	0.989531	0.0866088	1
DARC	0	1	1	0	0	4.50007	103.695	103.695	0	0.249781	0.0077607	0.017128	1	0.825261	0.971621	0.989531	0.0867883	1
FMO5	0	0	0	0	1	0	0	0	45.2733	0.522164	0.838083	0.79875	0.0215188	0.825261	0.971621	0.989531	0.0870327	1
TMC4	0	0	0	0	1	0	0	0	39.7004	0.416569	0.825671	0.702974	0.0244511	0.825261	0.971621	0.989531	0.0870343	1
EXOC1	0	0	0	0	1	0	0	0	39.9093	0.433323	0.769148	0.706784	0.0243268	0.825261	0.971621	0.989531	0.0870559	1
AGMAT	0	0	0	1	0	0	137.289	137.289	0	0.535914	0.00569829	0.0172845	1	0.825261	0.971621	0.989531	0.0874241	1
CLIP4	1	1	0	0	1	2.49529	0	0	40.6046	0.450702	0.78733	0.722742	0.0239222	0.825261	0.971621	0.989531	0.0874446	1
BNIP3L	0	0	0	1	0	0	161.216	161.216	0	0.729009	0.00477702	0.0173352	1	0.825261	0.971621	0.989531	0.0876295	1
NEDD4L	0	0	0	0	1	0	0	0	30.2288	0.301613	0.685885	0.54567	0.031821	0.825261	0.971621	0.989531	0.0877457	1
OR10R2	0	0	1	0	0	0	116.13	116.13	0	0.423528	0.00685019	0.0174087	1	0.825261	0.971621	0.989531	0.0879275	1
C12orf40	0	0	0	0	1	0	0	0	33.4036	0.342279	0.731193	0.604084	0.0289011	0.825261	0.971621	0.989531	0.08813	1
PRDM9	0	5	1	0	0	5.43283	11.3217	11.3217	0	0.0130479	0.0913396	0.0174639	1	0.825261	0.971621	0.989531	0.0881512	1
CTTNBP2	1	0	0	0	1	0	0	0	16.6892	0.143441	0.641399	0.313818	0.0559155	0.825261	0.971621	0.989531	0.0884883	1
FMO4	0	0	0	0	1	0	0	0	40.7107	0.461407	0.787091	0.736779	0.0238616	0.825261	0.971621	0.989531	0.0886236	1
ZNF335	0	0	0	0	1	0	0	0	28.6046	0.275294	0.763412	0.530203	0.0335555	0.825261	0.971621	0.989531	0.0894729	1
AP3B1	0	0	0	0	1	0	0	0	35.1397	0.379509	0.745629	0.647769	0.0275202	0.825261	0.971621	0.989531	0.089616	1
OSBPL7	0	4	0	0	0	8.49143	0	0	0	0.00493858	0.768299	0.0178317	1	0.825261	0.971621	0.989531	0.0896358	1
PAGE2B	0	0	1	0	0	0	156.328	156.328	0	0.727096	0.0049411	0.0178535	1	0.825261	0.971621	0.989531	0.0897237	1
RNF111	0	0	0	0	1	0	0	0	35.3869	0.379549	0.769872	0.653657	0.0273342	0.825261	0.971621	0.989531	0.0897788	1
IGF2	0	0	0	1	0	0	109.552	109.552	0	0.406567	0.00730463	0.0179019	1	0.825261	0.971621	0.989531	0.0899184	1
PNMA1	0	2	0	0	0	23.3038	0	0	0	0.0046179	0.918329	0.0179667	1	0.825261	0.971621	0.989531	0.0901791	1
COL28A1	0	0	0	0	1	0	0	0	23.3373	0.222662	0.671958	0.440891	0.0407607	0.825261	0.971621	0.989531	0.0901965	1
NOP16	0	0	1	0	0	0	151.437	151.437	0	0.694327	0.00511646	0.0180582	1	0.825261	0.971621	0.989531	0.0905466	1
PLCG2	0	6	0	0	0	5.83772	0	0	0	0.00595531	0.627529	0.0181125	1	0.825261	0.971621	0.989531	0.0907646	1
ATP4A	0	0	0	0	1	0	0	0	25.9423	0.245953	0.774619	0.492586	0.0368475	0.825261	0.971621	0.989531	0.0909172	1
DDX20	0	1	0	0	1	4.39287	0	0	27.1361	0.256226	0.866916	0.516344	0.0352948	0.825261	0.971621	0.989531	0.0912125	1
UBA6	0	1	0	0	1	2.93783	0	0	34.3094	0.387892	0.749088	0.649665	0.0281637	0.825261	0.971621	0.989531	0.0915036	1
C17orf49	0	0	0	1	0	0	151.293	151.293	0	0.726334	0.00512182	0.0184349	1	0.825261	0.971621	0.989531	0.0920547	1
UNC50	0	2	0	0	0	22.838	0	0	0	0.00481513	0.873884	0.0184636	1	0.825261	0.971621	0.989531	0.0921696	1
PDE11A	0	0	0	0	1	0	0	0	25.8216	0.264411	0.689915	0.500784	0.0370122	0.825261	0.971621	0.989531	0.0924548	1
PDP2	0	1	1	0	0	5.40176	83.3193	83.3193	0	0.205573	0.00988149	0.0186434	1	0.825261	0.971621	0.989531	0.0928864	1
PGAP3	0	0	0	1	0	0	134.058	134.058	0	0.584784	0.00584939	0.0186452	1	0.825261	0.971621	0.989531	0.0928935	1
ATF4	0	0	0	0	1	0	0	0	47.7708	0.677057	0.930546	0.91352	0.0204212	0.825261	0.971621	0.989531	0.0929333	1
CLIC4	0	2	0	0	0	22.8105	0	0	0	0.00482716	0.9104	0.0186732	1	0.825261	0.971621	0.989531	0.0930051	1
ANKRD36	0	0	0	0	1	0	0	0	37.4878	0.450459	0.771994	0.723235	0.0258496	0.825261	0.971621	0.989531	0.0930932	1
TBC1D23	0	0	0	0	1	0	0	0	41.9856	0.53441	0.838998	0.808379	0.0231571	0.825261	0.971621	0.989531	0.09319	1
hsa-mir-150	0	0	1	0	0	0	138.202	138.202	0	0.623619	0.00565695	0.0187469	1	0.825261	0.971621	0.989531	0.0932981	1
GIGYF2	0	0	0	0	1	0	0	0	25.9967	0.283437	0.64004	0.511238	0.0367738	0.825261	0.971621	0.989531	0.0935099	1
POLR3F	0	2	0	0	0	22.6161	0	0	0	0.0049135	0.885028	0.0188628	1	0.825261	0.971621	0.989531	0.0937587	1
DAB1	0	4	0	0	0	8.3325	0	0	0	0.00527688	0.765596	0.0189002	1	0.825261	0.971621	0.989531	0.0939073	1
PSG2	0	3	0	0	0	11.5815	0	0	0	0.00519688	0.78005	0.0189201	1	0.825261	0.971621	0.989531	0.0939862	1
EIF4B	0	3	0	0	0	11.6042	0	0	0	0.00516777	0.797319	0.0190072	1	0.825261	0.971621	0.989531	0.0943316	1
L3HYPDH	0	0	1	0	0	0	128.97	128.97	0	0.572814	0.00610356	0.0191431	1	0.825261	0.971621	0.989531	0.0948698	1
SF3B2	0	1	0	0	1	3.13525	0	0	31.8986	0.363296	0.789266	0.6349	0.0302154	0.825261	0.971621	0.989531	0.0950305	1
RNF214	0	3	0	0	0	11.5985	0	0	0	0.00517503	0.822984	0.0192765	1	0.825261	0.971621	0.989531	0.0953969	1
ZNF546	1	4	1	0	0	5.45217	12.7309	12.7309	0	0.0189163	0.0785704	0.0193623	1	0.825261	0.971621	0.989531	0.0957355	1
CLSTN1	0	1	0	0	1	2.22354	0	0	38.8448	0.509257	0.798789	0.775609	0.0249736	0.825261	0.971621	0.989531	0.0957648	1
ACSF2	0	3	0	0	0	11.5589	0	0	0	0.00522597	0.820102	0.0194219	1	0.825261	0.971621	0.989531	0.0959705	1
AMOTL1	0	3	0	1	0	6.17895	19.3408	19.3408	0	0.0292847	0.0502656	0.0195426	1	0.825261	0.971621	0.989531	0.0964459	1
F2R	0	0	1	0	0	0	118.223	118.223	0	0.51555	0.00671679	0.0195606	1	0.825261	0.971621	0.989531	0.0965165	1
CYP4F2	1	1	0	0	1	1.08562	0	0	46.5083	0.940543	0.720169	0.934422	0.0209617	0.947666	0.971621	0.989531	0.0966207	1
POTEE	0	2	1	0	0	5.43754	43.8295	43.8295	0	0.0837871	0.0201598	0.0196016	1	0.825261	0.971621	0.989531	0.096678	1
TF	0	0	0	0	1	0	0	0	27.4335	0.300103	0.763463	0.561694	0.0349281	0.825261	0.971621	0.989531	0.0967459	1
PCDH7	0	5	0	0	0	6.83435	0	0	0	0.00531337	0.826643	0.0196566	1	0.825261	0.971621	0.989531	0.0968941	1
BRPF1	2	2	0	0	1	2.26467	0	0	29.5703	0.351084	0.736871	0.606475	0.0325022	0.825261	0.971621	0.989531	0.0971108	1
BICD2	0	4	0	0	0	8.33316	0	0	0	0.00527541	0.850815	0.019799	1	0.825261	0.971621	0.989531	0.0974533	1
VWF	2	7	0	0	1	2.35335	0	0	9.94029	0.122515	0.5069	0.220782	0.0898287	0.825261	0.971621	0.989531	0.0975847	1
ZXDA	0	1	0	0	1	3.0062	0	0	32.6133	0.379036	0.893856	0.672259	0.0295767	0.825261	0.971621	0.989531	0.0977831	1
CKAP5	0	1	1	1	0	1.36299	22.1276	22.1276	0	0.787396	0.00514061	0.0199212	1	0.83817	0.971621	0.989531	0.0979319	1
SHPRH	0	0	0	0	1	0	0	0	21.3262	0.233338	0.646321	0.449579	0.0444009	0.825261	0.971621	0.989531	0.0980906	1
GOLGB1	1	0	0	0	1	0	0	0	10.9355	0.109814	0.55207	0.242311	0.0824527	0.825261	0.971621	0.989531	0.098159	1
KRT31	0	4	0	0	0	8.25837	0	0	0	0.00544447	0.815403	0.0200347	1	0.825261	0.971621	0.989531	0.0983762	1
USPL1	0	0	0	0	1	0	0	0	32.4287	0.400762	0.807864	0.683699	0.029739	0.825261	0.971621	0.989531	0.0995386	1
C2orf44	0	1	1	0	0	4.56559	85.8805	85.8805	0	0.245988	0.0095562	0.020418	1	0.825261	0.971621	0.989531	0.0998714	1
TNIK	0	2	0	0	1	2.65403	0	0	23.0277	0.289091	0.633997	0.494706	0.0412815	0.825261	0.971621	0.989531	0.0998878	1
OR2AJ1	0	2	1	0	0	5.30678	43.4738	43.4738	0	0.0876503	0.0203436	0.0204505	1	0.825261	0.971621	0.989531	0.0999977	1
PGBD4	0	3	0	0	0	11.3857	0	0	0	0.00545623	0.852017	0.0204702	1	0.825261	0.971621	0.989531	0.100074	1
PCDHB12	1	2	0	0	1	1.63561	0	0	38.5007	0.569327	0.780843	0.814413	0.02519	0.825261	0.971621	0.989531	0.100249	1
PENK	0	1	1	0	0	5.24855	76.917	76.917	0	0.212021	0.0107954	0.0205986	1	0.825261	0.971621	0.989531	0.100573	1
C16orf92	1	0	1	0	0	0	126.854	126.854	0	0.659938	0.00608367	0.0206974	1	0.825261	0.971621	0.989531	0.100957	1
TBRG1	0	0	0	0	1	0	0	0	42.0762	0.655945	0.887665	0.896739	0.0231086	0.825261	0.971621	0.989531	0.101054	1
AL359693.1	0	0	1	0	0	0	135.574	135.574	0	0.742424	0.00577753	0.0207376	1	0.825432	0.971621	0.989531	0.101112	1
POLI	0	2	0	1	0	6.20939	33.308	33.308	0	0.0653382	0.0273801	0.0210117	1	0.825261	0.971621	0.989531	0.102173	1
SEC24B	0	0	0	0	1	0	0	0	28.3882	0.353341	0.765092	0.624335	0.0338009	0.825261	0.971621	0.989531	0.102526	1
OR4N2	0	3	0	0	0	11.2551	0	0	0	0.00563878	0.867615	0.0212067	1	0.825261	0.971621	0.989531	0.102926	1
C17orf74	1	4	0	0	0	7.7403	0	0	0	0.00574186	0.829019	0.0212328	1	0.825261	0.971621	0.989531	0.103026	1
CPEB2	0	0	0	0	1	0	0	0	24.0789	0.278839	0.792355	0.539793	0.0395645	0.825261	0.971621	0.989531	0.103503	1
APRT	0	0	1	0	0	0	128.466	128.466	0	0.701984	0.00612989	0.0213621	1	0.825261	0.971621	0.989531	0.103524	1
CCDC96	0	0	0	0	1	0	0	0	36.3555	0.52431	0.874314	0.806838	0.0266291	0.825261	0.971621	0.989531	0.103997	1
RBM14	0	0	0	1	0	0	96.6906	96.6906	0	0.441744	0.00838324	0.0215038	1	0.825261	0.971621	0.989531	0.104068	1
HECW1	2	4	1	0	1	1.6308	4.72777	4.72777	17.8511	0.455069	0.230563	0.409968	0.0525035	0.825261	0.971621	0.989531	0.104149	1
PNKD	0	0	1	0	0	0	115.66	115.66	0	0.583809	0.00688085	0.02156	1	0.825261	0.971621	0.989531	0.104284	1
ZNF880	0	0	0	0	1	0	0	0	32.6187	0.457615	0.774833	0.730362	0.0295719	0.825261	0.971621	0.989531	0.10443	1
ARFRP1	0	0	1	0	0	0	124.143	124.143	0	0.668818	0.00636513	0.0216062	1	0.825261	0.971621	0.989531	0.104461	1
TUSC1	0	0	0	0	1	0	0	0	35.0167	0.495709	0.880308	0.784436	0.0276137	0.825261	0.971621	0.989531	0.104672	1
ARHGEF18	1	1	0	0	1	0.930386	0	0	42.4036	0.946844	0.748188	0.948204	0.0229351	0.952492	0.971621	0.989531	0.105001	1
HTR3A	1	1	0	0	1	1.80496	0	0	37.5919	0.613087	0.780468	0.843925	0.0257803	0.825261	0.971621	0.989531	0.105037	1
CD40LG	2	3	0	0	0	10.2926	0	0	0	0.00590592	0.818529	0.0217832	1	0.825261	0.971621	0.989531	0.105139	1
TP53	0	3	0	0	0	11.0598	0	0	0	0.00592716	0.829646	0.0218559	1	0.825261	0.971621	0.989531	0.105417	1
NMBR	2	4	0	0	0	7.4326	0	0	0	0.00584117	0.863426	0.0218911	1	0.825261	0.971621	0.989531	0.105552	1
PTGER4	0	1	0	1	0	4.24438	84.0148	84.0148	0	0.265679	0.00979107	0.0219308	1	0.825261	0.971621	0.989531	0.105703	1
OR4C11	0	3	0	0	0	11.1276	0	0	0	0.00582482	0.88871	0.0219812	1	0.825261	0.971621	0.989531	0.105896	1
DNM1	0	1	0	0	1	2.02099	0	0	35.1548	0.557076	0.766253	0.801462	0.0275088	0.825261	0.971621	0.989531	0.106148	1
NCR3	0	0	1	0	0	0	119.541	119.541	0	0.648167	0.00663532	0.0220834	1	0.825261	0.971621	0.989531	0.106286	1
CALHM1	1	0	1	0	0	0	77.989	77.989	0	0.346734	0.0104053	0.0221951	1	0.825261	0.971621	0.989531	0.106712	1
MCFD2	0	0	0	1	0	0	126.162	126.162	0	0.744963	0.00625314	0.0222999	1	0.825588	0.971621	0.989531	0.10711	1
SERPINB7	0	3	0	0	0	10.9437	0	0	0	0.00610779	0.819797	0.0223549	1	0.825261	0.971621	0.989531	0.10732	1
WNT10B	0	3	0	0	0	10.972	0	0	0	0.00606313	0.841322	0.0224189	1	0.825261	0.971621	0.989531	0.107562	1
TRPC1	0	1	0	0	1	2.39678	0	0	31.4085	0.473946	0.755305	0.732686	0.0306696	0.825261	0.971621	0.989531	0.107761	1
HIRA	1	1	0	0	1	1.47601	0	0	38.0799	0.732921	0.724138	0.883435	0.02546	0.825261	0.971621	0.989531	0.107841	1
FAM187A	0	0	1	0	0	0	84.6033	84.6033	0	0.393057	0.00971581	0.0225385	1	0.825261	0.971621	0.989531	0.108017	1
CLEC4A	0	2	0	0	0	20.4854	0	0	0	0.00602877	0.862345	0.0225402	1	0.825261	0.971621	0.989531	0.108023	1
ARID4B	0	1	0	0	1	2.54016	0	0	30.1218	0.447945	0.744456	0.706085	0.0319298	0.825261	0.971621	0.989531	0.108042	1
VEGFC	1	2	1	0	0	5.23581	36.0695	36.0695	0	0.0853409	0.024523	0.0226544	1	0.825261	0.971621	0.989531	0.108456	1
LRRC9	1	2	1	0	1	1.77917	6.04552	6.04552	14.4428	0.508282	0.178876	0.355337	0.0639505	0.825261	0.971621	0.989531	0.108719	1
COQ3	0	0	1	0	0	0	116.353	116.353	0	0.652276	0.00683572	0.0227546	1	0.825261	0.971621	0.989531	0.108835	1
TIPIN	0	2	0	0	0	20.3806	0	0	0	0.00609289	0.863593	0.0227651	1	0.825261	0.971621	0.989531	0.108875	1
NT5DC2	0	1	0	1	0	4.10918	82.6688	82.6688	0	0.274865	0.00996751	0.0227686	1	0.825261	0.971621	0.989531	0.108888	1
HARS	0	1	1	0	0	5.91777	63.1307	63.1307	0	0.186315	0.013437	0.0228522	1	0.825261	0.971621	0.989531	0.109204	1
SLC6A15	0	1	0	0	1	2.28066	0	0	31.826	0.4971	0.77414	0.75829	0.0302819	0.825261	0.971621	0.989531	0.10962	1
IQCC	0	0	0	0	1	0	0	0	36.541	0.615993	0.866663	0.869833	0.0264982	0.825261	0.971621	0.989531	0.109947	1
SPAG1	0	0	0	0	1	0	0	0	26.0365	0.352846	0.788169	0.628625	0.03672	0.825261	0.971621	0.989531	0.110075	1
PSMD4	0	0	0	1	0	0	112.687	112.687	0	0.631994	0.00708102	0.0231089	1	0.825261	0.971621	0.989531	0.110172	1
TNKS2	1	0	0	0	1	0	0	0	25.1535	0.349571	0.72895	0.610932	0.0379508	0.825261	0.971621	0.989531	0.11046	1
TP53BP1	0	2	0	0	1	2.88112	0	0	18.9971	0.253673	0.68339	0.469182	0.0495232	0.825261	0.971621	0.989531	0.110649	1
IL11	0	2	0	0	0	20.2525	0	0	0	0.0061727	0.905255	0.023289	1	0.825261	0.971621	0.989531	0.11085	1
PTCHD3	1	4	1	0	0	4.44629	18.7233	18.7233	0	0.0362799	0.0510514	0.0235221	1	0.825261	0.971621	0.989531	0.111726	1
PATZ1	0	0	0	0	1	0	0	0	33.8987	0.545003	0.897776	0.826068	0.0284933	0.825261	0.971621	0.989531	0.111783	1
AC010642.1	0	2	0	0	0	20.1699	0	0	0	0.006225	0.928582	0.0235703	1	0.825261	0.971621	0.989531	0.111906	1
GMFB	0	0	0	1	0	0	119.815	119.815	0	0.754086	0.00661859	0.0235807	1	0.827213	0.971621	0.989531	0.111945	1
FAM187B	0	0	1	0	0	0	94.8	94.8	0	0.493647	0.00856798	0.0236568	1	0.825261	0.971621	0.989531	0.11223	1
C21orf128	0	0	1	0	0	0	111.289	111.289	0	0.656099	0.00717911	0.0238485	1	0.825261	0.971621	0.989531	0.112947	1
HEXIM1	0	0	1	0	0	0	99.079	99.079	0	0.538025	0.00816051	0.0239294	1	0.825261	0.971621	0.989531	0.113249	1
CTC1	1	0	0	0	1	0	0	0	23.8755	0.334758	0.756909	0.601059	0.0398855	0.825261	0.971621	0.989531	0.113414	1
TIGD5	0	0	0	0	1	0	0	0	31.2745	0.487575	0.914023	0.781575	0.0307962	0.825261	0.971621	0.989531	0.113772	1
N4BP2L1	0	2	0	0	0	19.834	0	0	0	0.00644437	0.889631	0.0241213	1	0.825261	0.971621	0.989531	0.113965	1
NAA38	0	0	1	0	0	0	119.851	119.851	0	0.816756	0.00661639	0.0242283	1	0.852707	0.971621	0.989531	0.114363	1
TEAD2	0	3	0	0	0	10.4981	0	0	0	0.00687212	0.812463	0.0247718	1	0.825261	0.971621	0.989531	0.116379	1
BRWD1	0	0	0	0	1	0	0	0	16.105	0.21655	0.654722	0.428591	0.0578042	0.825261	0.971621	0.989531	0.116389	1
ZXDC	2	1	0	0	1	1.88142	0	0	32.8556	0.586764	0.839434	0.84395	0.0293662	0.825261	0.971621	0.989531	0.116423	1
A3GALT2	0	0	1	0	0	0	78.1832	78.1832	0	0.402444	0.010602	0.0247933	1	0.825261	0.971621	0.989531	0.116459	1
RPS5	0	2	0	0	0	19.5004	0	0	0	0.00667368	0.909153	0.0250037	1	0.825261	0.971621	0.989531	0.117236	1
PPP1R15A	0	0	0	0	1	0	0	0	28.5644	0.460897	0.834414	0.746503	0.0336008	0.825261	0.971621	0.989531	0.117528	1
LONRF3	0	1	0	0	1	1.448	0	0	34.0846	0.748742	0.715319	0.885104	0.0283432	0.825733	0.971621	0.989531	0.117541	1
TLR10	0	0	0	0	1	0	0	0	24.3537	0.370338	0.765576	0.642924	0.0391389	0.825261	0.971621	0.989531	0.117824	1
NUBP2	0	2	0	0	0	19.3309	0	0	0	0.00679487	0.910424	0.0254182	1	0.825261	0.971621	0.989531	0.118761	1
TRIP12	1	2	1	1	0	2.04002	17.5759	17.5759	0	0.418643	0.00772288	0.0254568	1	0.825261	0.971621	0.989531	0.118903	1
CAPN10	0	1	1	0	0	4.40689	70.2513	70.2513	0	0.255365	0.0119354	0.0254846	1	0.825261	0.971621	0.989531	0.119005	1
ZEB1	0	1	0	0	1	2.17496	0	0	29.2899	0.520032	0.779437	0.778295	0.0328011	0.825261	0.971621	0.989531	0.119168	1
RALGAPA1	0	2	2	0	0	2.40459	17.5227	17.5227	0	0.336729	0.00831562	0.025549	1	0.825261	0.971621	0.989531	0.119241	1
2020-03-09	0	2	0	0	0	19.185	0	0	0	0.00690172	0.913677	0.0257938	1	0.825261	0.971621	0.989531	0.120138	1
ATP5SL	0	2	0	0	0	19.0817	0	0	0	0.00697891	0.879377	0.0258428	1	0.825261	0.971621	0.989531	0.120317	1
ATP5F1	0	0	0	1	0	0	104.265	104.265	0	0.678504	0.00771394	0.0258551	1	0.825261	0.971621	0.989531	0.120362	1
TSHZ3	6	7	0	0	0	4.1058	0	0	0	0.00760934	0.722544	0.0259239	1	0.825261	0.971621	0.989531	0.120613	1
SGK223	1	2	0	0	1	1.60779	0	0	29.803	0.582312	0.746521	0.810881	0.0322582	0.825261	0.971621	0.989531	0.121466	1
NOSIP	0	0	0	1	0	0	93.8192	93.8192	0	0.571086	0.00866693	0.0261785	1	0.825261	0.971621	0.989531	0.121542	1
KLHL30	0	4	0	0	0	7.57013	0	0	0	0.00736303	0.823967	0.0264146	1	0.825261	0.971621	0.989531	0.122401	1
ANXA11	0	3	0	0	0	10.2249	0	0	0	0.00740389	0.810226	0.0264589	1	0.825261	0.971621	0.989531	0.122562	1
BHLHE40	0	0	0	0	1	0	0	0	30.0891	0.547925	0.900776	0.828636	0.0319631	0.825261	0.971621	0.989531	0.12266	1
GAD2	0	4	0	0	0	7.46077	0	0	0	0.00774062	0.755833	0.0265251	1	0.825261	0.971621	0.989531	0.122802	1
CRH	0	2	0	0	0	18.9461	0	0	0	0.00708214	0.949732	0.0265464	1	0.825261	0.971621	0.989531	0.12288	1
SIRPB2	1	3	0	0	0	9.84698	0	0	0	0.00730803	0.843353	0.0266003	1	0.825261	0.971621	0.989531	0.123075	1
C17orf105	0	2	0	0	0	18.759	0	0	0	0.00722828	0.881941	0.0266892	1	0.825261	0.971621	0.989531	0.123397	1
SLC35B2	0	0	0	0	1	0	0	0	32.3261	0.656732	0.89974	0.898963	0.02983	0.825261	0.971621	0.989531	0.123857	1
KCNA4	0	5	0	0	0	6.21974	0	0	0	0.00773497	0.78089	0.026842	1	0.825261	0.971621	0.989531	0.123951	1
SCAP	0	1	0	0	1	1.42316	0	0	32.5415	0.759685	0.772561	0.912933	0.0296396	0.828676	0.971621	0.989531	0.124735	1
PNMA3	0	3	0	0	0	10.1107	0	0	0	0.00764221	0.808249	0.0271955	1	0.825261	0.971621	0.989531	0.125227	1
GATA2	0	0	1	0	0	0	81.0153	81.0153	0	0.485182	0.0101928	0.027309	1	0.825261	0.971621	0.989531	0.125636	1
FIZ1	1	4	0	0	0	7.18872	0	0	0	0.00743416	0.880847	0.0273134	1	0.825261	0.971621	0.989531	0.125652	1
PARK7	0	0	0	1	0	0	99.2908	99.2908	0	0.690284	0.0081413	0.0273535	1	0.825261	0.971621	0.989531	0.125796	1
PRRT3	1	1	0	0	1	2.66048	0	0	24.6929	0.423015	0.857321	0.71254	0.038626	0.825261	0.971621	0.989531	0.126404	1
DHX37	1	1	0	0	1	1.27581	0	0	31.465	0.828122	0.72251	0.91491	0.0306166	0.860681	0.971621	0.989531	0.128156	1
FOS	0	0	0	0	1	0	0	0	29.3164	0.588305	0.889824	0.855757	0.0327727	0.825261	0.971621	0.989531	0.128278	1
CYP46A1	0	4	0	0	0	7.39517	0	0	0	0.00797865	0.809731	0.028182	1	0.825261	0.971621	0.989531	0.128766	1
FASTKD5	0	3	0	0	0	9.95665	0	0	0	0.00798004	0.812345	0.0283287	1	0.825261	0.971621	0.989531	0.129289	1
PDC	0	2	0	0	0	18.1355	0	0	0	0.00774871	0.873515	0.0283397	1	0.825261	0.971621	0.989531	0.129328	1
PAOX	0	0	0	1	0	0	82.5193	82.5193	0	0.530316	0.00998748	0.0284067	1	0.825261	0.971621	0.989531	0.129567	1
C16orf47	0	2	0	0	0	18.1332	0	0	0	0.00775074	0.896366	0.0285171	1	0.825261	0.971621	0.989531	0.12996	1
HTR1A	0	2	1	0	0	3.69226	50.2533	50.2533	0	0.167683	0.017313	0.0285233	1	0.825261	0.971621	0.989531	0.129982	1
SLC8A1	0	4	0	0	0	7.31216	0	0	0	0.00829298	0.777819	0.0286371	1	0.825261	0.971621	0.989531	0.130386	1
FUT2	0	0	1	0	0	0	78.0846	78.0846	0	0.493797	0.0106169	0.0286512	1	0.825261	0.971621	0.989531	0.130436	1
HACL1	0	1	1	0	0	5.08058	56.2097	56.2097	0	0.219535	0.015286	0.0286698	1	0.825261	0.971621	0.989531	0.130503	1
MAT2B	1	0	0	1	0	0	91.5751	91.5751	0	0.67537	0.00871258	0.0288803	1	0.825261	0.971621	0.989531	0.131249	1
APOBR	0	1	0	0	1	1.66333	0	0	29.0684	0.664486	0.789956	0.875927	0.0330412	0.825261	0.971621	0.989531	0.131467	1
TRPS1	1	5	0	0	0	5.70966	0	0	0	0.00877557	0.721891	0.0290114	1	0.825261	0.971621	0.989531	0.131714	1
CD163	0	5	0	0	0	5.98764	0	0	0	0.00897768	0.709532	0.029013	1	0.825261	0.971621	0.989531	0.131719	1
ADPRHL2	0	2	0	0	0	17.9781	0	0	0	0.00788883	0.916339	0.0290953	1	0.825261	0.971621	0.989531	0.132011	1
ESX1	0	0	0	1	0	0	70.559	70.559	0	0.441637	0.0118778	0.0293333	1	0.825261	0.971621	0.989531	0.132852	1
CDX4	0	1	1	0	0	3.41192	71.6471	71.6471	0	0.333311	0.0116781	0.0294663	1	0.825261	0.971621	0.989531	0.133321	1
DIDO1	1	3	0	0	1	2.03975	0	0	18.1364	0.344342	0.668794	0.571409	0.0517286	0.825261	0.971621	0.989531	0.133644	1
KLHL17	1	3	0	0	0	9.4571	0	0	0	0.0081942	0.853374	0.0295823	1	0.825261	0.971621	0.989531	0.133729	1
CACNA1E	3	12	0	0	0	3.03947	0	0	0	0.0158308	0.402191	0.0296251	1	0.825261	0.971621	0.989531	0.13388	1
TAS2R20	0	0	1	0	0	0	83.3257	83.3257	0	0.577855	0.00988064	0.0296312	1	0.825261	0.971621	0.989531	0.133901	1
TUBB1	0	0	1	0	0	0	75.4474	75.4474	0	0.493828	0.0110284	0.0296385	1	0.825261	0.971621	0.989531	0.133927	1
SETD7	0	2	0	0	0	17.748	0	0	0	0.0081003	0.893951	0.0296494	1	0.825261	0.971621	0.989531	0.133965	1
DTD1	0	0	1	0	0	0	85.9245	85.9245	0	0.610699	0.00955078	0.0296569	1	0.825261	0.971621	0.989531	0.133992	1
CCDC74B	0	2	0	0	0	17.7621	0	0	0	0.00808714	0.906807	0.0296927	1	0.825261	0.971621	0.989531	0.134117	1
KIAA0125	0	1	1	0	0	5.98236	47.8294	47.8294	0	0.18414	0.0182919	0.0297013	1	0.825261	0.971621	0.989531	0.134148	1
RBM34	1	1	0	1	0	4.84831	53.1351	53.1351	0	0.227011	0.0159269	0.0297293	1	0.825261	0.971621	0.989531	0.134246	1
MAPK10	0	3	0	0	0	9.71055	0	0	0	0.00856146	0.78867	0.0298014	1	0.825261	0.971621	0.989531	0.1345	1
CD82	1	1	0	1	0	5.51903	47.991	47.991	0	0.197458	0.0178372	0.0298139	1	0.825261	0.971621	0.989531	0.134544	1
ANKRD30B	0	2	1	1	0	2.13121	16.7519	16.7519	0	0.402844	0.00911933	0.0298465	1	0.825261	0.971621	0.989531	0.134658	1
FAM195B	0	0	0	1	0	0	87.4081	87.4081	0	0.63799	0.00937178	0.0298471	1	0.825261	0.971621	0.989531	0.13466	1
OR51D1	0	0	1	0	0	0	70.3321	70.3321	0	0.456261	0.0119203	0.0301041	1	0.825261	0.971621	0.989531	0.135562	1
PDZD11	0	0	0	1	0	0	89.8436	89.8436	0	0.686052	0.00909146	0.0301054	1	0.825261	0.971621	0.989531	0.135566	1
SMARCA4	0	1	0	0	1	0.897371	0	0	29.3431	0.921528	0.691943	0.921438	0.032744	0.932012	0.971621	0.989531	0.135798	1
TAOK2	0	1	0	0	1	1.46832	0	0	28.7132	0.739994	0.765088	0.902459	0.0334336	0.825432	0.971621	0.989531	0.135801	1
DLK1	0	3	0	0	0	9.8053	0	0	0	0.00833123	0.878627	0.030228	1	0.825261	0.971621	0.989531	0.135995	1
TCTEX1D1	0	2	0	0	0	17.4237	0	0	0	0.00841291	0.855815	0.0303384	1	0.825261	0.971621	0.989531	0.136381	1
CNP	0	0	1	0	0	0	75.3769	75.3769	0	0.511768	0.0110398	0.030363	1	0.825261	0.971621	0.989531	0.136468	1
ANKRD30A	0	2	0	0	1	2.12736	0	0	19.0776	0.403902	0.636097	0.616641	0.0493266	0.825261	0.971621	0.989531	0.136655	1
MCM3AP	1	2	0	0	1	1.92979	0	0	21.5524	0.453586	0.697667	0.692141	0.0439593	0.825261	0.971621	0.989531	0.136688	1
NPY4R	0	0	1	0	0	0	62.8945	62.8945	0	0.398246	0.013493	0.0304743	1	0.825261	0.971621	0.989531	0.136856	1
ZBTB46	1	4	0	0	0	6.84496	0	0	0	0.0088059	0.786295	0.0305257	1	0.825261	0.971621	0.989531	0.137036	1
ZNF281	0	1	1	0	0	3.63183	66.3218	66.3218	0	0.312563	0.0127218	0.030596	1	0.825261	0.971621	0.989531	0.137281	1
MGAT5B	1	5	0	0	0	5.62619	0	0	0	0.00930091	0.731249	0.0307878	1	0.825261	0.971621	0.989531	0.137949	1
CEP290	1	1	1	0	1	0.952749	6.13781	6.13781	11.5665	0.964422	0.175951	0.393596	0.0783728	0.968181	0.971621	0.989531	0.138156	1
KLRG1	0	0	0	1	0	0	86.4488	86.4488	0	0.666839	0.00948678	0.0308515	1	0.825261	0.971621	0.989531	0.13817	1
GFRA2	0	3	0	0	0	9.68874	0	0	0	0.00861564	0.853961	0.0308891	1	0.825261	0.971621	0.989531	0.138301	1
CDK12	0	1	0	0	1	2.21242	0	0	23.4882	0.511688	0.762357	0.766146	0.0405114	0.825261	0.971621	0.989531	0.138818	1
ZNF469	2	10	0	0	0	3.63716	0	0	0	0.0100961	0.670758	0.0310405	1	0.825261	0.971621	0.989531	0.138827	1
BRINP2	0	1	0	0	1	1.2232	0	0	28.8238	0.859126	0.747187	0.932739	0.0333104	0.882992	0.971621	0.989531	0.13893	1
SLC26A6	0	0	0	0	1	0	0	0	24.5906	0.528149	0.861689	0.807785	0.0387793	0.825261	0.971621	0.989531	0.139815	1
STAT2	0	3	0	0	0	9.45914	0	0	0	0.00921435	0.768574	0.0314564	1	0.825261	0.971621	0.989531	0.140269	1
AKAP11	1	2	0	0	1	2.29451	0	0	17.6567	0.35122	0.705125	0.594876	0.0530451	0.825261	0.971621	0.989531	0.140611	1
SLAMF9	0	1	1	0	0	6.68255	41.0181	41.0181	0	0.163285	0.0217053	0.0316249	1	0.825261	0.971621	0.989531	0.140851	1
ATAD2B	0	1	0	0	1	1.84872	0	0	24.421	0.604577	0.711171	0.811177	0.0390361	0.825261	0.971621	0.989531	0.14099	1
NSFL1C	0	1	1	0	0	5.24652	48.9825	48.9825	0	0.212109	0.0178134	0.0320205	1	0.825261	0.971621	0.989531	0.142215	1
ERCC3	0	3	0	0	0	9.40478	0	0	0	0.00936405	0.781987	0.0321672	1	0.825261	0.971621	0.989531	0.14272	1
FLRT2	0	5	0	0	0	5.90062	0	0	0	0.00950378	0.775709	0.032176	1	0.825261	0.971621	0.989531	0.14275	1
MED1	0	2	1	0	0	5.0604	28.9755	28.9755	0	0.095667	0.0319907	0.0322133	1	0.825261	0.971621	0.989531	0.142878	1
PINK1	0	1	1	0	0	3.77986	61.3259	61.3259	0	0.299894	0.0138765	0.032214	1	0.825261	0.971621	0.989531	0.142881	1
NRXN1	2	9	0	0	0	3.63577	0	0	0	0.0127414	0.538271	0.0322329	1	0.825261	0.971621	0.989531	0.142945	1
PARVA	0	2	0	1	0	5.59603	24.882	24.882	0	0.0794286	0.0379271	0.0322478	1	0.825261	0.971621	0.989531	0.142997	1
STC2	0	0	1	0	0	0	72.9765	72.9765	0	0.537417	0.0114427	0.032328	1	0.825261	0.971621	0.989531	0.143272	1
TCFL5	0	0	1	0	0	0	65.6837	65.6837	0	0.460083	0.0128589	0.0323832	1	0.825261	0.971621	0.989531	0.143461	1
PCGF6	0	0	0	1	0	0	78.1382	78.1382	0	0.608897	0.0106088	0.0325144	1	0.825261	0.971621	0.989531	0.143911	1
IL36A	0	0	1	0	0	0	78.8028	78.8028	0	0.61968	0.0105098	0.0325529	1	0.825261	0.971621	0.989531	0.144043	1
BCL11A	0	0	1	0	0	0	46.9815	46.9815	0	0.301843	0.0186597	0.0326481	1	0.825261	0.971621	0.989531	0.144369	1
CSMD2	3	15	0	0	0	2.76913	0	0	0	0.0191686	0.382229	0.0326735	1	0.825261	0.971621	0.989531	0.144456	1
LCN1	0	0	1	0	0	0	73.3741	73.3741	0	0.551718	0.011374	0.0326766	1	0.825261	0.971621	0.989531	0.144466	1
CAPN12	0	0	0	1	0	0	59.1557	59.1557	0	0.405704	0.0144428	0.03281	1	0.825261	0.971621	0.989531	0.144923	1
XBP1	0	0	1	0	0	0	77.5144	77.5144	0	0.612908	0.0107033	0.0328897	1	0.825261	0.971621	0.989531	0.145195	1
CCDC60	0	4	0	0	0	6.87518	0	0	0	0.0102248	0.711488	0.0328907	1	0.825261	0.971621	0.989531	0.145198	1
GJD2	0	1	1	0	0	4.84771	50.3652	50.3652	0	0.230808	0.0172702	0.032998	1	0.825261	0.971621	0.989531	0.145564	1
NUGGC	0	1	0	0	1	1.74898	0	0	23.8686	0.635541	0.7068	0.82744	0.0398965	0.825261	0.971621	0.989531	0.145612	1
EML1	0	4	0	0	0	6.87588	0	0	0	0.0102213	0.718997	0.0330877	1	0.825261	0.971621	0.989531	0.14587	1
FAM21A	0	0	0	1	0	0	75.7275	75.7275	0	0.599721	0.0109833	0.0332527	1	0.825261	0.971621	0.989531	0.146432	1
TMEM95	0	0	1	0	0	0	82.3428	82.3428	0	0.707019	0.0100112	0.0332576	1	0.825261	0.971621	0.989531	0.146449	1
CLASP1	1	1	0	0	1	1.11961	0	0	25.3316	0.918582	0.627731	0.882463	0.0376959	0.929688	0.971621	0.989531	0.146475	1
FKSG52	0	1	0	0	0	89.6392	0	0	0	0.00911437	0.975599	0.0333494	1	0.825261	0.977438	0.989531	0.146761	1
MMP17	1	0	0	1	0	0	53.5639	53.5639	0	0.364887	0.0157852	0.0333606	1	0.825261	0.971621	0.989531	0.146799	1
DDRGK1	0	0	0	1	0	0	75.637	75.637	0	0.603375	0.0109978	0.0334045	1	0.825261	0.971621	0.989531	0.146948	1
WDR55	0	2	0	0	0	16.6166	0	0	0	0.00927221	0.894204	0.0334581	1	0.825261	0.971621	0.989531	0.147131	1
ARRDC2	1	1	0	1	0	3.29476	61.2667	61.2667	0	0.340711	0.0135965	0.0335025	1	0.825261	0.971621	0.989531	0.147281	1
GORASP2	0	2	0	0	0	16.4862	0	0	0	0.00942303	0.860502	0.0336245	1	0.825261	0.971621	0.989531	0.147696	1
KIAA1432	1	1	0	0	1	1.33683	0	0	24.7804	0.796896	0.666549	0.878132	0.0384959	0.842347	0.971621	0.989531	0.148306	1
ZNF208	1	2	0	0	1	1.76338	0	0	20.4044	0.514541	0.673141	0.730806	0.046296	0.825261	0.971621	0.989531	0.148404	1
CBFB	0	0	0	1	0	0	78.3529	78.3529	0	0.661199	0.0105767	0.0338493	1	0.825261	0.971621	0.989531	0.148457	1
CHODL	0	1	1	0	0	5.01866	47.7374	47.7374	0	0.222432	0.0183311	0.0339086	1	0.825261	0.971621	0.989531	0.148658	1
CCL11	0	0	0	1	0	0	79.0616	79.0616	0	0.678437	0.0104718	0.03397	1	0.825261	0.971621	0.989531	0.148866	1
ALG12	0	3	0	0	0	9.2936	0	0	0	0.00968031	0.842152	0.0341208	1	0.825261	0.971621	0.989531	0.149376	1
ATG3	0	0	1	0	0	0	79.2876	79.2876	0	0.692802	0.0104388	0.0342064	1	0.825261	0.971621	0.989531	0.149665	1
CEP350	0	3	1	1	0	2.64166	13.5293	13.5293	0	0.217932	0.0140984	0.0343579	1	0.825261	0.971621	0.989531	0.150176	1
SYT15	0	1	1	0	0	3.0803	64.9945	64.9945	0	0.369848	0.0130102	0.0343935	1	0.825261	0.971621	0.989531	0.150296	1
AQP2	1	0	1	0	0	0	56.4559	56.4559	0	0.408745	0.0148891	0.0344002	1	0.825261	0.971621	0.989531	0.150318	1
KIAA1683	0	0	1	0	0	0	33.4821	33.4821	0	0.218092	0.0272213	0.0344122	1	0.825261	0.971621	0.989531	0.150359	1
KRT19	0	0	0	1	0	0	57.0773	57.0773	0	0.414794	0.0150281	0.0345362	1	0.825261	0.971621	0.989531	0.150776	1
LRIG2	0	3	0	0	0	9.13665	0	0	0	0.0101511	0.782469	0.0345801	1	0.825261	0.971621	0.989531	0.150924	1
TMEM168	0	3	0	0	0	9.26235	0	0	0	0.00977175	0.857616	0.0346126	1	0.825261	0.971621	0.989531	0.151033	1
SKA3	0	2	0	0	0	16.2462	0	0	0	0.00971017	0.871262	0.0346512	1	0.825261	0.971621	0.989531	0.151163	1
OPLAH	1	1	0	0	1	0.838168	0	0	25.298	0.868916	0.708664	0.92181	0.0377438	0.890342	0.971621	0.989531	0.151638	1
KCNN1	0	0	1	0	0	0	45.7435	45.7435	0	0.317109	0.0192227	0.0348816	1	0.825261	0.971621	0.989531	0.151937	1
FBN3	0	5	0	0	1	1.66588	0	0	14.7011	0.438572	0.507213	0.557923	0.062911	0.825261	0.971621	0.989531	0.152668	1
MROH8	1	4	0	0	0	6.43344	0	0	0	0.0108855	0.711826	0.0351009	1	0.825261	0.971621	0.989531	0.152673	1
RASSF7	0	2	0	0	0	16.113	0	0	0	0.00987504	0.892333	0.0353753	1	0.825261	0.971621	0.989531	0.15359	1
LPXN	0	0	1	0	0	0	68.3574	68.3574	0	0.56185	0.0123025	0.0354179	1	0.825261	0.971621	0.989531	0.153733	1
PRMT6	0	0	0	0	1	0	0	0	22.0579	0.544808	0.897975	0.825948	0.0430036	0.825261	0.971621	0.989531	0.154069	1
ITGA8	1	1	1	1	0	0.933391	15.1247	15.1247	0	0.949235	0.0105144	0.0355199	1	0.954461	0.971621	0.989531	0.154073	1
MDGA2	1	1	0	0	1	0.662295	0	0	21.4064	0.692646	0.581511	0.803315	0.0442432	0.825261	0.971621	0.989531	0.154144	1
SPRED2	0	0	0	1	0	0	58.9797	58.9797	0	0.458523	0.0144907	0.0359079	1	0.825261	0.971621	0.989531	0.155366	1
FOSB	1	0	1	0	0	0	63.9216	63.9216	0	0.526065	0.0129712	0.0359686	1	0.825261	0.971621	0.989531	0.155568	1
TMCC2	0	4	0	0	0	6.86175	0	0	0	0.0102926	0.853748	0.0361243	1	0.825261	0.971621	0.989531	0.156086	1
NUDT11	0	2	0	0	0	15.9454	0	0	0	0.0100885	0.901767	0.0361355	1	0.825261	0.971621	0.989531	0.156123	1
SPATA2	1	1	1	0	0	2.79213	62.3484	62.3484	0	0.403093	0.0133349	0.0362063	1	0.825261	0.971621	0.989531	0.156358	1
HCN3	0	3	0	0	0	9.11523	0	0	0	0.0102177	0.878399	0.0362685	1	0.825261	0.971621	0.989531	0.156564	1
BUB3	0	0	1	0	0	0	70.6384	70.6384	0	0.620594	0.011863	0.0362804	1	0.825261	0.971621	0.989531	0.156604	1
ARID3C	0	0	1	0	0	0	56.337	56.337	0	0.438184	0.0152476	0.0363856	1	0.825261	0.971621	0.989531	0.156952	1
NPR2	0	1	0	0	1	1.86983	0	0	21.44	0.598368	0.752025	0.824036	0.0441776	0.825261	0.971621	0.989531	0.157013	1
HLA-DRB1	0	0	0	1	0	0	69.5955	69.5955	0	0.613021	0.0120601	0.0365715	1	0.825261	0.971621	0.989531	0.157568	1
ZFP36L1	0	0	0	0	1	0	0	0	22.4334	0.597421	0.919823	0.865581	0.04232	0.825261	0.971621	0.989531	0.157766	1
MED12L	2	3	0	0	1	1.66754	0	0	15.6783	0.481577	0.525559	0.618765	0.0592665	0.825261	0.971621	0.989531	0.1579	1
PIGQ	0	1	1	0	0	3.10199	60.1116	60.1116	0	0.367236	0.0141881	0.0369787	1	0.825261	0.971621	0.989531	0.158913	1
FAM127B	0	2	0	0	0	15.7758	0	0	0	0.0103114	0.92419	0.0370085	1	0.825261	0.971621	0.989531	0.159011	1
CBLL1	0	2	0	0	0	15.5946	0	0	0	0.0105578	0.848434	0.0370602	1	0.825261	0.971621	0.989531	0.159181	1
WDR87	2	0	1	0	0	0	3.08758	3.08758	0	0.0230189	0.36076	0.0371549	1	0.825261	0.971621	0.989531	0.159493	1
HDAC3	0	0	0	1	0	0	67.9809	67.9809	0	0.60813	0.012378	0.0372615	1	0.825261	0.971621	0.989531	0.159844	1
C21orf33	0	2	0	0	0	15.5939	0	0	0	0.0105588	0.881173	0.0374405	1	0.825261	0.971621	0.989531	0.160433	1
TBC1D8B	0	1	0	0	1	1.79571	0	0	20.5805	0.620686	0.70622	0.818633	0.0459216	0.825261	0.971621	0.989531	0.160933	1
ZNF385B	0	2	1	0	0	5.0482	24.6432	24.6432	0	0.0960915	0.0383382	0.0376481	1	0.825261	0.971621	0.989531	0.161114	1
C3orf84	0	0	1	0	0	0	66.1604	66.1604	0	0.595144	0.0127562	0.0378123	1	0.825261	0.971621	0.989531	0.161652	1
IL10RA	0	0	1	0	0	0	58.7249	58.7249	0	0.49222	0.0145605	0.0378298	1	0.825261	0.971621	0.989531	0.161709	1
EGF	0	1	0	0	1	1.49381	0	0	21.2282	0.729274	0.66005	0.849351	0.0445949	0.825261	0.971621	0.989531	0.161863	1
AL033381.1	0	0	1	0	0	0	67.8697	67.8697	0	0.626585	0.0124005	0.037928	1	0.825261	0.971621	0.989531	0.162031	1
EXOSC9	0	0	0	1	0	0	68.2549	68.2549	0	0.634153	0.012323	0.0379564	1	0.825261	0.971621	0.989531	0.162124	1
CATSPER4	0	3	0	0	0	8.8387	0	0	0	0.0111311	0.803402	0.0379643	1	0.825261	0.971621	0.989531	0.16215	1
SDE2	0	0	1	0	0	0	65.5203	65.5203	0	0.592452	0.0128945	0.0380775	1	0.825261	0.971621	0.989531	0.16252	1
NAA30	0	0	1	0	0	0	57.039	57.039	0	0.477427	0.0150392	0.0381411	1	0.825261	0.971621	0.989531	0.162728	1
PGLYRP3	1	3	0	0	0	8.4419	0	0	0	0.0112723	0.794362	0.0383521	1	0.825261	0.971621	0.989531	0.163416	1
LMO3	0	2	0	0	0	15.363	0	0	0	0.0108853	0.875575	0.0384087	1	0.825261	0.971621	0.989531	0.163601	1
ECM1	0	1	0	1	0	4.79801	43.3565	43.3565	0	0.233355	0.020405	0.0384414	1	0.825261	0.971621	0.989531	0.163707	1
ARHGAP29	0	1	0	0	1	1.51718	0	0	20.9961	0.719689	0.675734	0.853777	0.0450614	0.825261	0.971621	0.989531	0.163808	1
SYNJ1	0	1	0	0	1	1.27136	0	0	21.9672	0.833166	0.673985	0.891746	0.0431719	0.863957	0.971621	0.989531	0.163893	1
LRCH3	1	3	0	0	0	8.36943	0	0	0	0.0115466	0.772071	0.0387225	1	0.825261	0.971621	0.989531	0.164622	1
ANK1	1	2	1	1	0	1.06351	14.5546	14.5546	0	0.941206	0.0113744	0.0388399	1	0.948261	0.971621	0.989531	0.165004	1
PSMD11	0	2	0	0	0	15.1431	0	0	0	0.0112104	0.839489	0.038965	1	0.825261	0.971621	0.989531	0.16541	1
TMEM120B	1	0	0	1	0	0	58.9842	58.9842	0	0.528822	0.0141819	0.0390445	1	0.825261	0.971621	0.989531	0.165668	1
PAX5	1	0	1	0	0	0	50.413	50.413	0	0.421233	0.0168862	0.0392525	1	0.825261	0.971621	0.989531	0.166342	1
COG6	0	0	0	0	1	0	0	0	19.3255	0.532215	0.834524	0.805797	0.0487306	0.825261	0.971621	0.989531	0.166389	1
SPNS1	0	3	0	0	0	8.80411	0	0	0	0.0112527	0.8715	0.0394333	1	0.825261	0.971621	0.989531	0.166927	1
ST8SIA2	1	0	1	0	0	0	44.262	44.262	0	0.357285	0.0195185	0.0395736	1	0.825261	0.971621	0.989531	0.16738	1
ZNF324	0	3	0	0	0	8.7714	0	0	0	0.0113694	0.857243	0.0396022	1	0.825261	0.971621	0.989531	0.167472	1
EMD	0	2	0	0	0	15.1192	0	0	0	0.0112465	0.884591	0.0396367	1	0.825261	0.971621	0.989531	0.167584	1
PARD6A	0	2	0	0	0	15.1323	0	0	0	0.0112266	0.904448	0.0397628	1	0.825261	0.971621	0.989531	0.167991	1
ACE	0	1	0	0	1	1.03723	0	0	22.0068	0.973866	0.691974	0.923403	0.0430981	0.976491	0.971621	0.989531	0.168101	1
KIF2B	2	7	0	0	0	4.06928	0	0	0	0.0129325	0.691974	0.0399623	1	0.825261	0.971621	0.989531	0.168634	1
OPALIN	0	0	0	1	0	0	62.0599	62.0599	0	0.590521	0.0136945	0.0400859	1	0.825261	0.971621	0.989531	0.169031	1
OR5D14	1	1	1	0	0	1.83756	67.6107	67.6107	0	0.603121	0.0121886	0.0401315	1	0.825261	0.971621	0.989531	0.169178	1
MYO7A	2	0	0	1	0	0	5.41665	5.41665	0	0.0398172	0.199103	0.0401343	1	0.825261	0.971621	0.989531	0.169187	1
CCNL1	1	0	0	0	1	0	0	0	17.5466	0.472235	0.816019	0.75266	0.0533568	0.825261	0.971621	0.989531	0.169268	1
GAREML	0	1	1	0	0	2.37101	63.3344	63.3344	0	0.478911	0.0133891	0.040207	1	0.825261	0.971621	0.989531	0.169421	1
ALDH3A1	0	0	0	1	0	0	49.1974	49.1974	0	0.422752	0.0177268	0.0404933	1	0.825261	0.971621	0.989531	0.17034	1
MFSD6	1	0	0	1	0	0	42.0038	42.0038	0	0.345047	0.0206914	0.0405694	1	0.825261	0.971621	0.989531	0.170584	1
PTCRA	0	2	0	0	0	14.8711	0	0	0	0.0116323	0.871118	0.0406891	1	0.825261	0.971621	0.989531	0.170967	1
SLC26A10	0	0	0	1	0	0	53.3177	53.3177	0	0.479323	0.0162101	0.0408541	1	0.825261	0.971621	0.989531	0.171495	1
PARD6B	0	2	0	0	0	14.8997	0	0	0	0.0115869	0.909954	0.040941	1	0.825261	0.971621	0.989531	0.171773	1
IL1RAPL1	0	3	1	0	0	4.83529	14.8972	14.8972	0	0.0548398	0.0672837	0.0410223	1	0.825261	0.971621	0.989531	0.172033	1
ESD	0	0	0	1	0	0	65.259	65.259	0	0.683412	0.0129518	0.0411634	1	0.825261	0.971621	0.989531	0.172483	1
SLC25A53	0	0	1	0	0	0	49.5235	49.5235	0	0.437304	0.017597	0.0412172	1	0.825261	0.971621	0.989531	0.172655	1
AURKB	0	2	0	0	0	14.7408	0	0	0	0.0118428	0.865602	0.0412732	1	0.825261	0.971621	0.989531	0.172833	1
CYB5R3	0	2	0	0	0	14.7806	0	0	0	0.011778	0.884403	0.0412931	1	0.825261	0.971621	0.989531	0.172897	1
LHX5	1	1	1	0	0	2.15511	61.7099	61.7099	0	0.519482	0.0134881	0.0413914	1	0.825261	0.971621	0.989531	0.17321	1
MGEA5	0	1	0	1	0	4.46431	42.2594	42.2594	0	0.251897	0.020996	0.0414433	1	0.825261	0.971621	0.989531	0.173375	1
NEIL3	0	0	1	0	0	0	47.1055	47.1055	0	0.412906	0.018605	0.0415329	1	0.825261	0.971621	0.989531	0.17366	1
EXOSC10	1	3	0	0	0	8.11132	0	0	0	0.0125975	0.768266	0.0417467	1	0.825261	0.971621	0.989531	0.17434	1
AKAP8L	0	0	1	0	0	0	50.5291	50.5291	0	0.458464	0.0172079	0.0417727	1	0.825261	0.971621	0.989531	0.174422	1
ZNF729	0	4	1	0	0	4.24583	13.448	13.448	0	0.0475368	0.0754189	0.0419192	1	0.825261	0.971621	0.989531	0.174887	1
ABCC11	1	2	0	0	1	1.39231	0	0	18.152	0.69801	0.62056	0.811818	0.051687	0.825261	0.971621	0.989531	0.175018	1
MFI2	0	0	0	1	0	0	40.8253	40.8253	0	0.35134	0.0218196	0.0422702	1	0.825261	0.971621	0.989531	0.175999	1
EYA2	0	4	0	0	0	6.39406	0	0	0	0.0130394	0.766669	0.0425771	1	0.825261	0.971621	0.989531	0.176969	1
PSKH2	0	0	0	1	0	0	47.5813	47.5813	0	0.433688	0.0183981	0.0426074	1	0.825261	0.971621	0.989531	0.177065	1
RP11-386G21.2	0	2	0	0	0	14.586	0	0	0	0.0121003	0.918289	0.0426147	1	0.825261	0.971621	0.989531	0.177088	1
PGA5	0	0	0	1	0	0	54.2422	54.2422	0	0.525624	0.0159033	0.0426574	1	0.825261	0.971621	0.989531	0.177223	1
LIPF	0	0	1	0	0	0	55.6308	55.6308	0	0.549714	0.0154628	0.0427837	1	0.825261	0.971621	0.989531	0.177621	1
HIST1H1D	0	2	0	0	0	14.5523	0	0	0	0.0121573	0.949328	0.042991	1	0.825261	0.971621	0.989531	0.178273	1
FGF11	0	2	0	0	0	14.4495	0	0	0	0.0123341	0.901909	0.0431998	1	0.825261	0.971621	0.989531	0.17893	1
WIPI1	0	1	0	1	0	4.76556	38.6028	38.6028	0	0.235046	0.0232247	0.0432118	1	0.825261	0.971621	0.989531	0.178968	1
PGR	0	0	1	0	0	0	20.5675	20.5675	0	0.167099	0.0469262	0.0432349	1	0.825261	0.971621	0.989531	0.17904	1
COPS4	0	0	1	0	0	0	58.4734	58.4734	0	0.609559	0.0146301	0.043252	1	0.825261	0.971621	0.989531	0.179094	1
UGT2B28	1	2	1	0	0	4.97517	19.6284	19.6284	0	0.0938352	0.0484244	0.0433004	1	0.825261	0.971621	0.989531	0.179246	1
BTAF1	0	1	0	0	1	1.61293	0	0	18.2102	0.682645	0.684547	0.841424	0.0515318	0.825261	0.971621	0.989531	0.179433	1
CYLC2	0	3	0	0	0	8.40664	0	0	0	0.0127852	0.825222	0.0433833	1	0.825261	0.971621	0.989531	0.179506	1
NT5C1B-RDH14	0	0	0	1	0	0	39.7432	39.7432	0	0.351658	0.0224828	0.0434195	1	0.825261	0.971621	0.989531	0.17962	1
DCP1A	0	0	1	0	0	0	54.9432	54.9432	0	0.553417	0.0156779	0.0434837	1	0.825261	0.971621	0.989531	0.179821	1
MAPK3	0	2	0	0	0	14.3723	0	0	0	0.0124693	0.891151	0.0435093	1	0.825261	0.971621	0.989531	0.179901	1
KCNK18	0	0	1	0	0	0	44.3169	44.3169	0	0.4084	0.0199131	0.0437276	1	0.825261	0.971621	0.989531	0.180585	1
FAM65A	0	3	0	0	0	8.3097	0	0	0	0.0132001	0.798954	0.0440658	1	0.825261	0.971621	0.989531	0.181642	1
FAM167A	0	2	0	0	0	14.2939	0	0	0	0.0126089	0.919309	0.044206	1	0.825261	0.971621	0.989531	0.18208	1
RFC5	0	0	1	0	0	0	56.9758	56.9758	0	0.607308	0.0150578	0.0442753	1	0.825261	0.971621	0.989531	0.182296	1
PTEN	0	2	0	0	0	14.0995	0	0	0	0.0129648	0.841955	0.0443675	1	0.825261	0.971621	0.989531	0.182583	1
SYCP2	0	2	0	0	1	2.5787	0	0	10.2791	0.302407	0.632459	0.509505	0.0871737	0.825261	0.971621	0.989531	0.182733	1
VDR	0	0	1	0	0	0	45.2843	45.2843	0	0.43075	0.0194399	0.0444982	1	0.825261	0.971621	0.989531	0.18299	1
ANKRD13D	0	0	1	0	0	0	38.805	38.805	0	0.353339	0.0230897	0.0446044	1	0.825261	0.971621	0.989531	0.183321	1
C1orf173	4	1	2	0	0	0.509354	10.2595	10.2595	0	0.486865	0.0208215	0.0447423	1	0.825261	0.971621	0.989531	0.183749	1
AMER1	0	5	0	0	0	5.19902	0	0	0	0.0153989	0.661711	0.0448066	1	0.825261	0.971621	0.989531	0.183949	1
BAI2	0	1	0	0	1	0.948087	0	0	19.5865	0.961537	0.707522	0.931525	0.0481184	0.965525	0.971621	0.989531	0.184001	1
HSP90AB1	0	0	0	1	0	0	51.4196	51.4196	0	0.523537	0.0168768	0.0448331	1	0.825261	0.971621	0.989531	0.184031	1
TMEFF1	0	0	1	0	0	0	52.2353	52.2353	0	0.537095	0.016584	0.0448596	1	0.825261	0.971621	0.989531	0.184113	1
RGS8	0	0	1	0	0	0	56.8077	56.8077	0	0.62584	0.0151073	0.0451298	1	0.825261	0.971621	0.989531	0.184951	1
DYNC1I1	0	4	0	0	0	6.13817	0	0	0	0.0149271	0.69124	0.0452541	1	0.825261	0.971621	0.989531	0.185336	1
NKD2	2	0	0	1	0	0	32.2056	32.2056	0	0.283992	0.0274225	0.0452903	1	0.825261	0.971621	0.989531	0.185449	1
EOMES	0	0	0	1	0	0	36.7224	36.7224	0	0.337382	0.0245549	0.0453851	1	0.825261	0.971621	0.989531	0.185742	1
PSRC1	0	0	0	1	0	0	53.2947	53.2947	0	0.571411	0.0162179	0.0456588	1	0.825261	0.971621	0.989531	0.186587	1
PANK1	0	0	0	1	0	0	39.2795	39.2795	0	0.369866	0.022779	0.0456606	1	0.825261	0.971621	0.989531	0.186593	1
DMBT1	3	0	0	0	0	0	0	0	0	0.0182982	0.349024	0.0457206	1	0.825261	0.971621	0.989531	0.186778	1
RRM2B	0	0	0	1	0	0	56.7254	56.7254	0	0.642059	0.0151317	0.0458009	1	0.825261	0.971621	0.989531	0.187026	1
DPYSL5	0	0	1	0	0	0	37.0562	37.0562	0	0.34654	0.0243083	0.0459453	1	0.825261	0.971621	0.989531	0.187471	1
CCDC88B	0	3	0	1	0	4.26911	17.09	17.09	0	0.0744221	0.0577192	0.0459798	1	0.825261	0.971621	0.989531	0.187577	1
MAP3K8	0	1	1	0	0	4.28832	38.9947	38.9947	0	0.262816	0.0229645	0.0460366	1	0.825261	0.971621	0.989531	0.187752	1
SH2B2	1	1	0	1	0	1.75877	59.4177	59.4177	0	0.62773	0.014067	0.0461668	1	0.825261	0.971621	0.989531	0.188152	1
RBM20	0	1	0	0	1	1.23018	0	0	18.8891	0.855277	0.739027	0.928452	0.0497895	0.879576	0.971621	0.989531	0.188338	1
KIAA1875	0	0	0	1	0	0	23.7349	23.7349	0	0.209604	0.0399821	0.0462841	1	0.825261	0.971621	0.989531	0.188513	1
EBF2	1	4	0	0	0	5.86783	0	0	0	0.0148379	0.713629	0.0462865	1	0.825261	0.971621	0.989531	0.18852	1
SCYL1	0	0	1	0	0	0	45.6816	45.6816	0	0.465694	0.0192517	0.0465913	1	0.825261	0.971621	0.989531	0.189456	1
TCF3	1	0	0	1	0	0	34.4732	34.4732	0	0.322745	0.0257941	0.0467062	1	0.825261	0.971621	0.989531	0.189808	1
CHD3	0	5	0	0	0	5.12036	0	0	0	0.0163005	0.653541	0.0467105	1	0.825261	0.971621	0.989531	0.189822	1
ELANE	0	0	1	0	0	0	39.961	39.961	0	0.390296	0.0223463	0.0467647	1	0.825261	0.971621	0.989531	0.189987	1
KRT34	1	2	1	0	0	3.63601	28.1018	28.1018	0	0.164978	0.0324108	0.0468368	1	0.825261	0.971621	0.989531	0.190208	1
NRG1	0	4	0	0	0	6.11422	0	0	0	0.0151205	0.729698	0.0472777	1	0.825261	0.971621	0.989531	0.191556	1
B3GALT4	0	2	0	0	0	13.7076	0	0	0	0.0137287	0.883284	0.0472797	1	0.825261	0.971621	0.989531	0.191562	1
ALS2CR11	0	2	0	0	1	1.8551	0	0	13.4394	0.489836	0.64019	0.692858	0.0683372	0.825261	0.971621	0.989531	0.19177	1
SEC31B	0	2	1	0	0	4.61341	21.9725	21.9725	0	0.113194	0.0435843	0.0473714	1	0.825261	0.971621	0.989531	0.191842	1
LATS1	0	2	1	0	0	4.90841	20.0684	20.0684	0	0.101155	0.0482326	0.0473753	1	0.825261	0.971621	0.989531	0.191854	1
PPP1R8	0	2	0	0	0	13.7011	0	0	0	0.013742	0.890768	0.047411	1	0.825261	0.971621	0.989531	0.191962	1
OR2M4	0	3	0	0	0	8.14156	0	0	0	0.0139625	0.853005	0.0474351	1	0.825261	0.971621	0.989531	0.192036	1
STAC	0	3	0	0	0	7.99931	0	0	0	0.0146534	0.77301	0.0476401	1	0.825261	0.971621	0.989531	0.19266	1
DDX55	1	0	1	0	0	0	47.1576	47.1576	0	0.513859	0.0181885	0.0477557	1	0.825261	0.971621	0.989531	0.193012	1
C1R	0	2	0	0	0	13.6524	0	0	0	0.0138417	0.899551	0.0478138	1	0.825261	0.971621	0.989531	0.193189	1
RIC3	0	0	1	0	0	0	47.3448	47.3448	0	0.510698	0.0185004	0.0478341	1	0.825261	0.971621	0.989531	0.19325	1
WDR17	0	4	0	0	0	5.98055	0	0	0	0.0162588	0.670677	0.0478729	1	0.825261	0.971621	0.989531	0.193369	1
RP11-477N12.3	0	0	1	0	0	0	41.1213	41.1213	0	0.420224	0.0216446	0.0480181	1	0.825261	0.971621	0.989531	0.19381	1
NT5C1B	0	0	0	1	0	0	26.872	26.872	0	0.252138	0.0348016	0.0482683	1	0.825261	0.971621	0.989531	0.194568	1
LZTS2	1	3	0	0	0	7.68243	0	0	0	0.0146395	0.803282	0.0485546	1	0.825261	0.971621	0.989531	0.195436	1
C1orf141	0	0	0	1	0	0	47.1568	47.1568	0	0.519875	0.0185825	0.0485691	1	0.825261	0.971621	0.989531	0.195479	1
FAM151A	0	0	0	1	0	0	37.3408	37.3408	0	0.377499	0.0241017	0.0487109	1	0.825261	0.971621	0.989531	0.195908	1
IPO11	0	3	0	0	0	7.79481	0	0	0	0.0157273	0.714351	0.048732	1	0.825261	0.971621	0.989531	0.195972	1
PYHIN1	0	0	1	0	0	0	42.5685	42.5685	0	0.451265	0.0208262	0.0488353	1	0.825261	0.971621	0.989531	0.196284	1
RAD51C	0	0	1	0	0	0	51.2765	51.2765	0	0.602231	0.0169291	0.0488553	1	0.825261	0.971621	0.989531	0.196344	1
ATXN7	0	0	1	0	0	0	35.7963	35.7963	0	0.360729	0.0252647	0.0490159	1	0.825261	0.971621	0.989531	0.196829	1
GSDMC	0	2	1	0	0	4.81127	19.902	19.902	0	0.104905	0.0486837	0.0490629	1	0.825261	0.971621	0.989531	0.19697	1
SLC25A39	0	2	0	0	0	13.3464	0	0	0	0.0144928	0.861677	0.0492858	1	0.825261	0.971621	0.989531	0.197642	1
MEI4	0	0	0	1	0	0	42.1416	42.1416	0	0.451796	0.0210614	0.0493569	1	0.825261	0.971621	0.989531	0.197856	1
KPNA1	0	1	1	0	0	5.18461	31.5339	31.5339	0	0.214824	0.0291056	0.0493854	1	0.825261	0.971621	0.989531	0.197942	1
SIGLECL1	0	0	1	0	0	0	48.2674	48.2674	0	0.555907	0.0181073	0.0494845	1	0.825261	0.971621	0.989531	0.19824	1
GZMA	0	2	0	0	0	13.2116	0	0	0	0.014794	0.828367	0.0495983	1	0.825261	0.971621	0.989531	0.198582	1
TBL2	0	2	0	0	0	13.3324	0	0	0	0.0145237	0.883004	0.0496847	1	0.825261	0.971621	0.989531	0.198841	1
BNIPL	0	0	1	0	0	0	48.4756	48.4756	0	0.567038	0.0180207	0.0498616	1	0.825261	0.971621	0.989531	0.199372	1
IL27RA	0	0	1	0	0	0	46.3426	46.3426	0	0.527902	0.0189463	0.0498804	1	0.825261	0.971621	0.989531	0.199428	1
WDFY4	4	6	0	0	1	1.62549	0	0	8.29808	0.373525	0.445275	0.474496	0.105388	0.825261	0.971621	0.989531	0.199806	1
OASL	0	1	1	0	0	3.0966	44.0593	44.0593	0	0.367882	0.0200428	0.0500856	1	0.825261	0.971621	0.989531	0.200043	1
LDHD	1	0	1	0	0	0	32.4833	32.4833	0	0.329756	0.0275651	0.0502974	1	0.825261	0.971621	0.989531	0.200677	1
PTDSS1	0	0	1	0	0	0	48.6264	48.6264	0	0.578584	0.0179586	0.050299	1	0.825261	0.971621	0.989531	0.200681	1
PGLYRP4	0	0	1	0	0	0	41.6755	41.6755	0	0.457194	0.021324	0.0503058	1	0.825261	0.971621	0.989531	0.200702	1
CRY2	0	0	1	0	0	0	42.1325	42.1325	0	0.465085	0.0210665	0.0503635	1	0.825261	0.971621	0.989531	0.200874	1
AASDH	0	3	0	0	0	7.82718	0	0	0	0.0155506	0.780969	0.0504376	1	0.825261	0.971621	0.989531	0.201096	1
ELF4	0	0	1	0	0	0	37.1761	37.1761	0	0.393398	0.0242208	0.0504586	1	0.825261	0.971621	0.989531	0.201158	1
EML2	0	0	1	0	0	0	34.2431	34.2431	0	0.355575	0.0265469	0.0506014	1	0.825261	0.971621	0.989531	0.201585	1
PPIL6	0	2	0	0	0	13.1398	0	0	0	0.0149581	0.858965	0.0506349	1	0.825261	0.971621	0.989531	0.201685	1
SGK1	0	2	0	0	0	13.1054	0	0	0	0.0150377	0.852675	0.0507671	1	0.825261	0.971621	0.989531	0.202079	1
PPP2R1B	0	0	1	0	0	0	44.6063	44.6063	0	0.513887	0.0197692	0.0508965	1	0.825261	0.971621	0.989531	0.202464	1
TMEM196	0	2	0	0	0	12.9606	0	0	0	0.0153797	0.822775	0.0512099	1	0.825261	0.971621	0.989531	0.203397	1
NELL1	0	4	1	0	0	4.50149	8.94541	8.94541	0	0.0398769	0.118572	0.0513072	1	0.825261	0.971621	0.989531	0.203686	1
OR2L13	1	3	0	0	0	7.57026	0	0	0	0.0152443	0.853883	0.0513655	1	0.825261	0.971621	0.989531	0.203859	1
C12orf55	0	3	0	0	1	2.28051	0	0	7.89094	0.291598	0.574905	0.466781	0.110118	0.825261	0.971621	0.989531	0.203964	1
CMAS	0	2	0	0	0	12.962	0	0	0	0.0153764	0.837578	0.0514969	1	0.825261	0.971621	0.989531	0.204249	1
SIRT6	0	2	0	0	0	13.041	0	0	0	0.0151886	0.877615	0.0516088	1	0.825261	0.971621	0.989531	0.204581	1
MYO18B	2	2	0	0	1	0.528596	0	0	9.23171	0.409826	0.411562	0.538127	0.0959399	0.825261	0.971621	0.989531	0.204637	1
DYNAP	0	2	0	0	0	13.0391	0	0	0	0.0151929	0.886888	0.0517496	1	0.825261	0.971621	0.989531	0.204998	1
PDE10A	0	4	0	0	0	5.89588	0	0	0	0.0170348	0.712077	0.0517908	1	0.825261	0.971621	0.989531	0.20512	1
FAM126A	0	0	0	1	0	0	45.5539	45.5539	0	0.548622	0.0193118	0.0519407	1	0.825261	0.971621	0.989531	0.205563	1
DPF2	0	0	1	0	0	0	48.1828	48.1828	0	0.603463	0.0181426	0.0519735	1	0.825261	0.971621	0.989531	0.20566	1
HIAT1	0	0	1	0	0	0	47.0007	47.0007	0	0.580832	0.0186512	0.0521114	1	0.825261	0.971621	0.989531	0.206068	1
RP11-159G9.5	0	2	0	0	0	12.9348	0	0	0	0.015442	0.868403	0.0522277	1	0.825261	0.971621	0.989531	0.206411	1
RAP1GAP	0	2	0	1	0	3.6712	26.7769	26.7769	0	0.169342	0.0349399	0.0524988	1	0.825261	0.971621	0.989531	0.207211	1
KRTAP19-8	0	0	1	0	0	0	45.1404	45.1404	0	0.550276	0.0195089	0.0524998	1	0.825261	0.971621	0.989531	0.207214	1
OR2B6	0	0	1	0	0	0	39.1174	39.1174	0	0.447624	0.0228842	0.0527191	1	0.825261	0.971621	0.989531	0.20786	1
SIGLEC9	0	3	0	0	0	7.73949	0	0	0	0.0160354	0.827992	0.053056	1	0.825261	0.971621	0.989531	0.20885	1
TRABD2A	0	1	1	0	0	3.21123	40.5816	40.5816	0	0.354579	0.0219657	0.0531253	1	0.825261	0.971621	0.989531	0.209053	1
HIVEP2	2	1	0	0	1	0.652417	0	0	14.505	0.676545	0.652838	0.83409	0.0636972	0.825261	0.971621	0.989531	0.209065	1
WNK3	2	1	1	1	0	0.581317	10.1114	10.1114	0	0.591253	0.0227471	0.0531734	1	0.825261	0.971621	0.989531	0.209195	1
CLEC6A	0	0	1	0	0	0	47.7588	47.7588	0	0.619418	0.018322	0.0531737	1	0.825261	0.971621	0.989531	0.209196	1
HRH3	1	3	0	0	0	7.4678	0	0	0	0.0158258	0.864478	0.0532728	1	0.825261	0.971621	0.989531	0.209486	1
HEMGN	0	0	1	0	0	0	43.8582	43.8582	0	0.54045	0.0201451	0.0534032	1	0.825261	0.971621	0.989531	0.209869	1
BNC1	0	4	0	0	0	5.95505	0	0	0	0.0164879	0.802553	0.0535319	1	0.825261	0.971621	0.989531	0.210245	1
ABCA12	1	1	0	0	1	0.455236	0	0	9.67979	0.432585	0.457626	0.582033	0.0919826	0.825261	0.971621	0.989531	0.21026	1
RNF213	2	0	0	0	0	0	0	0	0	0.0185107	0.490711	0.0535594	1	0.825261	0.971621	0.989531	0.210326	1
EPN2	0	0	1	0	0	0	33.9577	33.9577	0	0.379301	0.0267961	0.0535966	1	0.825261	0.971621	0.989531	0.210435	1
ARID1B	0	1	0	0	1	0.845604	0	0	16.0398	0.878019	0.709892	0.924259	0.058023	0.89688	0.971621	0.989531	0.210527	1
CDADC1	0	2	0	0	0	12.7226	0	0	0	0.0159671	0.859111	0.0536328	1	0.825261	0.971621	0.989531	0.210541	1
OR4M2	0	3	0	0	0	7.6933	0	0	0	0.0162988	0.821119	0.0536578	1	0.825261	0.971621	0.989531	0.210614	1
SLC38A8	0	0	0	1	0	0	30.082	30.082	0	0.327404	0.030679	0.0537439	1	0.825261	0.971621	0.989531	0.210866	1
LYNX1	0	2	0	0	0	12.7102	0	0	0	0.0159987	0.860746	0.0537544	1	0.825261	0.971621	0.989531	0.210896	1
RPS6KA1	0	0	1	0	0	0	31.8305	31.8305	0	0.352345	0.028803	0.0539201	1	0.825261	0.971621	0.989531	0.211381	1
HTATSF1	0	1	1	0	0	3.74061	36.3092	36.3092	0	0.30316	0.0248669	0.0539292	1	0.825261	0.971621	0.989531	0.211407	1
SIDT2	0	0	1	0	0	0	37.5529	37.5529	0	0.438443	0.0239499	0.054056	1	0.825261	0.971621	0.989531	0.211777	1
KIF1A	1	8	1	0	0	3.39545	5.82383	5.82383	0	0.027654	0.186286	0.0543186	1	0.825261	0.971621	0.989531	0.212543	1
GRXCR1	1	2	1	0	0	4.5741	17.3091	17.3091	0	0.10951	0.0557405	0.0546721	1	0.825261	0.971621	0.989531	0.213571	1
C2orf43	0	2	0	0	0	12.4895	0	0	0	0.0165748	0.822125	0.0546807	1	0.825261	0.971621	0.989531	0.213596	1
SAFB2	0	0	0	1	0	0	28.0035	28.0035	0	0.308817	0.033234	0.0549359	1	0.825261	0.971621	0.989531	0.214337	1
RBBP6	1	4	0	0	0	5.48138	0	0	0	0.0185878	0.680811	0.0549702	1	0.825261	0.971621	0.989531	0.214437	1
CASS4	0	3	0	0	0	7.61934	0	0	0	0.0167326	0.824524	0.0549958	1	0.825261	0.971621	0.989531	0.214511	1
NALCN	2	8	0	0	0	3.30726	0	0	0	0.0257532	0.479583	0.0550581	1	0.825261	0.971621	0.989531	0.214692	1
ACOX3	0	0	0	1	0	0	31.9031	31.9031	0	0.364242	0.0287298	0.0551988	1	0.825261	0.971621	0.989531	0.2151	1
IKZF1	0	3	0	0	0	7.59015	0	0	0	0.016908	0.821878	0.0554364	1	0.825261	0.971621	0.989531	0.215787	1
SBF1	2	0	1	0	0	0	11.8128	11.8128	0	0.118327	0.0842304	0.0556691	1	0.825261	0.971621	0.989531	0.21646	1
APBA1	0	3	0	1	0	3.23791	23.0914	23.0914	0	0.141208	0.0412297	0.0557104	1	0.825261	0.971621	0.989531	0.216579	1
PCDH8	1	3	1	0	0	2.25486	35.0616	35.0616	0	0.284046	0.0253112	0.0557736	1	0.825261	0.971621	0.989531	0.216761	1
XKR8	0	2	0	0	0	12.4992	0	0	0	0.0165489	0.898364	0.0559465	1	0.825261	0.971621	0.989531	0.21726	1
NPY2R	0	0	1	0	0	0	26.1153	26.1153	0	0.291143	0.0359307	0.0559806	1	0.825261	0.971621	0.989531	0.217359	1
P2RY1	0	2	0	0	0	12.4911	0	0	0	0.0165705	0.905865	0.0561033	1	0.825261	0.971621	0.989531	0.217712	1
TMEM74	0	3	0	0	0	7.57989	0	0	0	0.0169701	0.850451	0.0562766	1	0.825261	0.971621	0.989531	0.218211	1
KRTAP21-1	1	2	0	0	0	12.0683	0	0	0	0.0166531	0.911724	0.0564436	1	0.825261	0.971621	0.989531	0.218692	1
SSTR4	0	3	0	0	0	7.61365	0	0	0	0.0167666	0.898996	0.0565348	1	0.825261	0.971621	0.989531	0.218953	1
SLC25A24	0	0	0	1	0	0	39.7219	39.7219	0	0.507995	0.0224963	0.056551	1	0.825261	0.971621	0.989531	0.219	1
CTC-487M23.8	0	1	0	0	0	52.1973	0	0	0	0.0165974	0.941802	0.0565571	1	0.825261	0.971621	0.989531	0.219018	1
NEDD9	0	1	1	0	0	3.27602	37.5752	37.5752	0	0.347446	0.0239341	0.0565632	1	0.825261	0.971621	0.989531	0.219035	1
CLK1	0	0	1	0	0	0	41.496	41.496	0	0.545201	0.0214269	0.05666	1	0.825261	0.971621	0.989531	0.219313	1
IL17RC	0	0	0	1	0	0	31.7131	31.7131	0	0.375274	0.0289221	0.0567957	1	0.825261	0.971621	0.989531	0.219703	1
LAMC3	4	0	0	0	0	0	0	0	0	0.0195544	0.535403	0.0570349	1	0.825261	0.971621	0.989531	0.220388	1
GP5	1	3	0	0	0	7.2806	0	0	0	0.0169655	0.890716	0.0570557	1	0.825261	0.971621	0.989531	0.220448	1
BTC	0	2	0	0	0	12.3304	0	0	0	0.0170092	0.894335	0.0572569	1	0.825261	0.971621	0.989531	0.221024	1
ARFIP2	1	2	0	0	0	11.8477	0	0	0	0.0172866	0.848643	0.0573898	1	0.825261	0.971621	0.989531	0.221403	1
SUPT5H	0	2	1	0	0	4.05898	21.3489	21.3489	0	0.142201	0.0450099	0.0574339	1	0.825261	0.971621	0.989531	0.221529	1
RPUSD2	0	2	0	0	0	12.3098	0	0	0	0.0170668	0.895466	0.0574422	1	0.825261	0.971621	0.989531	0.221553	1
IRAK1	0	3	0	0	0	7.47705	0	0	0	0.0176106	0.829123	0.0576389	1	0.825261	0.971621	0.989531	0.222115	1
HLA-DQA2	0	2	0	0	0	12.2156	0	0	0	0.0173331	0.859082	0.057643	1	0.825261	0.971621	0.989531	0.222127	1
ZMYM5	1	1	0	1	0	3.51586	33.561	33.561	0	0.318617	0.0265783	0.0577343	1	0.825261	0.971621	0.989531	0.222387	1
AMN1	1	2	0	0	0	11.7997	0	0	0	0.017429	0.84532	0.057741	1	0.825261	0.971621	0.989531	0.222406	1
ATP2B2	1	5	0	1	0	3.18969	12.9164	12.9164	0	0.0718855	0.0773121	0.0578374	1	0.825261	0.971621	0.989531	0.222681	1
FAM172A	0	0	0	1	0	0	38.5301	38.5301	0	0.502964	0.0232735	0.0578736	1	0.825261	0.971621	0.989531	0.222784	1
HCFC2	0	0	0	1	0	0	38.7835	38.7835	0	0.508023	0.023104	0.0578803	1	0.825261	0.971621	0.989531	0.222803	1
CACNA1I	3	4	0	0	1	1.09104	0	0	12.8896	0.889228	0.540468	0.815788	0.0710061	0.905866	0.971621	0.989531	0.222933	1
MYO5B	0	1	0	0	1	0.649354	0	0	12.9203	0.68513	0.610022	0.818224	0.0708517	0.825261	0.971621	0.989531	0.223066	1
PCSK7	0	0	0	1	0	0	32.2439	32.2439	0	0.394988	0.0283909	0.0580817	1	0.825261	0.971621	0.989531	0.223377	1
MKI67	0	0	1	0	0	0	10.2001	10.2001	0	0.11439	0.102549	0.0583003	1	0.825261	0.971621	0.989531	0.223998	1
MCF2L2	0	4	0	0	0	5.56975	0	0	0	0.0204855	0.664979	0.0583675	1	0.825261	0.971621	0.989531	0.224189	1
SLC7A8	1	3	0	0	0	7.08604	0	0	0	0.018267	0.80083	0.0589264	1	0.825261	0.971621	0.989531	0.225774	1
WDR62	0	4	0	0	0	5.70096	0	0	0	0.0190021	0.758885	0.0590589	1	0.825261	0.971621	0.989531	0.22615	1
SERPINI1	0	2	0	0	0	12.0146	0	0	0	0.0179224	0.846379	0.059106	1	0.825261	0.971621	0.989531	0.226283	1
C6orf118	0	3	0	0	0	7.30481	0	0	0	0.0187561	0.770383	0.05911	1	0.825261	0.971621	0.989531	0.226294	1
MRPS2	1	2	0	0	0	11.7561	0	0	0	0.0175601	0.911487	0.0591296	1	0.825261	0.971621	0.989531	0.22635	1
ELL2	0	0	0	1	0	0	36.0524	36.0524	0	0.471464	0.0250645	0.0591311	1	0.825261	0.971621	0.989531	0.226354	1
OR4M1	0	1	1	0	0	2.9753	37.9526	37.9526	0	0.382993	0.0236688	0.0591491	1	0.825261	0.971621	0.989531	0.226405	1
TMPRSS5	0	0	0	1	0	0	31.6743	31.6743	0	0.398747	0.0289616	0.0595049	1	0.825261	0.971621	0.989531	0.22741	1
NFATC2	0	2	1	0	0	3.49305	24.925	24.925	0	0.184372	0.037854	0.0595152	1	0.825261	0.971621	0.989531	0.227439	1
CLCN6	1	0	0	1	0	0	27.3441	27.3441	0	0.331282	0.0334167	0.0595882	1	0.825261	0.971621	0.989531	0.227645	1
SFMBT2	0	4	0	0	0	5.55727	0	0	0	0.0206339	0.68035	0.059616	1	0.825261	0.971621	0.989531	0.227723	1
KBTBD8	0	2	0	0	0	11.9955	0	0	0	0.0179801	0.864353	0.0596241	1	0.825261	0.971621	0.989531	0.227746	1
LAMA3	1	1	0	0	1	0.397996	0	0	7.74506	0.351934	0.486456	0.532773	0.111918	0.825261	0.971621	0.989531	0.227754	1
MACF1	2	1	0	0	1	0.317429	0	0	4.75508	0.225168	0.380048	0.354964	0.168352	0.825261	0.971621	0.989531	0.228126	1
SSH1	0	0	1	0	0	0	27.5114	27.5114	0	0.336494	0.033899	0.0598507	1	0.825261	0.971621	0.989531	0.228384	1
C15orf52	0	0	1	0	0	0	33.2805	33.2805	0	0.430824	0.0274054	0.0600071	1	0.825261	0.971621	0.989531	0.228825	1
SLC26A4	0	3	0	0	0	7.26846	0	0	0	0.0190103	0.780128	0.0601507	1	0.825261	0.971621	0.989531	0.229229	1
C15orf41	0	2	0	0	0	11.8364	0	0	0	0.0184699	0.829117	0.0602975	1	0.825261	0.971621	0.989531	0.229641	1
NME9	0	0	0	1	0	0	38.977	38.977	0	0.546485	0.0229762	0.0602978	1	0.825261	0.971621	0.989531	0.229642	1
HADHA	0	0	1	0	0	0	35.2762	35.2762	0	0.472032	0.0256807	0.0604389	1	0.825261	0.971621	0.989531	0.230038	1
HAPLN1	0	0	0	1	0	0	32.4962	32.4962	0	0.422722	0.0281449	0.0605763	1	0.825261	0.971621	0.989531	0.230423	1
SLC30A8	0	0	0	1	0	0	32.4711	32.4711	0	0.422872	0.0281692	0.060637	1	0.825261	0.971621	0.989531	0.230593	1
HECTD1	1	2	1	1	0	1.53868	11.5333	11.5333	0	0.616375	0.0182523	0.0607518	1	0.825261	0.971621	0.989531	0.230915	1
EMILIN1	0	3	0	0	0	7.31704	0	0	0	0.0186716	0.835682	0.0608413	1	0.825261	0.971621	0.989531	0.231166	1
SLC25A5	0	2	0	0	0	11.8768	0	0	0	0.0183435	0.87463	0.0608628	1	0.825261	0.971621	0.989531	0.231226	1
MMP10	0	0	1	0	0	0	34.2447	34.2447	0	0.458147	0.0265455	0.0609434	1	0.825261	0.971621	0.989531	0.231452	1
SLC34A1	0	1	0	1	0	2.46085	40.5318	40.5318	0	0.461995	0.0219958	0.0610618	1	0.825261	0.971621	0.989531	0.231783	1
OLR1	0	0	1	0	0	0	39.7316	39.7316	0	0.577641	0.0224901	0.0611669	1	0.825261	0.971621	0.989531	0.232076	1
LRRIQ1	0	1	0	0	1	0.899392	0	0	12.6401	0.92317	0.566754	0.847099	0.0722877	0.933391	0.971621	0.989531	0.232266	1
UNC80	0	7	2	0	0	2.8857	7.04211	7.04211	0	0.078596	0.0513991	0.0613811	1	0.825261	0.971621	0.989531	0.232674	1
DDX17	0	0	0	1	0	0	33.2258	33.2258	0	0.445595	0.0274558	0.0615496	1	0.825261	0.971621	0.989531	0.233144	1
CD200R1L	0	2	0	0	0	11.7679	0	0	0	0.0186866	0.867134	0.0617232	1	0.825261	0.971621	0.989531	0.233628	1
TNPO1	0	1	1	0	0	3.61212	32.2398	32.2398	0	0.314324	0.028395	0.061785	1	0.825261	0.971621	0.989531	0.2338	1
GJA10	0	0	1	0	0	0	30.0257	30.0257	0	0.391809	0.0307433	0.0618395	1	0.825261	0.971621	0.989531	0.233952	1
COPS2	0	0	0	1	0	0	41.9307	41.9307	0	0.650565	0.0211795	0.0619129	1	0.825261	0.971621	0.989531	0.234156	1
NCAN	0	5	0	0	0	4.75251	0	0	0	0.0214444	0.692362	0.061916	1	0.825261	0.971621	0.989531	0.234165	1
DMXL2	0	1	0	0	1	0.675951	0	0	11.5663	0.714085	0.54604	0.790562	0.078374	0.825261	0.971621	0.989531	0.234286	1
CRYL1	0	2	0	0	0	11.6788	0	0	0	0.0189745	0.847189	0.0621511	1	0.825261	0.971621	0.989531	0.234819	1
ITGAM	2	0	0	1	0	0	8.77624	8.77624	0	0.0993134	0.11723	0.0622113	1	0.825261	0.971621	0.989531	0.234986	1
SPATA16	0	3	0	0	0	7.12034	0	0	0	0.0200939	0.760322	0.0624043	1	0.825261	0.971621	0.989531	0.235522	1
FKSG68	0	1	0	0	0	47.2896	0	0	0	0.0185244	0.969548	0.0624226	1	0.825261	0.973824	0.989531	0.235572	1
DCDC2C	0	0	0	1	0	0	40.8313	40.8313	0	0.629075	0.021816	0.0624427	1	0.825261	0.971621	0.989531	0.235628	1
C17orf104	0	3	0	0	0	7.1935	0	0	0	0.0195488	0.805208	0.0624661	1	0.825261	0.971621	0.989531	0.235693	1
GRM8	0	4	1	0	0	4.05696	9.49557	9.49557	0	0.0543772	0.111006	0.062506	1	0.825261	0.971621	0.989531	0.235803	1
FREM3	1	3	0	0	1	1.46445	0	0	11.162	0.605362	0.638718	0.772255	0.0809399	0.825261	0.971621	0.989531	0.235804	1
DNAH10	0	5	1	0	1	1.68605	3.86944	3.86944	6.53395	0.427893	0.292679	0.483144	0.129493	0.825261	0.971621	0.989531	0.235964	1
GLIPR1L1	0	0	1	0	0	0	39.6336	39.6336	0	0.598865	0.0225522	0.0625826	1	0.825261	0.971621	0.989531	0.236016	1
SLFN12	0	0	1	0	0	0	32.4407	32.4407	0	0.442152	0.0281986	0.062645	1	0.825261	0.971621	0.989531	0.236189	1
AREG	0	1	0	0	0	46.8482	0	0	0	0.0187188	0.94977	0.0628981	1	0.825261	0.971621	0.989531	0.236889	1
KRT12	0	0	1	0	0	0	27.2698	27.2698	0	0.355194	0.0342347	0.0629642	1	0.825261	0.971621	0.989531	0.237072	1
JAKMIP1	0	5	0	1	0	3.87419	7.88385	7.88385	0	0.0438817	0.136268	0.0631311	1	0.825261	0.971621	0.989531	0.237533	1
MYB	0	1	0	1	0	3.8089	30.2719	30.2719	0	0.29752	0.0304641	0.0634637	1	0.825261	0.971621	0.989531	0.238451	1
PTCD3	0	0	0	1	0	0	36.6989	36.6989	0	0.541561	0.0245724	0.0635684	1	0.825261	0.971621	0.989531	0.23874	1
SGCE	0	0	1	0	0	0	34.5367	34.5367	0	0.493978	0.0262951	0.0635874	1	0.825261	0.971621	0.989531	0.238792	1
MMP19	0	0	1	0	0	0	32.0275	32.0275	0	0.443958	0.0286052	0.0636059	1	0.825261	0.971621	0.989531	0.238843	1
ATP6V1B2	0	0	1	0	0	0	36.8956	36.8956	0	0.546864	0.0244263	0.0636177	1	0.825261	0.971621	0.989531	0.238876	1
RP11-770J1.5	0	1	0	0	0	46.2733	0	0	0	0.0189778	0.967539	0.0637494	1	0.825261	0.973402	0.989531	0.239238	1
SH3GL1	0	2	0	0	0	11.5353	0	0	0	0.019452	0.863312	0.0638541	1	0.825261	0.971621	0.989531	0.239527	1
ARHGEF6	1	3	0	0	0	6.68342	0	0	0	0.0214065	0.707497	0.0640131	1	0.825261	0.971621	0.989531	0.239964	1
KLHL5	0	0	0	1	0	0	32.3134	32.3134	0	0.454508	0.0283227	0.0641026	1	0.825261	0.971621	0.989531	0.24021	1
C19orf59	0	0	1	0	0	0	41.2143	41.2143	0	0.679095	0.0215902	0.0642882	1	0.825261	0.971621	0.989531	0.240719	1
DCN	0	1	0	1	0	3.91075	29.3176	29.3176	0	0.289459	0.0315739	0.0643309	1	0.825261	0.971621	0.989531	0.240836	1
CLN5	1	2	0	0	0	11.1658	0	0	0	0.0194848	0.883491	0.0643719	1	0.825261	0.971621	0.989531	0.240949	1
SYT8	0	3	0	0	0	7.09953	0	0	0	0.0202526	0.804374	0.0644018	1	0.825261	0.971621	0.989531	0.241031	1
ZFP14	0	0	1	0	0	0	30.2751	30.2751	0	0.421126	0.0304605	0.0646775	1	0.825261	0.971621	0.989531	0.241787	1
ANKRD13A	1	0	0	1	0	0	32.7252	32.7252	0	0.477013	0.0273376	0.0649589	1	0.825261	0.971621	0.989531	0.242557	1
ERBB3	0	4	0	0	0	5.38184	0	0	0	0.0228673	0.677359	0.0650545	1	0.825261	0.971621	0.989531	0.242818	1
BFSP2	1	0	1	0	0	0	29.0901	29.0901	0	0.409225	0.0311822	0.0655916	1	0.825261	0.971621	0.989531	0.244283	1
CTNND1	0	0	1	0	0	0	24.8279	24.8279	0	0.333738	0.0380195	0.0656067	1	0.825261	0.971621	0.989531	0.244324	1
NID1	1	5	0	0	0	4.44255	0	0	0	0.0228745	0.684341	0.0657388	1	0.825261	0.971621	0.989531	0.244684	1
NUAK1	0	0	0	1	0	0	23.702	23.702	0	0.317055	0.0400441	0.0658339	1	0.825261	0.971621	0.989531	0.244943	1
RBFOX1	3	0	1	0	0	0	8.75026	8.75026	0	0.103598	0.116466	0.0660015	1	0.825261	0.971621	0.989531	0.245399	1
PANX1	0	2	0	0	0	11.3274	0	0	0	0.0201752	0.867433	0.0660061	1	0.825261	0.971621	0.989531	0.245411	1
PLEKHN1	0	3	0	0	0	7.03365	0	0	0	0.0207659	0.81516	0.0661688	1	0.825261	0.971621	0.989531	0.245853	1
VRK3	0	0	1	0	0	0	34.5447	34.5447	0	0.526331	0.0262883	0.0662166	1	0.825261	0.971621	0.989531	0.245983	1
RBMXL1	0	0	1	0	0	0	32.6011	32.6011	0	0.48353	0.0280438	0.0662847	1	0.825261	0.971621	0.989531	0.246168	1
CMTM5	1	2	0	0	0	10.9265	0	0	0	0.0203535	0.857298	0.0663883	1	0.825261	0.971621	0.989531	0.246449	1
GPR55	0	2	0	0	0	11.3518	0	0	0	0.0200883	0.905099	0.0663945	1	0.825261	0.971621	0.989531	0.246466	1
LRTM1	0	0	1	0	0	0	31.6641	31.6641	0	0.467295	0.0289721	0.0666252	1	0.825261	0.971621	0.989531	0.247091	1
FRRS1	0	0	1	0	0	0	32.3092	32.3092	0	0.481483	0.0283269	0.0666732	1	0.825261	0.971621	0.989531	0.247221	1
SYNE3	1	0	1	0	0	0	19.2934	19.2934	0	0.251334	0.0493662	0.0667015	1	0.825261	0.971621	0.989531	0.247298	1
UBR5	1	1	2	0	0	0.744671	9.99159	9.99159	0	0.780068	0.0243552	0.0668339	1	0.834882	0.971621	0.989531	0.247656	1
PITRM1	0	3	0	0	0	6.96183	0	0	0	0.0213451	0.789459	0.0669079	1	0.825261	0.971621	0.989531	0.247856	1
LAMA2	2	0	0	0	0	0	0	0	0	0.0264526	0.400082	0.0669385	1	0.825261	0.971621	0.989531	0.247939	1
LPP	0	1	1	0	0	2.93393	33.5851	33.5851	0	0.388409	0.027128	0.0670379	1	0.825261	0.971621	0.989531	0.248208	1
FCRL3	1	3	0	0	0	6.64568	0	0	0	0.021736	0.759511	0.067123	1	0.825261	0.971621	0.989531	0.248438	1
MCM3	0	0	1	0	0	0	29.7875	29.7875	0	0.434179	0.0310181	0.0671439	1	0.825261	0.971621	0.989531	0.248494	1
NMT1	1	0	1	0	0	0	32.5003	32.5003	0	0.503157	0.027549	0.0676534	1	0.825261	0.971621	0.989531	0.249868	1
GZMH	0	2	0	0	0	11.1836	0	0	0	0.0206986	0.883275	0.067799	1	0.825261	0.971621	0.989531	0.25026	1
SNX21	0	2	0	0	0	11.1918	0	0	0	0.0206684	0.897707	0.0679534	1	0.825261	0.971621	0.989531	0.250676	1
DCAF4L2	3	0	1	0	0	0	12.2664	12.2664	0	0.152534	0.0799355	0.0681823	1	0.825261	0.971621	0.989531	0.251291	1
KLF7	0	2	0	0	0	11.1525	0	0	0	0.0208148	0.888918	0.0682293	1	0.825261	0.971621	0.989531	0.251417	1
PROKR2	1	4	0	0	0	5.25254	0	0	0	0.0213642	0.849324	0.0688244	1	0.825261	0.971621	0.989531	0.253012	1
PPP1R7	0	2	0	0	0	11.0196	0	0	0	0.0213205	0.852583	0.0689374	1	0.825261	0.971621	0.989531	0.253314	1
B3GAT1	0	2	1	0	0	2.6339	28.9756	28.9756	0	0.292567	0.0319906	0.0690653	1	0.825261	0.971621	0.989531	0.253656	1
RASSF2	1	1	1	0	0	3.19903	29.514	29.514	0	0.351174	0.030682	0.0691915	1	0.825261	0.971621	0.989531	0.253993	1
POTEF	0	3	0	0	0	6.89659	0	0	0	0.0218898	0.813483	0.0692279	1	0.825261	0.971621	0.989531	0.254091	1
TCHH	0	2	0	0	1	0.991664	0	0	11.4523	0.992208	0.607564	0.87615	0.0790813	0.992949	0.971621	0.989531	0.254249	1
SPHKAP	1	6	1	0	0	3.33863	7.15237	7.15237	0	0.0470957	0.148853	0.0693855	1	0.825261	0.971621	0.989531	0.254511	1
PAX3	1	0	1	0	0	0	24.2368	24.2368	0	0.347777	0.0382442	0.0693979	1	0.825261	0.971621	0.989531	0.254544	1
MAGEA6	1	1	1	0	0	2.60168	33.1155	33.1155	0	0.432505	0.026978	0.0694601	1	0.825261	0.971621	0.989531	0.25471	1
MAP1B	0	4	1	0	0	3.62172	11.2928	11.2928	0	0.0753489	0.091599	0.0694995	1	0.825261	0.971621	0.989531	0.254815	1
CDHR5	0	3	0	0	0	6.90717	0	0	0	0.0218003	0.833285	0.0695905	1	0.825261	0.971621	0.989531	0.255058	1
ABCA4	2	0	0	1	0	0	5.07785	5.07785	0	0.0671922	0.213506	0.0696176	1	0.825261	0.971621	0.989531	0.25513	1
GEN1	0	0	0	1	0	0	29.2508	29.2508	0	0.446233	0.0316546	0.0696565	1	0.825261	0.971621	0.989531	0.255234	1
NUFIP2	0	2	0	0	0	10.9867	0	0	0	0.0214486	0.869985	0.0696774	1	0.825261	0.971621	0.989531	0.25529	1
HNRNPUL1	0	0	1	0	0	0	24.8312	24.8312	0	0.364057	0.0380139	0.0701911	1	0.825261	0.971621	0.989531	0.256656	1
AKAP9	1	1	0	0	1	0.668046	0	0	9.44475	0.699043	0.495172	0.747305	0.0940168	0.825261	0.971621	0.989531	0.256837	1
MKNK1	1	0	1	0	0	0	28.3624	28.3624	0	0.436533	0.032078	0.0702856	1	0.825261	0.971621	0.989531	0.256907	1
CLSTN3	1	1	0	1	0	2.18474	35.5838	35.5838	0	0.512747	0.024897	0.0703078	1	0.825261	0.971621	0.989531	0.256966	1
NYNRIN	0	4	0	0	0	5.34549	0	0	0	0.0233666	0.75077	0.0703786	1	0.825261	0.971621	0.989531	0.257154	1
ERAP2	0	0	0	1	0	0	28.6923	28.6923	0	0.442023	0.0323438	0.0704892	1	0.825261	0.971621	0.989531	0.257447	1
CD101	0	0	1	0	0	0	19.4053	19.4053	0	0.273967	0.0500789	0.070624	1	0.825261	0.971621	0.989531	0.257805	1
STK32C	0	3	0	0	0	6.80848	0	0	0	0.0226547	0.795179	0.0706866	1	0.825261	0.971621	0.989531	0.257971	1
VIL1	0	0	1	0	0	0	23.7074	23.7074	0	0.347154	0.040034	0.0707175	1	0.825261	0.971621	0.989531	0.258053	1
CANX	0	0	1	0	0	0	31.3047	31.3047	0	0.503498	0.0293438	0.0707849	1	0.825261	0.971621	0.989531	0.258231	1
PPFIA4	1	5	0	0	0	4.31768	0	0	0	0.0253868	0.665823	0.0707863	1	0.825261	0.971621	0.989531	0.258235	1
F2RL3	0	4	0	0	0	5.43885	0	0	0	0.0221102	0.85237	0.0708484	1	0.825261	0.971621	0.989531	0.258399	1
KIF17	0	4	0	0	0	5.37876	0	0	0	0.022909	0.789573	0.0708939	1	0.825261	0.971621	0.989531	0.25852	1
LILRA3	0	3	0	0	0	6.83126	0	0	0	0.0224536	0.820255	0.0710003	1	0.825261	0.971621	0.989531	0.258801	1
PSMA8	0	0	0	1	0	0	33.5341	33.5341	0	0.5642	0.0271741	0.0710886	1	0.825261	0.971621	0.989531	0.259035	1
STIM2	0	0	1	0	0	0	24.8618	24.8618	0	0.370931	0.0379616	0.0711163	1	0.825261	0.971621	0.989531	0.259108	1
SLC45A1	0	4	0	0	0	5.3685	0	0	0	0.0230489	0.791654	0.0713556	1	0.825261	0.971621	0.989531	0.25974	1
ITGA6	0	2	0	1	0	4.05987	16.8571	16.8571	0	0.142146	0.0586106	0.0713584	1	0.825261	0.971621	0.989531	0.259747	1
ADAMTS17	0	0	0	1	0	0	7.26274	7.26274	0	0.103063	0.149095	0.0715162	1	0.825261	0.971621	0.989531	0.260164	1
DSPP	0	2	1	0	0	2.02508	34.5841	34.5841	0	0.433499	0.0262549	0.0715622	1	0.825261	0.971621	0.989531	0.260285	1
TARS	0	0	0	1	0	0	30.8361	30.8361	0	0.501846	0.0298422	0.0716669	1	0.825261	0.971621	0.989531	0.260561	1
ANKRD44	0	0	1	0	0	0	22.8084	22.8084	0	0.337433	0.0418022	0.0717567	1	0.825261	0.971621	0.989531	0.260798	1
EPHA5	3	6	0	0	0	3.57621	0	0	0	0.0279973	0.586182	0.0717575	1	0.825261	0.971621	0.989531	0.2608	1
MICAL1	0	0	1	0	0	0	24.7492	24.7492	0	0.373231	0.0381547	0.0717614	1	0.825261	0.971621	0.989531	0.26081	1
KDM4E	0	3	0	0	0	6.74669	0	0	0	0.0232121	0.784758	0.071797	1	0.825261	0.971621	0.989531	0.260904	1
ADAMTS12	0	5	0	0	0	4.50996	0	0	0	0.0258973	0.674772	0.0718091	1	0.825261	0.971621	0.989531	0.260936	1
SNTG1	0	2	1	0	0	4.24354	15.6641	15.6641	0	0.131456	0.0636175	0.0720992	1	0.825261	0.971621	0.989531	0.261699	1
TRIP4	0	0	0	1	0	0	32.4749	32.4749	0	0.549346	0.0281656	0.0721628	1	0.825261	0.971621	0.989531	0.261867	1
HHIPL1	1	2	1	0	0	1.8557	34.5268	34.5268	0	0.479405	0.0257494	0.0722649	1	0.825261	0.971621	0.989531	0.262135	1
CENPP	1	0	1	0	0	0	32.108	32.108	0	0.552563	0.0279253	0.0724327	1	0.825261	0.971621	0.989531	0.262576	1
OR13C8	0	1	1	0	0	1.78674	38.3768	38.3768	0	0.623491	0.0233772	0.0724868	1	0.825261	0.971621	0.989531	0.262718	1
ZNF627	0	1	1	0	0	4.19205	24.612	24.612	0	0.269166	0.0383925	0.0725442	1	0.825261	0.971621	0.989531	0.262868	1
ZNF865	2	1	1	0	0	0.781298	36.3546	36.3546	0	0.813417	0.0239509	0.0725748	1	0.850769	0.971621	0.989531	0.262949	1
ALK	2	7	0	0	0	3.37613	0	0	0	0.0299332	0.569034	0.0731281	1	0.825261	0.971621	0.989531	0.264398	1
LRFN2	2	5	0	0	0	4.25529	0	0	0	0.0234861	0.800386	0.0732006	1	0.825261	0.971621	0.989531	0.264587	1
MAN1A2	0	0	0	1	0	0	28.3542	28.3542	0	0.460575	0.032775	0.0733584	1	0.825261	0.971621	0.989531	0.265	1
EGR2	0	2	0	0	0	10.7218	0	0	0	0.0225219	0.913739	0.0734778	1	0.825261	0.971621	0.989531	0.265312	1
SNRPG	0	1	0	0	0	39.836	0	0	0	0.0224244	0.935651	0.0735142	1	0.825261	0.971621	0.989531	0.265406	1
STMN4	0	2	0	0	0	10.565	0	0	0	0.0231945	0.82791	0.0735189	1	0.825261	0.971621	0.989531	0.265419	1
ZNF551	0	3	0	0	0	6.69259	0	0	0	0.0237151	0.796028	0.0735893	1	0.825261	0.971621	0.989531	0.265603	1
OR6N2	0	3	0	0	0	6.69825	0	0	0	0.0236618	0.805309	0.0737904	1	0.825261	0.971621	0.989531	0.266127	1
FSCN1	1	3	0	0	0	6.52479	0	0	0	0.0228373	0.886922	0.073901	1	0.825261	0.971621	0.989531	0.266415	1
ARL4A	0	1	0	0	0	39.6592	0	0	0	0.0225359	0.955419	0.0739858	1	0.825261	0.971621	0.989531	0.266636	1
NARS	0	0	0	1	0	0	32.1121	32.1121	0	0.5661	0.0285211	0.0742682	1	0.825261	0.971621	0.989531	0.267371	1
SLC10A1	0	2	0	0	0	10.6334	0	0	0	0.0228972	0.897725	0.07429	1	0.825261	0.971621	0.989531	0.267428	1
SV2A	0	0	1	0	0	0	23.0585	23.0585	0	0.358934	0.0412956	0.0745127	1	0.825261	0.971621	0.989531	0.268006	1
CEACAM4	0	0	1	0	0	0	30.1431	30.1431	0	0.51865	0.0306096	0.074815	1	0.825261	0.971621	0.989531	0.268791	1
ZNF510	0	0	1	0	0	0	21.2067	21.2067	0	0.326129	0.0453476	0.0748524	1	0.825261	0.971621	0.989531	0.268887	1
TCF20	0	4	0	0	0	5.21401	0	0	0	0.025289	0.741312	0.0748932	1	0.825261	0.971621	0.989531	0.268993	1
SLA	1	2	0	0	0	10.1577	0	0	0	0.0235644	0.838758	0.0749626	1	0.825261	0.971621	0.989531	0.269173	1
SNX29	2	0	0	1	0	0	15.1497	15.1497	0	0.218892	0.0637836	0.0753042	1	0.825261	0.971621	0.989531	0.270057	1
CD5L	0	1	1	0	0	3.09569	28.8071	28.8071	0	0.367991	0.0321998	0.0753761	1	0.825261	0.971621	0.989531	0.270243	1
PAPPA2	2	8	0	0	0	3.1442	0	0	0	0.0324791	0.545107	0.075438	1	0.825261	0.971621	0.989531	0.270403	1
DNAH12	0	1	0	0	1	0.524476	0	0	7.70339	0.536552	0.487792	0.671654	0.112443	0.825261	0.971621	0.989531	0.270622	1
CD1B	0	1	1	0	0	3.55092	26.3964	26.3964	0	0.319913	0.0355032	0.075549	1	0.825261	0.971621	0.989531	0.27069	1
LCOR	0	2	0	0	0	10.4165	0	0	0	0.0238586	0.846204	0.0758564	1	0.825261	0.971621	0.989531	0.271484	1
ITGB8	0	0	1	0	0	0	23.7657	23.7657	0	0.382701	0.0399242	0.0760149	1	0.825261	0.971621	0.989531	0.271892	1
BPIFB2	0	3	0	0	0	6.61918	0	0	0	0.0244206	0.810515	0.0760333	1	0.825261	0.971621	0.989531	0.27194	1
GALNT2	0	1	0	1	0	3.04307	28.8082	28.8082	0	0.374413	0.0321983	0.0760982	1	0.825261	0.971621	0.989531	0.272107	1
FAM111B	1	0	1	0	0	0	21.4038	21.4038	0	0.336117	0.0439519	0.0761318	1	0.825261	0.971621	0.989531	0.272193	1
PAFAH2	0	2	0	0	0	10.4044	0	0	0	0.0239143	0.852142	0.0761642	1	0.825261	0.971621	0.989531	0.272277	1
DYNC2H1	2	6	3	0	0	1.78714	5.9684	5.9684	0	0.314006	0.0269046	0.0762056	1	0.825261	0.971621	0.989531	0.272383	1
MICAL2	0	0	0	1	0	0	15.3336	15.3336	0	0.231251	0.0651502	0.0762673	1	0.825261	0.971621	0.989531	0.272542	1
LEPREL1	0	0	1	0	0	0	18.7727	18.7727	0	0.289448	0.051969	0.0762673	1	0.825261	0.971621	0.989531	0.272542	1
TCHP	0	0	1	0	0	0	28.1165	28.1165	0	0.48347	0.0330847	0.0764166	1	0.825261	0.971621	0.989531	0.272926	1
MYBL2	0	1	1	0	0	2.92093	29.3318	29.3318	0	0.390141	0.0315568	0.0764948	1	0.825261	0.971621	0.989531	0.273127	1
MFHAS1	0	1	1	0	0	1.73417	36.5933	36.5933	0	0.640382	0.0246516	0.0765028	1	0.825261	0.971621	0.989531	0.273148	1
APOL2	0	2	0	0	0	10.3307	0	0	0	0.0242557	0.832419	0.0765643	1	0.825261	0.971621	0.989531	0.273306	1
UPK1B	1	2	0	0	0	10.0255	0	0	0	0.0241907	0.837292	0.0766496	1	0.825261	0.971621	0.989531	0.273525	1
RHBDD3	0	2	0	0	0	10.4143	0	0	0	0.023869	0.879925	0.0766795	1	0.825261	0.971621	0.989531	0.273602	1
LACC1	0	2	0	0	0	10.3668	0	0	0	0.0240874	0.855328	0.0767232	1	0.825261	0.971621	0.989531	0.273714	1
SPATA8	0	0	1	0	0	0	30.835	30.835	0	0.560953	0.0298434	0.0768108	1	0.825261	0.971621	0.989531	0.273939	1
CHST10	0	2	0	0	0	10.2508	0	0	0	0.0246338	0.814149	0.0770282	1	0.825261	0.971621	0.989531	0.274497	1
RP11-544M22.13	0	1	0	0	0	37.9838	0	0	0	0.0236471	0.950514	0.0771094	1	0.825261	0.971621	0.989531	0.274704	1
ARFGAP1	0	2	0	0	0	10.2617	0	0	0	0.0245817	0.821187	0.0771132	1	0.825261	0.971621	0.989531	0.274714	1
TGFB1I1	0	2	0	0	0	10.3435	0	0	0	0.0241958	0.862632	0.077202	1	0.825261	0.971621	0.989531	0.274942	1
SYCP2L	0	3	0	0	0	6.41562	0	0	0	0.0265264	0.717918	0.0772237	1	0.825261	0.971621	0.989531	0.274997	1
IGSF10	0	2	0	0	1	1.22828	0	0	9.92788	0.812911	0.631025	0.859763	0.0899289	0.850682	0.971621	0.989531	0.275238	1
CCDC89	0	2	0	0	0	10.3404	0	0	0	0.0242103	0.889383	0.0778199	1	0.825261	0.971621	0.989531	0.276522	1
SENP2	0	0	0	1	0	0	29.9606	29.9606	0	0.552014	0.0308179	0.0782097	1	0.825261	0.971621	0.989531	0.277516	1
ZEB2	0	3	0	0	0	6.50416	0	0	0	0.0255824	0.787617	0.0782466	1	0.825261	0.971621	0.989531	0.27761	1
C1orf222	0	0	0	1	0	0	16.2694	16.2694	0	0.254281	0.0609806	0.0782843	1	0.825261	0.971621	0.989531	0.277706	1
CYP2C19	0	1	1	0	0	2.02452	33.9921	33.9921	0	0.556174	0.0267658	0.0783303	1	0.825261	0.971621	0.989531	0.277824	1
SPRY4	0	2	0	0	0	10.3368	0	0	0	0.0242271	0.92489	0.0784414	1	0.825261	0.971621	0.989531	0.278107	1
CTSG	0	0	1	0	0	0	19.3518	19.3518	0	0.310447	0.0502336	0.0784655	1	0.825261	0.971621	0.989531	0.278168	1
AC005082.1	0	1	0	0	0	36.9128	0	0	0	0.0244136	0.922683	0.0790018	1	0.825261	0.971621	0.989531	0.279531	1
PER2	0	0	0	1	0	0	17.4987	17.4987	0	0.278836	0.0562149	0.0790037	1	0.825261	0.971621	0.989531	0.279536	1
MBD1	1	3	0	0	0	6.20408	0	0	0	0.0261364	0.768629	0.0792005	1	0.825261	0.971621	0.989531	0.280035	1
C16orf59	1	2	0	0	0	9.84683	0	0	0	0.0250763	0.844228	0.0792639	1	0.825261	0.971621	0.989531	0.280196	1
CTNNAL1	0	0	0	1	0	0	24.2836	24.2836	0	0.41978	0.0389735	0.079709	1	0.825261	0.971621	0.989531	0.281323	1
LAIR1	1	2	0	0	0	9.77859	0	0	0	0.0254271	0.842441	0.0801751	1	0.825261	0.971621	0.989531	0.2825	1
MIIP	0	2	0	0	0	10.0413	0	0	0	0.025667	0.82755	0.0802589	1	0.825261	0.971621	0.989531	0.282712	1
RIN3	0	1	1	0	0	1.4215	36.1631	36.1631	0	0.760427	0.024979	0.080345	1	0.828676	0.971621	0.989531	0.282929	1
RAD21L1	0	2	0	0	0	9.88953	0	0	0	0.026456	0.779597	0.0806231	1	0.825261	0.971621	0.989531	0.28363	1
SMARCAL1	0	3	0	0	0	6.42596	0	0	0	0.0264139	0.797057	0.080846	1	0.825261	0.971621	0.989531	0.284191	1
DENND1B	0	2	0	0	0	9.98024	0	0	0	0.0259803	0.820489	0.0808766	1	0.825261	0.971621	0.989531	0.284267	1
RPS6KA6	0	3	0	0	0	6.26874	0	0	0	0.0281959	0.710854	0.080986	1	0.825261	0.971621	0.989531	0.284543	1
ZNF99	2	0	1	0	0	0	10.4169	10.4169	0	0.1589	0.0969054	0.0810328	1	0.825261	0.971621	0.989531	0.28466	1
ACSL5	2	0	0	1	0	0	20.6871	20.6871	0	0.349754	0.0450009	0.0810504	1	0.825261	0.971621	0.989531	0.284704	1
MAP9	0	2	0	0	0	9.98225	0	0	0	0.0259699	0.827782	0.0810855	1	0.825261	0.971621	0.989531	0.284793	1
PARP3	0	2	0	0	0	10.0482	0	0	0	0.0256323	0.861803	0.0811371	1	0.825261	0.971621	0.989531	0.284922	1
MYBBP1A	0	3	0	0	0	6.40231	0	0	0	0.0266723	0.799257	0.0816218	1	0.825261	0.971621	0.989531	0.286138	1
MGAM	1	0	0	0	0	0	0	0	0	0.0320176	0.425769	0.0816241	1	0.825261	0.971621	0.989531	0.286144	1
RSPO3	0	0	1	0	0	0	29.8338	29.8338	0	0.590198	0.0309643	0.0816556	1	0.825261	0.971621	0.989531	0.286223	1
EFHC2	0	0	0	1	0	0	17.9665	17.9665	0	0.299686	0.0545819	0.0817802	1	0.825261	0.971621	0.989531	0.286535	1
CELF5	0	3	0	0	0	6.43778	0	0	0	0.0262859	0.831409	0.0818056	1	0.825261	0.971621	0.989531	0.286599	1
IPO7	1	0	0	1	0	0	23.7606	23.7606	0	0.425804	0.039103	0.0818534	1	0.825261	0.971621	0.989531	0.286718	1
SCN5A	2	4	1	1	0	1.39115	9.52809	9.52809	0	0.611217	0.0256274	0.0820662	1	0.825261	0.971621	0.989531	0.28725	1
KMT2D	1	2	0	0	1	0.721073	0	0	8.1491	0.687236	0.52651	0.768389	0.107071	0.825261	0.971621	0.989531	0.287765	1
MYCT1	1	2	0	0	0	9.54377	0	0	0	0.0266907	0.805745	0.082454	1	0.825261	0.971621	0.989531	0.288219	1
RAB11FIP3	1	1	1	0	0	1.88125	31.9727	31.9727	0	0.590211	0.0280574	0.0824957	1	0.825261	0.971621	0.989531	0.288323	1
ZNF318	1	4	0	0	0	4.75814	0	0	0	0.0293333	0.690695	0.0825508	1	0.825261	0.971621	0.989531	0.288461	1
CMKLR1	0	3	0	0	0	6.44421	0	0	0	0.0262167	0.869987	0.0827911	1	0.825261	0.971621	0.989531	0.28906	1
RBL2	0	3	0	0	0	6.31789	0	0	0	0.0276223	0.77167	0.0828773	1	0.825261	0.971621	0.989531	0.289274	1
ITGA10	0	2	1	0	0	4.02426	14.4374	14.4374	0	0.144364	0.0696788	0.0829901	1	0.825261	0.971621	0.989531	0.289555	1
SYNGR1	1	2	0	0	0	9.67662	0	0	0	0.0259648	0.904541	0.0830149	1	0.825261	0.971621	0.989531	0.289617	1
C20orf187	0	1	0	0	0	35.0662	0	0	0	0.0258524	0.925259	0.0830484	1	0.825261	0.971621	0.989531	0.2897	1
RYR2	2	7	1	1	1	1.1919	2.98529	2.98529	4.56797	0.749503	0.224723	0.478558	0.173844	0.826066	0.971621	0.989531	0.290064	1
C17orf61-PLSCR3	0	1	0	0	0	35.1026	0	0	0	0.0258225	0.953925	0.0832438	1	0.825261	0.971621	0.989531	0.290186	1
ZNF559	0	0	1	0	0	0	18.3068	18.3068	0	0.313092	0.0534493	0.0832468	1	0.825261	0.971621	0.989531	0.290194	1
C5orf17	0	2	0	0	0	9.88024	0	0	0	0.0265054	0.856072	0.0833701	1	0.825261	0.971621	0.989531	0.2905	1
CSTF2	1	0	0	1	0	0	22.9654	22.9654	0	0.417974	0.0406211	0.0834705	1	0.825261	0.971621	0.989531	0.29075	1
SOHLH2	0	0	1	0	0	0	20.8857	20.8857	0	0.368321	0.0461276	0.0834871	1	0.825261	0.971621	0.989531	0.290791	1
MTRNR2L5	0	1	0	0	0	35.0448	0	0	0	0.02587	0.974548	0.0834949	1	0.825261	0.976687	0.989531	0.29081	1
RELN	1	2	0	0	1	0.690335	0	0	7.02452	0.647302	0.437167	0.686604	0.121748	0.825261	0.971621	0.989531	0.291053	1
TRIM24	0	0	1	0	0	0	17.1374	17.1374	0	0.291912	0.0575407	0.083672	1	0.825261	0.971621	0.989531	0.29125	1
L47234.1	0	1	0	0	0	34.8005	0	0	0	0.0260727	0.938347	0.0838048	1	0.825261	0.971621	0.989531	0.291579	1
ZNF28	1	2	1	0	0	2.76223	20.9894	20.9894	0	0.262177	0.0449242	0.083867	1	0.825261	0.971621	0.989531	0.291733	1
TUBA3C	0	1	1	0	0	1.39924	34.6303	34.6303	0	0.77049	0.0262158	0.08392	1	0.831634	0.971621	0.989531	0.291865	1
TRIM9	1	2	1	0	0	2.51502	23.0653	23.0653	0	0.304605	0.0404243	0.0840408	1	0.825261	0.971621	0.989531	0.292164	1
AC002472.13	0	2	0	0	0	9.80847	0	0	0	0.0268919	0.845238	0.0841117	1	0.825261	0.971621	0.989531	0.292339	1
QRFPR	1	0	1	0	0	0	18.6361	18.6361	0	0.323755	0.0513186	0.0843363	1	0.825261	0.971621	0.989531	0.292895	1
IPO5	0	0	0	1	0	0	23.1393	23.1393	0	0.426287	0.0411344	0.0843826	1	0.825261	0.971621	0.989531	0.29301	1
DYNLT1	0	1	0	0	0	34.4554	0	0	0	0.0263644	0.924566	0.0844598	1	0.825261	0.971621	0.989531	0.2932	1
SLC18A1	0	0	0	1	0	0	19.8741	19.8741	0	0.351842	0.0487602	0.0844787	1	0.825261	0.971621	0.989531	0.293247	1
PGAP2	0	2	0	0	0	9.81188	0	0	0	0.0268733	0.871606	0.0847714	1	0.825261	0.971621	0.989531	0.29397	1
MACROD2	0	0	1	0	0	0	21.8506	21.8506	0	0.398926	0.0438562	0.0849172	1	0.825261	0.971621	0.989531	0.29433	1
DUS2	0	0	0	1	0	0	26.0419	26.0419	0	0.509693	0.0360439	0.0851212	1	0.825261	0.971621	0.989531	0.294832	1
ITPR3	0	1	0	0	1	0.868191	0	0	9.62893	0.897347	0.70213	0.923551	0.0924153	0.912287	0.971621	0.989531	0.295397	1
SLFN12L	0	0	1	0	0	0	22.8045	22.8045	0	0.425283	0.0418103	0.0854162	1	0.825261	0.971621	0.989531	0.295559	1
ZDHHC15	0	0	1	0	0	0	22.8806	22.8806	0	0.427294	0.0416547	0.0854331	1	0.825261	0.971621	0.989531	0.2956	1
NUP188	0	0	0	1	0	0	17.1636	17.1636	0	0.300524	0.0574428	0.0855608	1	0.825261	0.971621	0.989531	0.295914	1
KBTBD12	0	0	1	0	0	0	20.3604	20.3604	0	0.368835	0.0474599	0.085614	1	0.825261	0.971621	0.989531	0.296045	1
CCDC169-SOHLH2	0	0	1	0	0	0	19.7264	19.7264	0	0.355265	0.0491684	0.0857143	1	0.825261	0.971621	0.989531	0.296292	1
NECAB1	0	1	0	1	0	3.88697	21.7244	21.7244	0	0.291305	0.044141	0.0857427	1	0.825261	0.971621	0.989531	0.296361	1
XDH	1	0	1	0	0	0	9.16188	9.16188	0	0.151588	0.11328	0.0858429	1	0.825261	0.971621	0.989531	0.296608	1
GRIN2A	3	0	0	0	0	0	0	0	0	0.0299679	0.602063	0.0859449	1	0.825261	0.971621	0.989531	0.296858	1
TAB2	0	0	1	0	0	0	22.8909	22.8909	0	0.431695	0.0416337	0.0860211	1	0.825261	0.971621	0.989531	0.297045	1
PRSS1	1	2	0	0	0	9.33003	0	0	0	0.0279224	0.817108	0.0861287	1	0.825261	0.971621	0.989531	0.297309	1
ATP6V0E1	0	1	0	0	0	33.8146	0	0	0	0.0269226	0.944534	0.0862201	1	0.825261	0.971621	0.989531	0.297533	1
NAALAD2	0	0	0	1	0	0	21.7364	21.7364	0	0.40521	0.0441137	0.0863242	1	0.825261	0.971621	0.989531	0.297788	1
TECTA	2	0	0	0	0	0	0	0	0	0.0314201	0.533694	0.0863556	1	0.825261	0.971621	0.989531	0.297865	1
STARD13	0	0	1	0	0	0	14.0268	14.0268	0	0.243755	0.0719578	0.086694	1	0.825261	0.971621	0.989531	0.298693	1
SLC5A4	0	0	0	1	0	0	16.4137	16.4137	0	0.290321	0.0603821	0.0867313	1	0.825261	0.971621	0.989531	0.298784	1
AMOT	0	0	1	0	0	0	13.7612	13.7612	0	0.238958	0.0735076	0.0867498	1	0.825261	0.971621	0.989531	0.298829	1
ZRSR2	1	0	1	0	0	0	23.9424	23.9424	0	0.470669	0.0387708	0.0869139	1	0.825261	0.971621	0.989531	0.29923	1
SLC30A2	0	2	0	0	0	9.6463	0	0	0	0.027796	0.859224	0.0869523	1	0.825261	0.971621	0.989531	0.299324	1
ASB17	0	2	0	0	0	9.65775	0	0	0	0.0277308	0.869435	0.0870466	1	0.825261	0.971621	0.989531	0.299554	1
ITGA5	1	0	1	0	0	0	18.4069	18.4069	0	0.332346	0.0520343	0.0870524	1	0.825261	0.971621	0.989531	0.299569	1
MGAT4C	0	3	0	0	0	6.17087	0	0	0	0.0293854	0.766941	0.087185	1	0.825261	0.971621	0.989531	0.299892	1
LILRB1	0	1	0	1	0	2.23747	29.1926	29.1926	0	0.506243	0.031725	0.087235	1	0.825261	0.971621	0.989531	0.300014	1
KMO	0	1	1	0	0	3.74058	21.8894	21.8894	0	0.303162	0.0437691	0.0872555	1	0.825261	0.971621	0.989531	0.300064	1
ZNF91	0	0	1	0	0	0	15.2469	15.2469	0	0.270124	0.065564	0.0875184	1	0.825261	0.971621	0.989531	0.300705	1
GON4L	0	0	1	0	0	0	14.1219	14.1219	0	0.248508	0.0714173	0.0875849	1	0.825261	0.971621	0.989531	0.300867	1
OR2T3	0	2	0	0	0	9.65824	0	0	0	0.027728	0.89298	0.0875852	1	0.825261	0.971621	0.989531	0.300868	1
SOX6	0	0	1	0	0	0	15.3928	15.3928	0	0.273372	0.0648708	0.0876158	1	0.825261	0.971621	0.989531	0.300942	1
PPP2R2B	0	3	0	0	0	6.13049	0	0	0	0.0298953	0.754818	0.0878344	1	0.825261	0.971621	0.989531	0.301474	1
MOV10L1	1	0	1	0	0	0	8.65624	8.65624	0	0.14702	0.120626	0.0878693	1	0.825261	0.971621	0.989531	0.301559	1
LRMP	0	1	1	0	0	3.6461	22.0721	22.0721	0	0.311299	0.0433643	0.0879834	1	0.825261	0.971621	0.989531	0.301836	1
FBLN2	1	5	0	0	0	4.07135	0	0	0	0.0313659	0.704349	0.0879943	1	0.825261	0.971621	0.989531	0.301863	1
EVC	2	4	1	0	0	3.11448	9.37676	9.37676	0	0.0955544	0.10893	0.0880077	1	0.825261	0.971621	0.989531	0.301896	1
OR8K3	0	0	1	0	0	0	21.5707	21.5707	0	0.412796	0.0444928	0.0881346	1	0.825261	0.971621	0.989531	0.302204	1
CAMK2B	1	0	1	0	0	0	15.0563	15.0563	0	0.266016	0.0651461	0.0881773	1	0.825261	0.971621	0.989531	0.302308	1
ORC3	0	2	0	0	0	9.38774	0	0	0	0.0293324	0.799983	0.0890139	1	0.825261	0.971621	0.989531	0.304335	1
CTR9	1	0	1	0	0	0	19.1797	19.1797	0	0.360573	0.0496938	0.089032	1	0.825261	0.971621	0.989531	0.304379	1
GRIA2	2	0	1	0	0	0	10.8703	10.8703	0	0.185847	0.092414	0.0891596	1	0.825261	0.971621	0.989531	0.304687	1
DDX42	0	0	1	0	0	0	19.1273	19.1273	0	0.360547	0.0508932	0.0892514	1	0.825261	0.971621	0.989531	0.304909	1
NAV3	2	7	1	0	0	3.10359	4.26747	4.26747	0	0.0426756	0.257225	0.0896136	1	0.825261	0.971621	0.989531	0.305784	1
MOXD1	1	0	1	0	0	0	16.8197	16.8197	0	0.309281	0.0575579	0.089637	1	0.825261	0.971621	0.989531	0.30584	1
KDM3B	0	2	1	0	0	3.40906	16.4746	16.4746	0	0.192134	0.0601328	0.0897855	1	0.825261	0.971621	0.989531	0.306198	1
FBXL7	3	5	0	0	0	3.85596	0	0	0	0.0305802	0.752106	0.0898396	1	0.825261	0.971621	0.989531	0.306329	1
KIAA0586	0	0	1	0	0	0	15.7593	15.7593	0	0.290054	0.0631888	0.0900207	1	0.825261	0.971621	0.989531	0.306765	1
USP5	3	3	0	0	0	5.57084	0	0	0	0.0305999	0.749397	0.0902838	1	0.825261	0.971621	0.989531	0.307398	1
ARPP21	0	0	1	0	0	0	17.1831	17.1831	0	0.321933	0.0573697	0.0903388	1	0.825261	0.971621	0.989531	0.30753	1
MRPS18C	0	1	0	0	0	32.115	0	0	0	0.0285182	0.936665	0.0905272	1	0.825261	0.971621	0.989531	0.307983	1
POMT1	0	0	1	0	0	0	18.525	18.525	0	0.353623	0.052746	0.0906179	1	0.825261	0.971621	0.989531	0.308201	1
NCSTN	0	2	0	0	0	9.34146	0	0	0	0.0296204	0.827498	0.0908229	1	0.825261	0.971621	0.989531	0.308693	1
NFIA	0	0	1	0	0	0	19.3656	19.3656	0	0.376859	0.0501936	0.091234	1	0.825261	0.971621	0.989531	0.309678	1
VPS13C	0	1	0	0	1	0.789876	0	0	7.94097	0.827939	0.566972	0.835031	0.109514	0.86058	0.971621	0.989531	0.310189	1
CDH7	0	0	1	0	0	0	12.2299	12.2299	0	0.224607	0.0838297	0.0916645	1	0.825261	0.971621	0.989531	0.310708	1
ZMYM3	0	4	0	0	0	4.77309	0	0	0	0.0333325	0.695125	0.0917182	1	0.825261	0.971621	0.989531	0.310836	1
ASTN1	3	7	0	0	0	3.08206	0	0	0	0.0388867	0.55918	0.0917296	1	0.825261	0.971621	0.989531	0.310863	1
PSAPL1	1	1	1	0	0	1.36748	30.8961	30.8961	0	0.781982	0.0291521	0.0918113	1	0.835819	0.971621	0.989531	0.311058	1
XAGE5	0	0	0	1	0	0	28.4315	28.4315	0	0.676585	0.0326754	0.0918171	1	0.825261	0.971621	0.989531	0.311072	1
PTH2R	0	0	1	0	0	0	17.3938	17.3938	0	0.33442	0.0565938	0.092045	1	0.825261	0.971621	0.989531	0.311616	1
PHF20	1	3	0	0	0	5.77279	0	0	0	0.0316323	0.744639	0.0920845	1	0.825261	0.971621	0.989531	0.311711	1
DNM2	0	1	1	0	0	2.08175	28.3835	28.3835	0	0.541901	0.0327372	0.0921627	1	0.825261	0.971621	0.989531	0.311897	1
KIDINS220	1	0	1	0	0	0	9.70818	9.70818	0	0.174741	0.106235	0.0923975	1	0.825261	0.971621	0.989531	0.312457	1
RNASE9	0	2	0	0	0	9.34285	0	0	0	0.0296117	0.880846	0.0924046	1	0.825261	0.971621	0.989531	0.312473	1
NUP155	0	0	0	1	0	0	19.6627	19.6627	0	0.390772	0.0493465	0.0924059	1	0.825261	0.971621	0.989531	0.312476	1
ARMC2	0	1	1	0	0	2.2698	27.2993	27.2993	0	0.499369	0.0341934	0.0924425	1	0.825261	0.971621	0.989531	0.312564	1
INMT	0	2	0	0	0	9.34194	0	0	0	0.0296174	0.881879	0.0924452	1	0.825261	0.971621	0.989531	0.31257	1
LSM1	0	1	0	0	0	31.2203	0	0	0	0.0294323	0.906266	0.09259	1	0.825261	0.971621	0.989531	0.312915	1
TLE2	0	3	0	0	0	6.04162	0	0	0	0.031059	0.791301	0.0927027	1	0.825261	0.971621	0.989531	0.313183	1
PDE6A	0	0	1	0	0	0	14.1648	14.1648	0	0.266958	0.0711765	0.0927876	1	0.825261	0.971621	0.989531	0.313385	1
RP11-67H2.1	0	1	0	0	0	31.2447	0	0	0	0.0294067	0.935793	0.09294	1	0.825261	0.971621	0.989531	0.313747	1
2020-09-14	1	0	1	0	0	0	16.8164	16.8164	0	0.325063	0.0575704	0.0931687	1	0.825261	0.971621	0.989531	0.31429	1
GBP7	0	0	1	0	0	0	19.8616	19.8616	0	0.402064	0.0487945	0.093477	1	0.825261	0.971621	0.989531	0.315021	1
EIF2AK2	0	2	0	0	0	9.08115	0	0	0	0.0313204	0.786756	0.0935898	1	0.825261	0.971621	0.989531	0.315288	1
PRKD1	0	4	0	0	0	4.76727	0	0	0	0.0334583	0.719646	0.0938875	1	0.825261	0.971621	0.989531	0.315993	1
FMO1	0	0	0	1	0	0	20.9768	20.9768	0	0.435	0.0459036	0.0939512	1	0.825261	0.971621	0.989531	0.316144	1
UGT2B10	0	0	1	0	0	0	21.6289	21.6289	0	0.453821	0.044359	0.094006	1	0.825261	0.971621	0.989531	0.316274	1
ZSCAN10	0	1	1	0	0	0.994782	30.3745	30.3745	0	0.996243	0.0303492	0.0940518	1	0.99654	0.971621	0.989531	0.316382	1
KIAA1279	0	2	0	0	0	9.21624	0	0	0	0.0304209	0.862669	0.09408	1	0.825261	0.971621	0.989531	0.316448	1
EYA1	0	3	0	0	0	5.86286	0	0	0	0.0335857	0.709609	0.0940896	1	0.825261	0.971621	0.989531	0.316471	1
PTBP3	0	2	0	0	0	9.08724	0	0	0	0.031279	0.800972	0.0941156	1	0.825261	0.971621	0.989531	0.316533	1
GGNBP2	0	2	0	0	0	9.04228	0	0	0	0.0315864	0.795409	0.0946653	1	0.825261	0.971621	0.989531	0.31783	1
UBR3	0	0	0	1	0	0	11.475	11.475	0	0.218382	0.0899848	0.0948117	1	0.825261	0.971621	0.989531	0.318175	1
EPHB6	2	3	1	0	0	2.90136	12.8348	12.8348	0	0.160394	0.0767773	0.0948686	1	0.825261	0.971621	0.989531	0.318309	1
FGF4	0	2	0	0	0	9.2117	0	0	0	0.0304505	0.89925	0.0950783	1	0.825261	0.971621	0.989531	0.318803	1
G6PD	1	1	1	0	0	1.64698	28.7134	28.7134	0	0.665893	0.0316399	0.0951244	1	0.825261	0.971621	0.989531	0.318911	1
IMPDH1	0	2	0	0	0	9.12826	0	0	0	0.0310024	0.848301	0.095178	1	0.825261	0.971621	0.989531	0.319037	1
GPX5	1	2	0	0	0	8.8156	0	0	0	0.0312505	0.831445	0.0954107	1	0.825261	0.971621	0.989531	0.319584	1
ASH1L	1	0	1	0	0	0	5.81023	5.81023	0	0.109934	0.18676	0.0954162	1	0.825261	0.971621	0.989531	0.319597	1
SNRPN	0	2	0	0	0	9.0949	0	0	0	0.0312271	0.83793	0.0954194	1	0.825261	0.971621	0.989531	0.319605	1
HYAL3	0	2	0	0	0	9.12502	0	0	0	0.0310241	0.855644	0.0954683	1	0.825261	0.971621	0.989531	0.31972	1
PCED1A	0	2	0	0	0	9.16113	0	0	0	0.0307832	0.880585	0.0955322	1	0.825261	0.971621	0.989531	0.31987	1
LAMTOR4	0	1	0	0	0	30.2951	0	0	0	0.0304381	0.925077	0.0955975	1	0.825261	0.971621	0.989531	0.320023	1
DNAH11	3	9	3	0	0	1.79224	5.03641	5.03641	0	0.240753	0.0399496	0.0956752	1	0.825261	0.971621	0.989531	0.320205	1
RSAD2	0	2	0	0	0	9.10587	0	0	0	0.0311529	0.854084	0.0957599	1	0.825261	0.971621	0.989531	0.320404	1
ICAM3	0	2	0	0	0	9.1323	0	0	0	0.0309753	0.870581	0.0957774	1	0.825261	0.971621	0.989531	0.320445	1
KIAA1210	0	0	1	0	0	0	8.48561	8.48561	0	0.16331	0.125676	0.0959532	1	0.825261	0.971621	0.989531	0.320857	1
ZCCHC18	0	2	0	0	0	9.14286	0	0	0	0.0309048	0.885017	0.0959671	1	0.825261	0.971621	0.989531	0.32089	1
RANBP3L	0	0	1	0	0	0	21.7002	21.7002	0	0.470812	0.0441962	0.0960942	1	0.825261	0.971621	0.989531	0.321188	1
DYM	0	0	1	0	0	0	20.9878	20.9878	0	0.449769	0.0458766	0.0961234	1	0.825261	0.971621	0.989531	0.321256	1
TOP1	0	0	1	0	0	0	22.2392	22.2392	0	0.488802	0.0430001	0.0962639	1	0.825261	0.971621	0.989531	0.321585	1
ABL1	0	3	0	0	0	5.96069	0	0	0	0.0321709	0.806263	0.0962721	1	0.825261	0.971621	0.989531	0.321604	1
PPHLN1	1	0	1	0	0	0	20.14	20.14	0	0.429946	0.0470497	0.0963984	1	0.825261	0.971621	0.989531	0.3219	1
POLQ	1	0	0	1	0	0	6.8713	6.8713	0	0.130699	0.155542	0.0967939	1	0.825261	0.971621	0.989531	0.322824	1
PNPT1	1	2	0	0	0	8.62691	0	0	0	0.0326177	0.783462	0.0970219	1	0.825261	0.971621	0.989531	0.323356	1
AC022498.1	0	1	0	0	0	29.9637	0	0	0	0.0308144	0.97189	0.0970628	1	0.825261	0.975191	0.989531	0.323452	1
2020-09-06	0	2	0	0	0	8.95099	0	0	0	0.0322243	0.81841	0.0972866	1	0.825261	0.971621	0.989531	0.323973	1
LTBP4	0	2	1	0	0	2.61552	20.1685	20.1685	0	0.295791	0.0479652	0.0977206	1	0.825261	0.971621	0.989531	0.324984	1
GANC	0	0	0	1	0	0	18.9612	18.9612	0	0.403232	0.0513917	0.0978603	1	0.825261	0.971621	0.989531	0.325309	1
XRCC3	0	2	0	0	0	9.02256	0	0	0	0.0317227	0.876449	0.0979198	1	0.825261	0.971621	0.989531	0.325447	1
CR769776.1	0	1	0	0	0	29.6126	0	0	0	0.0312228	0.952957	0.0980314	1	0.825261	0.971621	0.989531	0.325706	1
DYNC1I2	0	2	0	0	0	8.85067	0	0	0	0.0329473	0.794408	0.0981083	1	0.825261	0.971621	0.989531	0.325885	1
ARMC5	1	1	1	0	0	1.29794	28.9193	28.9193	0	0.816555	0.0313881	0.0983282	1	0.852692	0.971621	0.989531	0.326395	1
STK10	0	3	0	0	0	5.83722	0	0	0	0.0339698	0.761524	0.0984463	1	0.825261	0.971621	0.989531	0.326669	1
ERMARD	0	2	0	0	0	8.86007	0	0	0	0.0328786	0.80604	0.0984554	1	0.825261	0.971621	0.989531	0.32669	1
CXorf57	0	0	1	0	0	0	15.6899	15.6899	0	0.324283	0.0635006	0.0989125	1	0.825261	0.971621	0.989531	0.327748	1
LPHN3	0	5	0	0	0	3.96962	0	0	0	0.0404109	0.615874	0.099032	1	0.825261	0.971621	0.989531	0.328025	1
GRIN2D	1	4	1	0	0	2.2312	17.5633	17.5633	0	0.240676	0.0548387	0.0990867	1	0.825261	0.971621	0.989531	0.328151	1
PDGFRB	1	4	0	0	0	4.46598	0	0	0	0.035785	0.705301	0.0991218	1	0.825261	0.971621	0.989531	0.328233	1
PRRC2A	0	0	1	0	0	0	9.02143	9.02143	0	0.17983	0.11747	0.0991524	1	0.825261	0.971621	0.989531	0.328303	1
DCT	0	0	1	0	0	0	16.3968	16.3968	0	0.343527	0.0604515	0.0993365	1	0.825261	0.971621	0.989531	0.328729	1
C22orf42	0	2	0	0	0	8.74113	0	0	0	0.0337642	0.778052	0.0993851	1	0.825261	0.971621	0.989531	0.328841	1
MMP21	0	3	0	0	0	5.8968	0	0	0	0.0330857	0.823726	0.0994117	1	0.825261	0.971621	0.989531	0.328902	1
SERPING1	0	2	0	0	0	8.93277	0	0	0	0.0323539	0.873665	0.0995111	1	0.825261	0.971621	0.989531	0.329132	1
BRSK1	0	1	0	1	0	1.94696	26.8358	26.8358	0	0.576632	0.0348541	0.0995293	1	0.825261	0.971621	0.989531	0.329173	1
GARNL3	0	0	0	1	0	0	12.8283	12.8283	0	0.260981	0.0794881	0.0997514	1	0.825261	0.971621	0.989531	0.329686	1
PRR13	0	1	0	0	0	28.9281	0	0	0	0.0320493	0.94538	0.100178	1	0.825261	0.971621	0.989531	0.330669	1
CHGB	0	1	1	0	0	2.62968	23.3208	23.3208	0	0.432998	0.0407767	0.100364	1	0.825261	0.971621	0.989531	0.331097	1
LLGL1	1	3	0	0	0	5.6245	0	0	0	0.0338687	0.79648	0.100448	1	0.825261	0.971621	0.989531	0.331288	1
FGF13	0	2	0	0	0	8.67957	0	0	0	0.0342363	0.777003	0.10052	1	0.825261	0.971621	0.989531	0.331454	1
TOPAZ1	0	0	1	0	0	0	7.35218	7.35218	0	0.149722	0.147111	0.100525	1	0.825261	0.971621	0.989531	0.331466	1
FERMT1	0	3	0	0	0	5.74985	0	0	0	0.035323	0.742725	0.100594	1	0.825261	0.971621	0.989531	0.331624	1
CPSF3L	0	2	0	0	0	8.80913	0	0	0	0.0332537	0.834982	0.100597	1	0.825261	0.971621	0.989531	0.331631	1
PSD	1	1	1	0	0	2.00995	25.3233	25.3233	0	0.554933	0.0364132	0.100687	1	0.825261	0.971621	0.989531	0.331837	1
P4HA1	0	2	0	0	0	8.78363	0	0	0	0.0334438	0.82537	0.100717	1	0.825261	0.971621	0.989531	0.331906	1
SBK2	1	3	0	0	0	5.63362	0	0	0	0.0337254	0.814249	0.100895	1	0.825261	0.971621	0.989531	0.332315	1
RBM41	0	2	0	0	0	8.72678	0	0	0	0.0338734	0.810309	0.101191	1	0.825261	0.971621	0.989531	0.332993	1
HOMER3	0	2	0	0	0	8.82954	0	0	0	0.0331027	0.865303	0.101234	1	0.825261	0.971621	0.989531	0.333092	1
SEMA3E	0	0	1	0	0	0	13.1972	13.1972	0	0.275074	0.0770175	0.101553	1	0.825261	0.971621	0.989531	0.333823	1
ATG16L2	0	2	0	0	0	8.80133	0	0	0	0.0333117	0.858799	0.101577	1	0.825261	0.971621	0.989531	0.333877	1
OR5D13	1	3	0	0	0	5.616	0	0	0	0.0340031	0.814944	0.101636	1	0.825261	0.971621	0.989531	0.334013	1
CUBN	2	3	0	0	1	1.30683	0	0	5.99556	0.707931	0.502767	0.730226	0.139215	0.825261	0.971621	0.989531	0.334063	1
PLEKHD1	0	1	0	1	0	2.29059	24.5808	24.5808	0	0.495039	0.0384471	0.101727	1	0.825261	0.971621	0.989531	0.334221	1
ADCY8	1	6	0	0	0	3.46341	0	0	0	0.0410345	0.620638	0.10175	1	0.825261	0.971621	0.989531	0.334273	1
GPR50	1	3	0	0	0	5.66168	0	0	0	0.0332891	0.868058	0.101761	1	0.825261	0.971621	0.989531	0.334299	1
SPTBN5	1	0	0	0	0	0	0	0	0	0.0390473	0.497411	0.10188	1	0.825261	0.971621	0.989531	0.334569	1
VPS53	0	1	1	0	0	2.47513	23.6138	23.6138	0	0.459406	0.0402115	0.102096	1	0.825261	0.971621	0.989531	0.335064	1
PML	0	3	0	0	0	5.8221	0	0	0	0.0341991	0.824153	0.102291	1	0.825261	0.971621	0.989531	0.335507	1
ARPC3	0	1	0	0	0	28.1168	0	0	0	0.0330843	0.923719	0.102661	1	0.825261	0.971621	0.989531	0.336351	1
APC	0	0	1	0	0	0	8.19272	8.19272	0	0.170218	0.130631	0.102776	1	0.825261	0.971621	0.989531	0.336611	1
NR3C2	0	0	0	1	0	0	12.5034	12.5034	0	0.26326	0.0817917	0.102875	1	0.825261	0.971621	0.989531	0.336838	1
PLOD2	0	0	0	1	0	0	16.5082	16.5082	0	0.362628	0.0599961	0.102919	1	0.825261	0.971621	0.989531	0.336937	1
AGBL2	0	0	0	1	0	0	17.7202	17.7202	0	0.396181	0.0554304	0.102938	1	0.825261	0.971621	0.989531	0.336981	1
NEFM	0	3	0	0	0	5.78917	0	0	0	0.0347055	0.816151	0.103217	1	0.825261	0.971621	0.989531	0.337615	1
GRM2	1	1	0	1	0	1.15356	27.5598	27.5598	0	0.897511	0.0331244	0.103319	1	0.912408	0.971621	0.989531	0.337846	1
NCCRP1	0	2	0	0	0	8.68825	0	0	0	0.0341692	0.851514	0.103565	1	0.825261	0.971621	0.989531	0.338405	1
BTRC	0	1	1	0	0	3.48738	19.0208	19.0208	0	0.325911	0.0512118	0.103905	1	0.825261	0.971621	0.989531	0.339175	1
ADAD2	2	1	1	0	0	1.19143	27.0095	27.0095	0	0.873502	0.0333857	0.103995	1	0.893834	0.971621	0.989531	0.339379	1
PLCB1	0	0	1	0	0	0	11.1937	11.1937	0	0.236762	0.0925009	0.104002	1	0.825261	0.971621	0.989531	0.339394	1
MT1E	0	1	0	0	0	27.805	0	0	0	0.0334992	0.943273	0.104023	1	0.825261	0.971621	0.989531	0.339442	1
GABARAPL2	0	1	0	0	0	27.7292	0	0	0	0.0336015	0.929504	0.104118	1	0.825261	0.971621	0.989531	0.339658	1
DDX26B	0	0	1	0	0	0	16.9699	16.9699	0	0.381983	0.0581757	0.104324	1	0.825261	0.971621	0.989531	0.340122	1
NCKAP1L	0	3	0	0	0	5.60899	0	0	0	0.0376573	0.72205	0.104751	1	0.825261	0.971621	0.989531	0.341086	1
SLC20A2	1	3	0	0	0	5.50983	0	0	0	0.0357421	0.790692	0.104889	1	0.825261	0.971621	0.989531	0.341398	1
PCDHB11	2	5	0	0	0	3.78051	0	0	0	0.0361087	0.784078	0.105211	1	0.825261	0.971621	0.989531	0.342124	1
AL353698.1	0	1	0	0	0	27.4859	0	0	0	0.0339342	0.946651	0.105215	1	0.825261	0.971621	0.989531	0.342132	1
ERBB4	1	5	0	0	0	3.67466	0	0	0	0.0448828	0.579476	0.105365	1	0.825261	0.971621	0.989531	0.34247	1
ATXN1	0	3	0	0	0	5.76462	0	0	0	0.0350895	0.84393	0.105413	1	0.825261	0.971621	0.989531	0.342578	1
TMEM256	0	1	0	0	0	27.3748	0	0	0	0.034088	0.948902	0.105646	1	0.825261	0.971621	0.989531	0.343103	1
GNRH2	0	1	0	0	0	27.1454	0	0	0	0.0344102	0.903555	0.105812	1	0.825261	0.971621	0.989531	0.343475	1
ITGA11	0	4	0	0	0	4.53305	0	0	0	0.0390399	0.705399	0.105969	1	0.825261	0.971621	0.989531	0.343827	1
VRTN	0	1	1	0	0	0.978763	26.7068	26.7068	0	0.984557	0.0350423	0.106062	1	0.985981	0.971621	0.989531	0.344037	1
ANKRD27	0	3	0	0	0	5.61316	0	0	0	0.0375852	0.746744	0.10636	1	0.825261	0.971621	0.989531	0.344705	1
CLSPN	0	0	1	0	0	0	16.6088	16.6088	0	0.382143	0.0595903	0.106473	1	0.825261	0.971621	0.989531	0.344958	1
RPAP3	0	2	0	0	0	8.41886	0	0	0	0.0363466	0.79285	0.106626	1	0.825261	0.971621	0.989531	0.345301	1
VPS41	0	0	0	1	0	0	17.9593	17.9593	0	0.42355	0.0546065	0.106704	1	0.825261	0.971621	0.989531	0.345474	1
FAM211A	0	2	0	0	0	8.58323	0	0	0	0.0349948	0.886279	0.106781	1	0.825261	0.971621	0.989531	0.345648	1
CMC2	0	1	0	0	0	26.9826	0	0	0	0.0346423	0.936814	0.10697	1	0.825261	0.971621	0.989531	0.34607	1
ASTN2	0	5	0	0	0	3.95911	0	0	0	0.0407767	0.680979	0.107016	1	0.825261	0.971621	0.989531	0.346172	1
TVP23B	0	1	0	0	0	26.9114	0	0	0	0.0347447	0.923346	0.107045	1	0.825261	0.971621	0.989531	0.346237	1
RASGRF2	0	3	0	1	0	3.51331	9.4974	9.4974	0	0.117553	0.110982	0.10783	1	0.825261	0.971621	0.989531	0.347989	1
GFPT2	0	1	1	0	0	2.2843	23.0868	23.0868	0	0.496342	0.0412389	0.108059	1	0.825261	0.971621	0.989531	0.348499	1
THBS2	3	0	0	0	0	0	0	0	0	0.0399673	0.583067	0.108334	1	0.825261	0.971621	0.989531	0.34911	1
ZNF512	0	2	0	0	0	8.33521	0	0	0	0.0370641	0.793133	0.108434	1	0.825261	0.971621	0.989531	0.349333	1
C20orf194	1	2	1	0	0	3.44687	12.1026	12.1026	0	0.180976	0.0831325	0.108576	1	0.825261	0.971621	0.989531	0.349648	1
SLC6A2	1	4	0	0	0	4.3661	0	0	0	0.0383835	0.754246	0.108877	1	0.825261	0.971621	0.989531	0.350316	1
IKBKAP	0	2	0	1	0	3.52378	12.7303	12.7303	0	0.181646	0.0801699	0.108952	1	0.825261	0.971621	0.989531	0.350482	1
FAM91A1	0	2	0	0	0	8.30903	0	0	0	0.0372929	0.798315	0.109269	1	0.825261	0.971621	0.989531	0.351184	1
FAM193A	0	3	0	0	0	5.61342	0	0	0	0.0375807	0.793597	0.109279	1	0.825261	0.971621	0.989531	0.351207	1
COL1A2	1	4	0	0	0	4.24353	0	0	0	0.0418965	0.662223	0.109435	1	0.825261	0.971621	0.989531	0.351551	1
TMEM62	0	2	0	0	0	8.36876	0	0	0	0.0367739	0.834556	0.109613	1	0.825261	0.971621	0.989531	0.351945	1
MUC17	0	0	0	0	0	0	0	0	0	0.0379422	0.667741	0.109752	1	0.825261	0.971621	0.989531	0.352252	1
SRPK2	0	1	0	1	0	2.80082	20.4876	20.4876	0	0.406832	0.0471308	0.10978	1	0.825261	0.971621	0.989531	0.352313	1
TENM4	6	1	0	0	0	0.187177	0	0	0	0.0456902	0.44381	0.109804	1	0.825261	0.971621	0.989531	0.352367	1
GUCY2C	1	0	0	1	0	0	9.09567	9.09567	0	0.201627	0.114194	0.110831	1	0.825261	0.971621	0.989531	0.354632	1
SPTY2D1	0	2	0	0	0	8.17617	0	0	0	0.0384864	0.778541	0.111169	1	0.825261	0.971621	0.989531	0.355374	1
KCNG1	1	4	0	0	0	4.39844	0	0	0	0.0375174	0.838648	0.111411	1	0.825261	0.971621	0.989531	0.355906	1
AL365202.1	0	1	0	0	0	25.8238	0	0	0	0.0363843	0.930859	0.111458	1	0.825261	0.971621	0.989531	0.356009	1
DCLK1	1	3	1	0	0	3.22368	9.54785	9.54785	0	0.132939	0.108216	0.111525	1	0.825261	0.971621	0.989531	0.356156	1
AL136115.1	0	1	0	0	0	25.8708	0	0	0	0.0363104	0.952561	0.111537	1	0.825261	0.971621	0.989531	0.356182	1
MTHFR	0	2	0	0	0	8.29886	0	0	0	0.0373823	0.844527	0.111557	1	0.825261	0.971621	0.989531	0.356226	1
ZFR2	4	0	0	0	0	0	0	0	0	0.0420934	0.568123	0.111601	1	0.825261	0.971621	0.989531	0.356323	1
FOCAD	1	0	1	0	0	0	7.64648	7.64648	0	0.170349	0.138316	0.111652	1	0.825261	0.971621	0.989531	0.356434	1
VARS	0	1	0	1	0	2.08137	23.1627	23.1627	0	0.541995	0.041088	0.111775	1	0.825261	0.971621	0.989531	0.356703	1
IKBKB	0	1	1	0	0	2.98696	19.36	19.36	0	0.381491	0.0502098	0.111815	1	0.825261	0.971621	0.989531	0.356792	1
VAX2	0	2	0	0	0	8.32902	0	0	0	0.037118	0.889629	0.112377	1	0.825261	0.971621	0.989531	0.35802	1
NBPF10	0	0	0	1	0	0	12.8827	12.8827	0	0.303853	0.0791145	0.112646	1	0.825261	0.971621	0.989531	0.358609	1
DDX41	0	2	0	0	0	8.26064	0	0	0	0.0377213	0.851178	0.112673	1	0.825261	0.971621	0.989531	0.358668	1
KEL	2	0	0	1	0	0	7.40718	7.40718	0	0.164019	0.1414	0.112741	1	0.825261	0.971621	0.989531	0.358818	1
SYNE2	2	3	0	0	1	0.862952	0	0	4.71206	0.832431	0.372255	0.666826	0.169584	0.863329	0.971621	0.989531	0.359562	1
PRB4	0	0	1	0	0	0	17.4762	17.4762	0	0.444109	0.0562957	0.113183	1	0.825261	0.971621	0.989531	0.359781	1
COL13A1	0	3	0	0	0	5.42313	0	0	0	0.041056	0.729134	0.113332	1	0.825261	0.971621	0.989531	0.360106	1
LSP1	1	2	0	0	0	7.98089	0	0	0	0.038024	0.846524	0.113419	1	0.825261	0.971621	0.989531	0.360294	1
STK32B	1	1	1	0	0	2.1883	21.536	21.536	0	0.511949	0.0436499	0.113434	1	0.825261	0.971621	0.989531	0.360327	1
MAGEB18	0	3	0	0	0	5.55723	0	0	0	0.0385655	0.826091	0.113437	1	0.825261	0.971621	0.989531	0.360334	1
PLCG1	0	3	0	0	0	5.42004	0	0	0	0.0411158	0.729413	0.113495	1	0.825261	0.971621	0.989531	0.360459	1
ZNF683	0	2	0	0	0	8.22244	0	0	0	0.0380645	0.859197	0.11384	1	0.825261	0.971621	0.989531	0.36121	1
TPH1	0	2	0	0	0	8.11425	0	0	0	0.0390618	0.803302	0.113925	1	0.825261	0.971621	0.989531	0.361394	1
CGN	0	0	1	0	0	0	9.25725	9.25725	0	0.216716	0.114169	0.1143	1	0.825261	0.971621	0.989531	0.362208	1
CSF3R	1	1	1	0	0	1.75296	23.2197	23.2197	0	0.629617	0.0401235	0.114469	1	0.825261	0.971621	0.989531	0.362575	1
DISP1	0	1	1	0	0	1.56623	24.4962	24.4962	0	0.700276	0.0385955	0.114925	1	0.825261	0.971621	0.989531	0.363562	1
TSR1	1	2	0	0	0	7.8601	0	0	0	0.0391789	0.813529	0.114957	1	0.825261	0.971621	0.989531	0.363632	1
ATP10A	1	5	0	0	0	3.69574	0	0	0	0.0440106	0.680204	0.115305	1	0.825261	0.971621	0.989531	0.364383	1
CRISPLD1	0	1	0	1	0	3.26968	17.6911	17.6911	0	0.348132	0.0555323	0.11548	1	0.825261	0.971621	0.989531	0.364763	1
CHRD	0	1	0	1	0	1.85234	23.2753	23.2753	0	0.603503	0.0408658	0.11572	1	0.825261	0.971621	0.989531	0.36528	1
CLNK	0	2	0	0	0	7.99274	0	0	0	0.0402281	0.784246	0.115765	1	0.825261	0.971621	0.989531	0.365377	1
MCF2	0	0	1	0	0	0	9.24336	9.24336	0	0.21987	0.114358	0.115899	1	0.825261	0.971621	0.989531	0.365666	1
LEPROTL1	0	1	0	0	0	24.7853	0	0	0	0.0380926	0.939992	0.11603	1	0.825261	0.971621	0.989531	0.365947	1
AHRR	1	3	0	0	0	5.28501	0	0	0	0.039827	0.809592	0.116042	1	0.825261	0.971621	0.989531	0.365974	1
NR1H3	0	2	0	0	0	8.14268	0	0	0	0.0387961	0.869077	0.116045	1	0.825261	0.971621	0.989531	0.36598	1
PCDH9	1	4	0	0	0	4.24782	0	0	0	0.0417671	0.742284	0.116118	1	0.825261	0.971621	0.989531	0.366137	1
CPA6	0	0	1	0	0	0	16.8812	16.8812	0	0.44193	0.0585172	0.116504	1	0.825261	0.971621	0.989531	0.366968	1
KLF5	0	2	0	0	0	8.10062	0	0	0	0.0391902	0.857003	0.116616	1	0.825261	0.971621	0.989531	0.367208	1
TRPM7	0	0	0	1	0	0	12.5008	12.5008	0	0.307943	0.0818107	0.117047	1	0.825261	0.971621	0.989531	0.368134	1
TBC1D12	0	2	0	1	0	2.78104	15.5573	15.5573	0	0.268469	0.0641053	0.117124	1	0.825261	0.971621	0.989531	0.368299	1
ARL5B	0	1	0	0	0	24.3304	0	0	0	0.0388896	0.898237	0.11732	1	0.825261	0.971621	0.989531	0.36872	1
ARHGEF4	1	2	1	0	0	1.82674	20.9015	20.9015	0	0.490058	0.0451356	0.117585	1	0.825261	0.971621	0.989531	0.369287	1
BRINP3	0	2	1	0	0	2.73146	15.7446	15.7446	0	0.276261	0.0632547	0.117868	1	0.825261	0.971621	0.989531	0.369892	1
S100A2	0	1	0	0	0	24.2302	0	0	0	0.0390695	0.913544	0.118111	1	0.825261	0.971621	0.989531	0.370411	1
SPEG	1	8	0	0	0	2.92541	0	0	0	0.0527197	0.577823	0.118277	1	0.825261	0.971621	0.989531	0.370765	1
CCDC18	0	0	1	0	0	0	12.9104	12.9104	0	0.324368	0.0789258	0.118455	1	0.825261	0.971621	0.989531	0.371146	1
DUSP13	0	2	0	0	0	7.97869	0	0	0	0.0403663	0.837161	0.118772	1	0.825261	0.971621	0.989531	0.371822	1
SLC1A7	0	3	0	0	0	5.45733	0	0	0	0.0404014	0.842325	0.118793	1	0.825261	0.971621	0.989531	0.371867	1
TYK2	0	3	0	0	0	5.36752	0	0	0	0.0421505	0.780086	0.119627	1	0.825261	0.971621	0.989531	0.37364	1
DGKA	0	2	0	0	0	7.83748	0	0	0	0.0417938	0.787913	0.119793	1	0.825261	0.971621	0.989531	0.373993	1
MLLT10	0	1	1	0	0	2.4702	19.7741	19.7741	0	0.460297	0.049036	0.120707	1	0.825261	0.971621	0.989531	0.375928	1
EXOC6B	0	0	1	0	0	0	12.7634	12.7634	0	0.329441	0.0799384	0.121178	1	0.825261	0.971621	0.989531	0.376924	1
PCDHGB6	1	4	0	0	0	4.19453	0	0	0	0.0434106	0.760646	0.12137	1	0.825261	0.971621	0.989531	0.377329	1
AGL	0	0	0	1	0	0	11.4538	11.4538	0	0.292213	0.0901696	0.121482	1	0.825261	0.971621	0.989531	0.377564	1
PTPRQ	0	5	0	0	0	3.59531	0	0	0	0.0562254	0.558892	0.121942	1	0.825261	0.971621	0.989531	0.378533	1
GRID2	0	4	0	0	0	4.18193	0	0	0	0.0497264	0.637725	0.12228	1	0.825261	0.971621	0.989531	0.379244	1
JAK2	0	0	1	0	0	0	11.5472	11.5472	0	0.297546	0.0893596	0.122376	1	0.825261	0.971621	0.989531	0.379447	1
ACSM2B	0	0	1	0	0	0	12.3894	12.3894	0	0.322333	0.0826298	0.12239	1	0.825261	0.971621	0.989531	0.379475	1
WWP2	0	1	0	1	0	1.85771	21.8887	21.8887	0	0.601916	0.0437707	0.122511	1	0.825261	0.971621	0.989531	0.379729	1
MRPL42	0	1	0	0	0	23.3044	0	0	0	0.0408088	0.911489	0.122515	1	0.825261	0.971621	0.989531	0.379737	1
GABRB1	0	1	1	0	0	2.33059	20.0105	20.0105	0	0.486895	0.0483888	0.122525	1	0.825261	0.971621	0.989531	0.379759	1
CUL7	0	2	1	0	0	2.58697	15.919	15.919	0	0.300902	0.0624814	0.122696	1	0.825261	0.971621	0.989531	0.380117	1
LSM7	0	1	0	0	0	23.3277	0	0	0	0.0407632	0.935911	0.12284	1	0.825261	0.971621	0.989531	0.380421	1
PRSS57	0	2	0	0	0	7.87163	0	0	0	0.0414419	0.875261	0.122944	1	0.825261	0.971621	0.989531	0.380638	1
PCBP4	1	2	0	0	0	7.59469	0	0	0	0.0419034	0.841312	0.122958	1	0.825261	0.971621	0.989531	0.380667	1
NAA50	0	1	0	0	0	23.094	0	0	0	0.0412247	0.917081	0.123686	1	0.825261	0.971621	0.989531	0.382192	1
SRP19	0	1	0	0	0	23.0593	0	0	0	0.041294	0.908725	0.123688	1	0.825261	0.971621	0.989531	0.382196	1
TRPV3	0	3	0	0	0	5.2376	0	0	0	0.0448602	0.748417	0.12377	1	0.825261	0.971621	0.989531	0.382367	1
FAM196B	0	2	0	0	0	7.78183	0	0	0	0.0423768	0.840416	0.123914	1	0.825261	0.971621	0.989531	0.382667	1
PIK3R1	0	2	0	0	0	7.63363	0	0	0	0.0439882	0.771683	0.124078	1	0.825261	0.971621	0.989531	0.383009	1
AC037459.4	0	1	0	0	0	22.9937	0	0	0	0.0414257	0.923259	0.124316	1	0.825261	0.971621	0.989531	0.383505	1
CEP19	0	1	0	0	0	22.8986	0	0	0	0.0416181	0.902638	0.124371	1	0.825261	0.971621	0.989531	0.383621	1
AMIGO2	0	2	0	0	0	7.84203	0	0	0	0.0417467	0.898587	0.124433	1	0.825261	0.971621	0.989531	0.383749	1
ZNF530	0	2	0	0	0	7.65734	0	0	0	0.0437244	0.78955	0.124562	1	0.825261	0.971621	0.989531	0.384019	1
PLAA	0	2	0	0	0	7.72404	0	0	0	0.0429947	0.822523	0.124595	1	0.825261	0.971621	0.989531	0.384088	1
LRRK2	1	5	1	0	0	3.23174	4.63914	4.63914	0	0.0689019	0.23797	0.124662	1	0.825261	0.971621	0.989531	0.384227	1
TMEM14A	0	1	0	0	0	22.851	0	0	0	0.0417151	0.91427	0.124874	1	0.825261	0.971621	0.989531	0.384668	1
SCEL	1	3	0	0	0	4.88843	0	0	0	0.0486518	0.66564	0.125535	1	0.825261	0.971621	0.989531	0.386042	1
AC007382.1	0	1	0	0	0	22.6196	0	0	0	0.0421925	0.914842	0.126095	1	0.825261	0.971621	0.989531	0.387201	1
PIBF1	0	0	1	0	0	0	14.6029	14.6029	0	0.410196	0.0687984	0.126403	1	0.825261	0.971621	0.989531	0.38784	1
AOC3	0	1	1	0	0	1.49898	22.2718	22.2718	0	0.727135	0.0429299	0.126724	1	0.825261	0.971621	0.989531	0.388502	1
CLLU1OS	0	1	0	0	0	22.4823	0	0	0	0.0424808	0.926032	0.127041	1	0.825261	0.971621	0.989531	0.389159	1
CD300LB	0	2	0	0	0	7.61869	0	0	0	0.0441556	0.815083	0.127048	1	0.825261	0.971621	0.989531	0.389172	1
C1orf50	0	1	0	0	0	22.4777	0	0	0	0.0424904	0.934476	0.12721	1	0.825261	0.971621	0.989531	0.389507	1
SH3TC1	0	1	0	1	0	1.20594	22.5624	22.5624	0	0.868778	0.0423121	0.127273	1	0.89027	0.971621	0.989531	0.389637	1
PRED57	0	1	0	0	0	22.4126	0	0	0	0.0426283	0.925861	0.127411	1	0.825261	0.971621	0.989531	0.389922	1
P2RX2	0	2	0	0	0	7.67118	0	0	0	0.0435716	0.86493	0.127889	1	0.825261	0.971621	0.989531	0.390904	1
BMS1	0	3	0	0	0	5.0902	0	0	0	0.0482172	0.712543	0.12835	1	0.825261	0.971621	0.989531	0.391851	1
PDS5B	0	0	1	0	0	0	10.1067	10.1067	0	0.27378	0.1036	0.128901	1	0.825261	0.971621	0.989531	0.392983	1
PIK3CG	1	4	0	0	0	4.05798	0	0	0	0.0479988	0.723961	0.129042	1	0.825261	0.971621	0.989531	0.39327	1
CNTN1	2	0	0	1	0	0	5.23284	5.23284	0	0.136644	0.206684	0.129099	1	0.825261	0.971621	0.989531	0.393386	1
SYTL4	0	1	0	1	0	2.13048	19.6762	19.6762	0	0.530265	0.0493087	0.129125	1	0.825261	0.971621	0.989531	0.39344	1
WRN	0	3	0	0	0	5.02701	0	0	0	0.049757	0.686476	0.129144	1	0.825261	0.971621	0.989531	0.393479	1
MEF2A	0	2	0	0	0	7.4676	0	0	0	0.045902	0.785118	0.129505	1	0.825261	0.971621	0.989531	0.394218	1
DHCR24	0	2	0	0	0	7.5759	0	0	0	0.0446402	0.84099	0.129514	1	0.825261	0.971621	0.989531	0.394237	1
FNDC1	2	7	0	0	0	2.90284	0	0	0	0.0559469	0.595072	0.129563	1	0.825261	0.971621	0.989531	0.394337	1
COL19A1	3	0	1	0	0	0	5.65157	5.65157	0	0.145522	0.188448	0.129572	1	0.825261	0.971621	0.989531	0.394355	1
USP28	0	1	1	0	0	2.77217	17.2328	17.2328	0	0.411007	0.0571848	0.1296	1	0.825261	0.971621	0.989531	0.394411	1
ZHX3	0	1	1	0	0	1.45669	21.7455	21.7455	0	0.744979	0.0440932	0.130168	1	0.825588	0.971621	0.989531	0.395572	1
FMNL1	1	3	0	0	0	4.96121	0	0	0	0.0468535	0.77064	0.13065	1	0.825261	0.971621	0.989531	0.396553	1
ATP11C	0	3	0	0	0	4.94946	0	0	0	0.0517356	0.663099	0.130807	1	0.825261	0.971621	0.989531	0.396873	1
IFLTD1	0	2	0	0	0	7.44547	0	0	0	0.0461664	0.796971	0.130871	1	0.825261	0.971621	0.989531	0.397002	1
FBXO40	1	3	0	0	0	4.91984	0	0	0	0.0478647	0.744803	0.131074	1	0.825261	0.971621	0.989531	0.397415	1
NKAP	1	2	0	0	0	7.19447	0	0	0	0.0465651	0.783159	0.13131	1	0.825261	0.971621	0.989531	0.397895	1
ANKS6	0	3	0	0	0	5.15677	0	0	0	0.0466619	0.797343	0.131563	1	0.825261	0.971621	0.989531	0.398408	1
SLC23A1	0	2	0	0	0	7.5081	0	0	0	0.0454242	0.845121	0.131622	1	0.825261	0.971621	0.989531	0.398528	1
MTTP	0	3	0	0	0	5.07847	0	0	0	0.0484982	0.745504	0.131957	1	0.825261	0.971621	0.989531	0.399207	1
APPL2	0	2	0	0	0	7.43206	0	0	0	0.0463275	0.80947	0.131989	1	0.825261	0.971621	0.989531	0.399272	1
SREK1IP1	0	1	0	0	0	21.4046	0	0	0	0.044879	0.886866	0.132131	1	0.825261	0.971621	0.989531	0.39956	1
SSX5	1	2	0	0	0	7.26962	0	0	0	0.0456339	0.842763	0.132212	1	0.825261	0.971621	0.989531	0.399723	1
BEND5	0	2	0	0	0	7.51776	0	0	0	0.0453112	0.867197	0.132276	1	0.825261	0.971621	0.989531	0.399853	1
IMPG1	0	2	1	0	0	3.14279	11.7939	11.7939	0	0.220105	0.0872838	0.132405	1	0.825261	0.971621	0.989531	0.400114	1
MXRA8	0	2	0	0	0	7.52022	0	0	0	0.0452826	0.87351	0.132446	1	0.825261	0.971621	0.989531	0.400195	1
H2AFV	0	1	0	0	0	21.5479	0	0	0	0.0445455	0.939701	0.132473	1	0.825261	0.971621	0.989531	0.40025	1
FKBP11	0	1	0	0	0	21.4308	0	0	0	0.0448178	0.914544	0.132685	1	0.825261	0.971621	0.989531	0.400679	1
MED28	0	1	0	0	0	21.3718	0	0	0	0.0449562	0.908067	0.132883	1	0.825261	0.971621	0.989531	0.401078	1
ALS2CR12	0	2	0	0	0	7.33753	0	0	0	0.0474875	0.781346	0.133018	1	0.825261	0.971621	0.989531	0.401351	1
LYRM9	0	1	0	0	0	21.2958	0	0	0	0.0451355	0.900875	0.133152	1	0.825261	0.971621	0.989531	0.401622	1
TRAPPC6B	0	1	0	0	0	21.2789	0	0	0	0.0451757	0.900766	0.133249	1	0.825261	0.971621	0.989531	0.401817	1
BMP7	0	3	0	0	0	5.14262	0	0	0	0.0469869	0.815559	0.133486	1	0.825261	0.971621	0.989531	0.402295	1
FABP3	0	1	0	0	0	21.3106	0	0	0	0.0451004	0.935663	0.133798	1	0.825261	0.971621	0.989531	0.402923	1
FPGS	0	2	0	0	0	7.43614	0	0	0	0.0462784	0.849365	0.133899	1	0.825261	0.971621	0.989531	0.403126	1
LYRM2	0	1	0	0	0	21.258	0	0	0	0.0452252	0.932052	0.134049	1	0.825261	0.971621	0.989531	0.403427	1
TMEM243	0	1	0	0	0	21.1869	0	0	0	0.0453949	0.922108	0.134285	1	0.825261	0.971621	0.989531	0.4039	1
IMPG2	0	3	0	0	0	4.99242	0	0	0	0.050627	0.721373	0.134603	1	0.825261	0.971621	0.989531	0.404539	1
VIPAS39	0	2	0	0	0	7.19881	0	0	0	0.0492682	0.747364	0.134695	1	0.825261	0.971621	0.989531	0.404723	1
DYNC1H1	0	6	0	0	0	3.24108	0	0	0	0.062297	0.574218	0.13476	1	0.825261	0.971621	0.989531	0.404853	1
GK	0	2	0	0	0	7.26981	0	0	0	0.0483449	0.77736	0.134766	1	0.825261	0.971621	0.989531	0.404866	1
MEF2C	0	2	0	0	0	7.34132	0	0	0	0.0474402	0.813088	0.134863	1	0.825261	0.971621	0.989531	0.40506	1
CSGALNACT2	1	2	0	0	0	7.0534	0	0	0	0.0483897	0.779818	0.135415	1	0.825261	0.971621	0.989531	0.406165	1
SOAT2	2	1	1	0	0	1.8725	18.4848	18.4848	0	0.589364	0.0510467	0.13592	1	0.825261	0.971621	0.989531	0.407174	1
MUSK	0	3	0	0	0	4.98379	0	0	0	0.0508472	0.731175	0.136024	1	0.825261	0.971621	0.989531	0.407382	1
MCTS1	0	1	0	0	0	20.7772	0	0	0	0.046397	0.899998	0.136258	1	0.825261	0.971621	0.989531	0.407848	1
MAU2	0	2	0	0	0	7.30417	0	0	0	0.0479071	0.823968	0.136584	1	0.825261	0.971621	0.989531	0.408498	1
VEZT	0	2	0	0	0	7.25673	0	0	0	0.048513	0.800177	0.136652	1	0.825261	0.971621	0.989531	0.408633	1
MC4R	0	2	0	0	0	7.39747	0	0	0	0.0467471	0.897534	0.136873	1	0.825261	0.971621	0.989531	0.409073	1
KIAA0825	0	3	0	0	0	4.93094	0	0	0	0.0522231	0.709022	0.136924	1	0.825261	0.971621	0.989531	0.409175	1
RALGPS1	0	2	0	0	0	7.17203	0	0	0	0.0496231	0.768886	0.137151	1	0.825261	0.971621	0.989531	0.409625	1
AKNAD1	0	2	0	0	0	7.23533	0	0	0	0.04879	0.802663	0.137461	1	0.825261	0.971621	0.989531	0.410242	1
UCKL1	0	2	0	0	0	7.33831	0	0	0	0.0474778	0.867208	0.137585	1	0.825261	0.971621	0.989531	0.410488	1
NRP1	0	1	1	0	0	1.78114	19.5884	19.5884	0	0.62525	0.0495557	0.13763	1	0.825261	0.971621	0.989531	0.410576	1
MED13L	1	3	1	0	0	2.6149	10.7756	10.7756	0	0.210122	0.0946097	0.137642	1	0.825261	0.971621	0.989531	0.4106	1
CUL1	0	1	0	1	0	2.72209	16.3048	16.3048	0	0.418498	0.0608325	0.137654	1	0.825261	0.971621	0.989531	0.410623	1
IBA57-AS1	0	1	0	0	0	20.6932	0	0	0	0.0466075	0.948756	0.137756	1	0.825261	0.971621	0.989531	0.410825	1
KRTAP2-4	0	1	0	0	0	20.7001	0	0	0	0.0465901	0.959214	0.13784	1	0.825261	0.971998	0.989531	0.410992	1
F8	1	5	1	0	0	2.93427	5.62363	5.62363	0	0.0936156	0.193487	0.137893	1	0.825261	0.971621	0.989531	0.411097	1
RNF122	0	1	0	0	0	20.4598	0	0	0	0.0472024	0.889117	0.137938	1	0.825261	0.971621	0.989531	0.411187	1
TEAD3	0	2	0	0	0	7.23199	0	0	0	0.0488335	0.819012	0.138527	1	0.825261	0.971621	0.989531	0.412352	1
KIRREL3	0	3	0	0	0	4.9894	0	0	0	0.050704	0.765938	0.138722	1	0.825261	0.971621	0.989531	0.412737	1
EHBP1	0	3	0	0	0	4.81909	0	0	0	0.0552998	0.667686	0.138921	1	0.825261	0.971621	0.989531	0.413131	1
GATA4	0	3	0	0	0	5.02933	0	0	0	0.0496993	0.806744	0.139377	1	0.825261	0.971621	0.989531	0.414029	1
FIG4	0	1	1	0	0	2.36159	17.2325	17.2325	0	0.48075	0.0571862	0.13996	1	0.825261	0.971621	0.989531	0.415178	1
NOP2	0	2	0	0	0	7.13512	0	0	0	0.0501185	0.793876	0.140036	1	0.825261	0.971621	0.989531	0.415327	1
CCL13	0	1	0	0	0	20.2818	0	0	0	0.0476657	0.928622	0.140048	1	0.825261	0.971621	0.989531	0.415351	1
C5orf55	0	1	0	0	0	20.2474	0	0	0	0.0477563	0.9394	0.140465	1	0.825261	0.971621	0.989531	0.416168	1
MAF	0	2	0	0	0	7.2846	0	0	0	0.0481557	0.91194	0.140757	1	0.825261	0.971621	0.989531	0.416742	1
C2orf15	0	1	0	0	0	20.0991	0	0	0	0.0481503	0.916122	0.14098	1	0.825261	0.971621	0.989531	0.417179	1
RP1L1	5	10	0	0	0	2.27155	0	0	0	0.0745349	0.471593	0.141263	1	0.825261	0.971621	0.989531	0.417733	1
LMCD1	0	2	0	0	0	7.17409	0	0	0	0.0495956	0.836812	0.141307	1	0.825261	0.971621	0.989531	0.417819	1
PVRL2	0	2	0	0	0	7.14403	0	0	0	0.0499982	0.825189	0.141646	1	0.825261	0.971621	0.989531	0.418482	1
AASS	0	3	0	0	0	4.9133	0	0	0	0.0526934	0.747538	0.141685	1	0.825261	0.971621	0.989531	0.418558	1
KAL1	0	0	1	0	0	0	7.99094	7.99094	0	0.239401	0.134263	0.141763	1	0.825261	0.971621	0.989531	0.418711	1
MSLNL	1	4	0	0	0	3.94919	0	0	0	0.0520852	0.764889	0.141902	1	0.825261	0.971621	0.989531	0.418983	1
NAMPTL	1	2	0	0	0	6.96536	0	0	0	0.0495818	0.845962	0.141921	1	0.825261	0.971621	0.989531	0.419019	1
FCRL1	0	2	0	0	0	7.13619	0	0	0	0.0501039	0.828094	0.142057	1	0.825261	0.971621	0.989531	0.419286	1
C11orf45	0	1	0	0	0	19.9845	0	0	0	0.0484591	0.943056	0.142258	1	0.825261	0.971621	0.989531	0.419678	1
CEP68	0	2	0	0	0	7.19073	0	0	0	0.0493748	0.873372	0.142443	1	0.825261	0.971621	0.989531	0.420037	1
ZNF608	1	1	1	0	0	1.26964	19.5896	19.5896	0	0.831399	0.0485315	0.14255	1	0.862615	0.971621	0.989531	0.420247	1
LTN1	0	1	1	0	0	1.958	18.2666	18.2666	0	0.573637	0.0535808	0.142665	1	0.825261	0.971621	0.989531	0.420471	1
CDR2L	0	2	0	0	0	7.19165	0	0	0	0.0493627	0.880085	0.142673	1	0.825261	0.971621	0.989531	0.420486	1
AC018445.1	0	1	0	0	0	19.8993	0	0	0	0.0486911	0.942479	0.142821	1	0.825261	0.971621	0.989531	0.420774	1
PDGFRA	0	2	1	0	0	2.69744	12.861	12.861	0	0.281796	0.0792633	0.143061	1	0.825261	0.971621	0.989531	0.421241	1
ATXN7L3B	0	1	0	0	0	19.8832	0	0	0	0.0487352	0.952315	0.143072	1	0.825261	0.971621	0.989531	0.421262	1
TSACC	0	1	0	0	0	19.7992	0	0	0	0.0489664	0.924881	0.143176	1	0.825261	0.971621	0.989531	0.421465	1
ZFC3H1	0	3	0	0	0	4.78077	0	0	0	0.056408	0.68495	0.143347	1	0.825261	0.971621	0.989531	0.421796	1
SYNDIG1	0	2	0	0	0	7.17578	0	0	0	0.0495732	0.88645	0.143418	1	0.825261	0.971621	0.989531	0.421935	1
PPIL3	0	1	0	0	0	19.562	0	0	0	0.0496306	0.881424	0.143628	1	0.825261	0.971621	0.989531	0.422342	1
TNFRSF13B	0	2	0	0	0	7.1112	0	0	0	0.0504433	0.847637	0.143877	1	0.825261	0.971621	0.989531	0.422825	1
C15orf59	0	2	0	0	0	7.11547	0	0	0	0.0503851	0.85339	0.144012	1	0.825261	0.971621	0.989531	0.423088	1
ENPEP	0	3	0	0	0	4.81656	0	0	0	0.055372	0.711797	0.144125	1	0.825261	0.971621	0.989531	0.423305	1
TACC1	0	2	0	0	0	7.01434	0	0	0	0.0517907	0.807421	0.144827	1	0.825261	0.971621	0.989531	0.424665	1
KCNA3	0	2	0	0	0	7.13419	0	0	0	0.050131	0.889938	0.144895	1	0.825261	0.971621	0.989531	0.424795	1
TRPC3	1	4	0	0	0	3.86352	0	0	0	0.0556067	0.715239	0.145155	1	0.825261	0.971621	0.989531	0.425298	1
OR1E2	0	2	0	0	0	7.08039	0	0	0	0.0508663	0.85348	0.145169	1	0.825261	0.971621	0.989531	0.425325	1
CATSPER2	0	2	0	0	0	6.99403	0	0	0	0.05208	0.804647	0.145328	1	0.825261	0.971621	0.989531	0.425632	1
SOX8	0	2	0	0	0	7.13368	0	0	0	0.0501379	0.908939	0.145519	1	0.825261	0.971621	0.989531	0.426	1
C20orf24	0	1	0	0	0	19.3367	0	0	0	0.0502774	0.903349	0.145862	1	0.825261	0.971621	0.989531	0.426661	1
ARHGEF3	0	2	0	0	0	6.96015	0	0	0	0.0525676	0.79644	0.145927	1	0.825261	0.971621	0.989531	0.426785	1
FAM178B	0	1	1	0	0	1.97721	17.7621	17.7621	0	0.568493	0.0552843	0.145936	1	0.825261	0.971621	0.989531	0.426803	1
GPR179	0	5	0	0	0	3.49967	0	0	0	0.0613687	0.645845	0.146233	1	0.825261	0.971621	0.989531	0.427374	1
NAA25	0	2	0	0	0	6.86502	0	0	0	0.0539732	0.758428	0.146332	1	0.825261	0.971621	0.989531	0.427563	1
POFUT2	1	2	0	0	0	6.82887	0	0	0	0.0515163	0.849353	0.146709	1	0.825261	0.971621	0.989531	0.428289	1
L1CAM	3	0	0	0	0	0	0	0	0	0.059121	0.552894	0.146751	1	0.825261	0.971621	0.989531	0.428368	1
CREBL2	0	1	0	0	0	19.0651	0	0	0	0.0510788	0.887044	0.147319	1	0.825261	0.971621	0.989531	0.429458	1
OARD1	0	1	0	0	0	18.9288	0	0	0	0.05149	0.86174	0.147395	1	0.825261	0.971621	0.989531	0.429604	1
PITPNM1	2	1	0	1	0	1.14462	18.7067	18.7067	0	0.901808	0.0503691	0.147405	1	0.915525	0.971621	0.989531	0.429621	1
TMEM50B	0	1	0	0	0	19.102	0	0	0	0.0509685	0.902655	0.147521	1	0.825261	0.971621	0.989531	0.429845	1
ARX	0	3	0	0	0	4.93385	0	0	0	0.0521461	0.848163	0.147651	1	0.825261	0.971621	0.989531	0.430094	1
LPL	0	2	0	0	0	6.93944	0	0	0	0.052869	0.81503	0.147825	1	0.825261	0.971621	0.989531	0.430426	1
LIN7C	0	1	0	0	0	19.0406	0	0	0	0.0511523	0.902556	0.147964	1	0.825261	0.971621	0.989531	0.430692	1
GALNT3	0	2	0	0	0	6.90499	0	0	0	0.053376	0.800599	0.148083	1	0.825261	0.971621	0.989531	0.430919	1
S100A16	0	1	0	0	0	19.1311	0	0	0	0.0508819	0.944643	0.148226	1	0.825261	0.971621	0.989531	0.431191	1
AMDHD1	0	2	0	0	0	6.97763	0	0	0	0.0523152	0.849499	0.14843	1	0.825261	0.971621	0.989531	0.431582	1
NAT8L	0	2	0	0	0	7.04602	0	0	0	0.0513443	0.912267	0.148544	1	0.825261	0.971621	0.989531	0.4318	1
PPP4R4	0	0	0	1	0	0	8.99886	8.99886	0	0.288089	0.117795	0.149028	1	0.825261	0.971621	0.989531	0.43272	1
AC112721.1	0	1	0	0	0	19.012	0	0	0	0.0512384	0.953448	0.149223	1	0.825261	0.971621	0.989531	0.433093	1
MOB1A	0	1	0	0	0	18.8861	0	0	0	0.0516203	0.920543	0.149556	1	0.825261	0.971621	0.989531	0.433724	1
C15orf62	0	1	0	0	0	18.8911	0	0	0	0.0516051	0.924898	0.149616	1	0.825261	0.971621	0.989531	0.433839	1
ZNF716	2	1	1	0	0	1.46949	17.9043	17.9043	0	0.733042	0.0529039	0.149818	1	0.825261	0.971621	0.989531	0.434222	1
TRPC6	0	1	0	1	0	1.58333	18.4321	18.4321	0	0.693728	0.0530433	0.149839	1	0.825261	0.971621	0.989531	0.434262	1
IGSF11	0	2	0	0	0	6.83024	0	0	0	0.0545008	0.790656	0.149997	1	0.825261	0.971621	0.989531	0.434562	1
WDR59	1	3	0	0	0	4.58168	0	0	0	0.0573049	0.71983	0.150047	1	0.825261	0.971621	0.989531	0.434658	1
RNF165	0	2	0	0	0	6.83945	0	0	0	0.0543603	0.798646	0.15023	1	0.825261	0.971621	0.989531	0.435004	1
SLCO1B7	0	3	0	0	0	4.70888	0	0	0	0.0585666	0.70679	0.150492	1	0.825261	0.971621	0.989531	0.4355	1
ZFP1	2	1	1	0	0	1.89328	16.4809	16.4809	0	0.583334	0.0580457	0.150643	1	0.825261	0.971621	0.989531	0.435787	1
STARD9	2	6	0	0	0	2.86769	0	0	0	0.0723397	0.540386	0.15095	1	0.825261	0.971621	0.989531	0.436366	1
KRTAP2-3	0	1	0	0	0	18.7568	0	0	0	0.0520181	0.957151	0.151169	1	0.825261	0.971621	0.989531	0.436782	1
PTPN13	2	0	0	0	0	0	0	0	0	0.0650955	0.484852	0.151382	1	0.825261	0.971621	0.989531	0.437183	1
ABCC12	1	4	0	1	0	2.75177	7.25731	7.25731	0	0.143394	0.146492	0.151543	1	0.825261	0.971621	0.989531	0.437487	1
GPATCH8	0	3	0	0	0	4.7266	0	0	0	0.0580249	0.727244	0.151547	1	0.825261	0.971621	0.989531	0.437496	1
OR10A6	1	1	1	0	0	2.15618	15.8679	15.8679	0	0.519238	0.0614327	0.151717	1	0.825261	0.971621	0.989531	0.437816	1
PBX1	0	2	0	0	0	6.82616	0	0	0	0.0545631	0.814686	0.151754	1	0.825261	0.971621	0.989531	0.437885	1
GIPR	0	2	0	0	0	6.88235	0	0	0	0.0537132	0.850225	0.151777	1	0.825261	0.971621	0.989531	0.437929	1
TBX20	0	2	0	0	0	6.8189	0	0	0	0.0546743	0.814537	0.152003	1	0.825261	0.971621	0.989531	0.438354	1
PPP1R13L	0	3	0	0	0	4.83146	0	0	0	0.0549481	0.812889	0.15205	1	0.825261	0.971621	0.989531	0.438442	1
RNASEK	0	1	0	0	0	18.5552	0	0	0	0.0526502	0.938548	0.152419	1	0.825261	0.971621	0.989531	0.439139	1
NRARP	1	1	0	0	0	18.252	0	0	0	0.0525287	0.964521	0.1525	1	0.825261	0.972345	0.989531	0.43929	1
GABRG2	1	3	0	0	0	4.51889	0	0	0	0.0593186	0.703196	0.152665	1	0.825261	0.971621	0.989531	0.4396	1
FAM120C	0	3	0	0	0	4.73161	0	0	0	0.0578728	0.744537	0.152966	1	0.825261	0.971621	0.989531	0.440165	1
PROL1	1	2	0	0	0	6.58914	0	0	0	0.0551907	0.807635	0.15307	1	0.825261	0.971621	0.989531	0.44036	1
SETX	0	4	0	0	0	3.83303	0	0	0	0.0641229	0.648536	0.153202	1	0.825261	0.971621	0.989531	0.440608	1
PRKCB	1	3	0	0	0	4.57836	0	0	0	0.0574091	0.750725	0.153219	1	0.825261	0.971621	0.989531	0.44064	1
ZNF821	1	2	0	0	0	6.58291	0	0	0	0.0552912	0.807629	0.153302	1	0.825261	0.971621	0.989531	0.440796	1
CTD-3203P2.2	0	1	0	0	0	18.3925	0	0	0	0.053171	0.928351	0.153478	1	0.825261	0.971621	0.989531	0.441126	1
CSMD3	1	8	0	0	0	2.37456	0	0	0	0.118203	0.360876	0.153792	1	0.825261	0.971621	0.989531	0.441714	1
GCFC2	0	2	0	0	0	6.72165	0	0	0	0.0561972	0.793123	0.154065	1	0.825261	0.971621	0.989531	0.442225	1
CELSR2	1	5	1	0	0	2.4216	8.18185	8.18185	0	0.165016	0.128375	0.154517	1	0.825261	0.971621	0.989531	0.44307	1
CDKN2C	0	1	0	0	0	18.2798	0	0	0	0.0535376	0.936512	0.154525	1	0.825261	0.971621	0.989531	0.443085	1
ABCC10	0	1	1	0	0	1.41629	18.1557	18.1557	0	0.762761	0.0539466	0.154703	1	0.829618	0.971621	0.989531	0.443416	1
INF2	0	3	0	0	0	4.75178	0	0	0	0.0572657	0.781716	0.154976	1	0.825261	0.971621	0.989531	0.443927	1
PCNX	0	4	0	0	0	3.7659	0	0	0	0.0674529	0.621155	0.155331	1	0.825261	0.971621	0.989531	0.444587	1
PPP3R1	0	1	0	0	0	18.0002	0	0	0	0.0544676	0.903821	0.155975	1	0.825261	0.971621	0.989531	0.445786	1
NLGN4X	3	0	0	0	0	0	0	0	0	0.0598213	0.639973	0.156143	1	0.825261	0.971621	0.989531	0.446099	1
MUC16	11	15	1	0	1	0.642668	0.779188	0.779188	1.89746	0.225666	0.801996	0.479983	0.326188	0.825261	0.971621	0.989531	0.44688	1
ZFAT	1	1	1	0	0	1.10396	17.7246	17.7246	0	0.928584	0.0542806	0.156631	1	0.937544	0.971621	0.989531	0.447003	1
MCEE	0	1	0	0	0	17.9911	0	0	0	0.0544985	0.931736	0.156742	1	0.825261	0.971621	0.989531	0.447209	1
OR6C75	0	2	0	0	0	6.78564	0	0	0	0.0551883	0.88616	0.156878	1	0.825261	0.971621	0.989531	0.44746	1
CHST11	1	2	0	0	0	6.56151	0	0	0	0.0556387	0.85974	0.156954	1	0.825261	0.971621	0.989531	0.447603	1
GGT2	0	2	0	0	0	6.75899	0	0	0	0.0556054	0.866731	0.157036	1	0.825261	0.971621	0.989531	0.447753	1
VWA5A	1	1	1	0	0	1.63119	16.8995	16.8995	0	0.671616	0.0572538	0.157244	1	0.825261	0.971621	0.989531	0.448139	1
ZNF713	0	2	0	0	0	6.68828	0	0	0	0.0567341	0.822632	0.157282	1	0.825261	0.971621	0.989531	0.448209	1
PPY	0	1	0	0	0	17.8981	0	0	0	0.0548149	0.93546	0.157575	1	0.825261	0.971621	0.989531	0.448751	1
PSME2	0	1	0	0	0	17.79	0	0	0	0.0551874	0.900378	0.15759	1	0.825261	0.971621	0.989531	0.448778	1
PKD1	1	0	0	0	0	0	0	0	0	0.0582343	0.700478	0.157842	1	0.825261	0.971621	0.989531	0.449243	1
CLCA4	0	3	0	0	0	4.65214	0	0	0	0.0603471	0.740519	0.157992	1	0.825261	0.971621	0.989531	0.449521	1
LIMA1	1	2	0	0	0	6.40513	0	0	0	0.0582764	0.776961	0.157994	1	0.825261	0.971621	0.989531	0.449524	1
AL391421.1	0	1	0	0	0	17.7835	0	0	0	0.0552101	0.938096	0.158573	1	0.825261	0.971621	0.989531	0.450591	1
BTBD11	0	4	0	0	0	3.91282	0	0	0	0.0604224	0.753575	0.158805	1	0.825261	0.971621	0.989531	0.451019	1
CLSTN2	0	4	0	0	0	3.87184	0	0	0	0.0622894	0.717512	0.158811	1	0.825261	0.971621	0.989531	0.45103	1
SPRYD7	0	1	0	0	0	17.6122	0	0	0	0.0558102	0.900912	0.159087	1	0.825261	0.971621	0.989531	0.451537	1
CHD5	1	0	0	0	0	0	0	0	0	0.0632487	0.577497	0.159265	1	0.825261	0.971621	0.989531	0.451864	1
CTNNBL1	0	2	0	0	0	6.53617	0	0	0	0.0592783	0.776829	0.159795	1	0.825261	0.971621	0.989531	0.452837	1
RBAK-RBAKDN	0	2	0	0	0	6.65936	0	0	0	0.0572053	0.852874	0.160104	1	0.825261	0.971621	0.989531	0.453404	1
SLC50A1	0	1	0	0	0	17.5256	0	0	0	0.0561185	0.91759	0.160286	1	0.825261	0.971621	0.989531	0.453737	1
USP33	0	2	0	0	0	6.48305	0	0	0	0.0602061	0.762651	0.16067	1	0.825261	0.971621	0.989531	0.454439	1
TLE4	1	1	1	0	0	1.84853	15.8696	15.8696	0	0.59983	0.0614253	0.160714	1	0.825261	0.971621	0.989531	0.454521	1
KIAA1456	0	2	0	0	0	6.63602	0	0	0	0.05759	0.848415	0.160763	1	0.825261	0.971621	0.989531	0.45461	1
KCTD3	0	2	0	0	0	6.47877	0	0	0	0.0602817	0.763124	0.160879	1	0.825261	0.971621	0.989531	0.454821	1
CUL3	0	2	0	0	0	6.54617	0	0	0	0.059106	0.797521	0.161006	1	0.825261	0.971621	0.989531	0.455053	1
APCDD1	0	2	0	0	0	6.64172	0	0	0	0.0574956	0.860833	0.161185	1	0.825261	0.971621	0.989531	0.45538	1
COMMD7	0	1	0	0	0	17.3007	0	0	0	0.0569343	0.890818	0.161421	1	0.825261	0.971621	0.989531	0.455811	1
GREB1	1	5	0	1	0	2.35924	8.22111	8.22111	0	0.177413	0.127699	0.161511	1	0.825261	0.971621	0.989531	0.455976	1
AKT2	0	2	0	0	0	6.59436	0	0	0	0.0582857	0.837625	0.161769	1	0.825261	0.971621	0.989531	0.456446	1
FGF12	0	2	0	0	0	6.5707	0	0	0	0.0586864	0.833886	0.162472	1	0.825261	0.971621	0.989531	0.457724	1
CCR4	0	2	0	0	0	6.62878	0	0	0	0.0577099	0.878059	0.162485	1	0.825261	0.971621	0.989531	0.457748	1
CXXC1	0	2	0	0	0	6.58433	0	0	0	0.0584551	0.847294	0.162708	1	0.825261	0.971621	0.989531	0.458153	1
SYT16	1	3	0	0	0	4.4122	0	0	0	0.0629576	0.725181	0.162857	1	0.825261	0.971621	0.989531	0.458422	1
MTMR8	1	3	0	0	0	4.42356	0	0	0	0.0625567	0.733751	0.162887	1	0.825261	0.971621	0.989531	0.458478	1
MBOAT7	1	2	0	0	0	6.42458	0	0	0	0.0579385	0.873016	0.16294	1	0.825261	0.971621	0.989531	0.458575	1
MUT	0	2	0	0	0	6.46233	0	0	0	0.0605737	0.785652	0.163406	1	0.825261	0.971621	0.989531	0.459419	1
PLXNA3	2	0	0	0	0	0	0	0	0	0.0639585	0.616865	0.163467	1	0.825261	0.971621	0.989531	0.459529	1
CCDC146	0	1	1	0	0	2.1879	15.0583	15.0583	0	0.517122	0.0664808	0.163593	1	0.825261	0.971621	0.989531	0.459758	1
TCF12	0	2	0	0	0	6.46397	0	0	0	0.0605445	0.793905	0.163982	1	0.825261	0.971621	0.989531	0.460461	1
PTGIR	1	2	0	0	0	6.39861	0	0	0	0.0583904	0.877105	0.164171	1	0.825261	0.971621	0.989531	0.460802	1
EFCAB12	0	2	0	0	0	6.49613	0	0	0	0.0599756	0.815317	0.164237	1	0.825261	0.971621	0.989531	0.460921	1
NR6A1	0	2	0	0	0	6.47171	0	0	0	0.0604069	0.802664	0.164325	1	0.825261	0.971621	0.989531	0.461081	1
SSR3	0	1	0	0	0	16.9921	0	0	0	0.0580908	0.907044	0.164665	1	0.825261	0.971621	0.989531	0.461694	1
FBXO43	1	2	0	0	0	6.32637	0	0	0	0.0596743	0.834129	0.165006	1	0.825261	0.971621	0.989531	0.46231	1
MYO1F	0	3	0	0	0	4.52348	0	0	0	0.0646542	0.721585	0.165186	1	0.825261	0.971621	0.989531	0.462634	1
WSCD2	2	3	0	1	0	2.25617	10.1703	10.1703	0	0.273795	0.099524	0.165465	1	0.825261	0.971621	0.989531	0.463137	1
BRDT	1	3	0	0	0	4.32209	0	0	0	0.066261	0.690211	0.165796	1	0.825261	0.971621	0.989531	0.463731	1
UBE2V2	0	1	0	0	0	16.9091	0	0	0	0.0584095	0.927619	0.165958	1	0.825261	0.971621	0.989531	0.464023	1
HTR2A	0	2	0	0	0	6.51735	0	0	0	0.0596047	0.859393	0.166011	1	0.825261	0.971621	0.989531	0.464117	1
CNTNAP1	1	1	1	0	0	1.44016	16.3481	16.3481	0	0.74851	0.0594183	0.166375	1	0.825733	0.971621	0.989531	0.464771	1
BAZ1A	1	3	0	0	0	4.23513	0	0	0	0.0696661	0.643959	0.166376	1	0.825261	0.971621	0.989531	0.464773	1
PTPRM	0	3	1	0	0	2.86945	8.16048	8.16048	0	0.183454	0.131199	0.16654	1	0.825261	0.971621	0.989531	0.465067	1
ITPKA	0	2	0	0	0	6.51753	0	0	0	0.0596015	0.880051	0.166987	1	0.825261	0.971621	0.989531	0.465867	1
C8orf12	0	1	0	0	0	16.716	0	0	0	0.0591635	0.90623	0.167162	1	0.825261	0.971621	0.989531	0.46618	1
LMBRD2	0	2	0	0	0	6.32114	0	0	0	0.0631682	0.76405	0.167331	1	0.825261	0.971621	0.989531	0.466482	1
CCDC179	0	1	0	0	0	16.6465	0	0	0	0.0594397	0.900192	0.16762	1	0.825261	0.971621	0.989531	0.466999	1
LINC01118	0	1	0	0	0	16.6355	0	0	0	0.0594836	0.903923	0.167841	1	0.825261	0.971621	0.989531	0.467394	1
TIAM2	0	2	0	1	0	2.36508	12.13	12.13	0	0.345287	0.0845981	0.169133	1	0.825261	0.971621	0.989531	0.469693	1
KLHL32	2	3	0	0	0	4.2276	0	0	0	0.0657355	0.727015	0.169612	1	0.825261	0.971621	0.989531	0.470544	1
CCDC13	0	1	1	0	0	1.80932	15.5374	15.5374	0	0.616476	0.0641972	0.169813	1	0.825261	0.971621	0.989531	0.470901	1
HAUS2	0	1	0	0	0	16.4053	0	0	0	0.0604167	0.902468	0.169976	1	0.825261	0.971621	0.989531	0.47119	1
CCNC	0	1	0	0	0	16.3332	0	0	0	0.0607145	0.889079	0.17021	1	0.825261	0.971621	0.989531	0.471604	1
CCDC42	1	2	0	0	0	6.18553	0	0	0	0.0622991	0.824112	0.170387	1	0.825261	0.971621	0.989531	0.471917	1
EPHA7	0	2	0	0	0	6.29356	0	0	0	0.063694	0.789522	0.170672	1	0.825261	0.971621	0.989531	0.472423	1
SEC23IP	0	2	0	0	0	6.2796	0	0	0	0.0639625	0.785019	0.170898	1	0.825261	0.971621	0.989531	0.472821	1
PIK3C3	0	2	0	0	0	6.25796	0	0	0	0.064382	0.77977	0.171381	1	0.825261	0.971621	0.989531	0.473675	1
PINLYP	0	1	0	0	0	16.3197	0	0	0	0.0607704	0.932611	0.17162	1	0.825261	0.971621	0.989531	0.474096	1
OR10G6	0	3	0	0	0	4.56328	0	0	0	0.0632803	0.821675	0.171672	1	0.825261	0.971621	0.989531	0.474186	1
DOK2	0	2	0	0	0	6.36814	0	0	0	0.0622868	0.853578	0.171866	1	0.825261	0.971621	0.989531	0.47453	1
KRT84	0	3	0	0	0	4.53433	0	0	0	0.0642759	0.801777	0.172341	1	0.825261	0.971621	0.989531	0.475366	1
DLG5	0	2	0	1	0	1.71831	14.9287	14.9287	0	0.542863	0.0671253	0.172414	1	0.825261	0.971621	0.989531	0.475493	1
COPB1	0	2	0	0	0	6.21803	0	0	0	0.0651666	0.772436	0.172463	1	0.825261	0.971621	0.989531	0.47558	1
CHMP6	0	1	0	0	0	16.1619	0	0	0	0.0614335	0.907547	0.172503	1	0.825261	0.971621	0.989531	0.47565	1
GPR64	1	2	1	0	0	2.32612	11.3248	11.3248	0	0.343939	0.0895181	0.172724	1	0.825261	0.971621	0.989531	0.476038	1
TRMT2B	1	2	0	0	0	6.00489	0	0	0	0.0659189	0.755946	0.173139	1	0.825261	0.971621	0.989531	0.476767	1
NPM3	0	1	0	0	0	16.1552	0	0	0	0.0614622	0.929831	0.173173	1	0.825261	0.971621	0.989531	0.476826	1
ZNF142	1	1	1	0	0	1.04184	15.8046	15.8046	0	0.97017	0.0617079	0.17343	1	0.973222	0.971621	0.989531	0.477276	1
OOEP	0	2	0	0	0	6.23957	0	0	0	0.0647415	0.801221	0.173925	1	0.825261	0.971621	0.989531	0.478143	1
GATA3	0	2	0	0	0	6.32072	0	0	0	0.0631763	0.859018	0.174194	1	0.825261	0.971621	0.989531	0.478614	1
BRINP1	1	1	1	0	0	0.753102	14.2835	14.2835	0	0.788517	0.0690976	0.174311	1	0.838519	0.971621	0.989531	0.478818	1
PTPRU	0	2	1	0	0	1.83699	14.2022	14.2022	0	0.496429	0.0709673	0.174476	1	0.825261	0.971621	0.989531	0.479105	1
ATP2B3	0	5	0	0	0	3.33001	0	0	0	0.0719163	0.692446	0.174559	1	0.825261	0.971621	0.989531	0.479251	1
PEX5L	1	1	1	0	0	1.63581	15.0779	15.0779	0	0.669931	0.0650418	0.174582	1	0.825261	0.971621	0.989531	0.479291	1
SARNP	0	1	0	0	0	15.7879	0	0	0	0.0630609	0.868187	0.174774	1	0.825261	0.971621	0.989531	0.479625	1
ANKFN1	0	2	1	0	0	2.06452	13.0971	13.0971	0	0.421734	0.0776738	0.174822	1	0.825261	0.971621	0.989531	0.479708	1
AC006547.14	0	1	0	0	0	15.9702	0	0	0	0.0622577	0.923171	0.174862	1	0.825261	0.971621	0.989531	0.479778	1
TRPM3	1	0	0	0	0	0	0	0	0	0.072075	0.559199	0.174923	1	0.825261	0.971621	0.989531	0.479886	1
PCDHB7	1	5	0	0	0	3.23097	0	0	0	0.0689554	0.732613	0.175173	1	0.825261	0.971621	0.989531	0.480321	1
ZDBF2	1	4	1	0	0	2.25929	9.02745	9.02745	0	0.233723	0.11515	0.175221	1	0.825261	0.971621	0.989531	0.480404	1
OR14K1	0	2	0	0	0	6.27181	0	0	0	0.0641131	0.854194	0.17606	1	0.825261	0.971621	0.989531	0.481863	1
C1orf21	0	1	0	0	0	15.7898	0	0	0	0.0630525	0.903372	0.176122	1	0.825261	0.971621	0.989531	0.481971	1
TARSL2	0	2	0	0	0	6.15385	0	0	0	0.0664574	0.786969	0.176556	1	0.825261	0.971621	0.989531	0.482724	1
HINT3	0	1	0	0	0	15.8229	0	0	0	0.0629051	0.931314	0.176565	1	0.825261	0.971621	0.989531	0.482741	1
C17orf70	0	2	0	0	0	6.26746	0	0	0	0.0641974	0.86189	0.176674	1	0.825261	0.971621	0.989531	0.48293	1
ABCA9	1	4	0	0	0	3.36375	0	0	0	0.0831119	0.571669	0.176944	1	0.825261	0.971621	0.989531	0.483398	1
HERC1	0	0	0	0	0	0	0	0	0	0.0769215	0.488594	0.176974	1	0.825261	0.971621	0.989531	0.483448	1
SLC23A2	0	2	0	0	0	6.17605	0	0	0	0.0660068	0.805207	0.177039	1	0.825261	0.971621	0.989531	0.483562	1
OLFM1	2	3	0	0	0	4.20439	0	0	0	0.0666441	0.787182	0.177227	1	0.825261	0.971621	0.989531	0.483886	1
MRPL18	0	1	0	0	0	15.6546	0	0	0	0.0636607	0.898571	0.177362	1	0.825261	0.971621	0.989531	0.48412	1
TPO	2	0	0	0	0	0	0	0	0	0.0703333	0.626813	0.177504	1	0.825261	0.971621	0.989531	0.484367	1
PSD2	2	4	0	0	0	3.44007	0	0	0	0.0718517	0.693223	0.177674	1	0.825261	0.971621	0.989531	0.48466	1
SHANK3	1	5	0	0	0	3.19499	0	0	0	0.0715007	0.710786	0.177697	1	0.825261	0.971621	0.989531	0.484699	1
KAZN	0	3	0	0	0	4.4211	0	0	0	0.0683718	0.765042	0.177889	1	0.825261	0.971621	0.989531	0.485032	1
CDC20B	0	2	0	0	0	6.14939	0	0	0	0.0665485	0.801345	0.177935	1	0.825261	0.971621	0.989531	0.48511	1
AGMO	0	2	0	0	0	6.08058	0	0	0	0.0679769	0.767415	0.178114	1	0.825261	0.971621	0.989531	0.48542	1
GALR3	1	2	0	0	0	6.09037	0	0	0	0.0641688	0.89533	0.178287	1	0.825261	0.971621	0.989531	0.485718	1
MLLT1	0	2	0	0	0	6.20855	0	0	0	0.065355	0.84549	0.178358	1	0.825261	0.971621	0.989531	0.485841	1
CEP112	1	3	0	0	0	4.03705	0	0	0	0.0783188	0.615175	0.178363	1	0.825261	0.971621	0.989531	0.485849	1
STK3	1	2	0	0	0	5.91993	0	0	0	0.0677281	0.77653	0.178905	1	0.825261	0.971621	0.989531	0.486782	1
ORMDL2	0	1	0	0	0	15.5361	0	0	0	0.0642032	0.910995	0.179018	1	0.825261	0.971621	0.989531	0.486976	1
H3F3B	0	1	0	0	0	15.5587	0	0	0	0.0640989	0.932338	0.179353	1	0.825261	0.971621	0.989531	0.487554	1
KIAA1033	0	2	0	0	0	5.96705	0	0	0	0.0704333	0.728957	0.179365	1	0.825261	0.971621	0.989531	0.487574	1
FAM177B	0	1	0	0	0	15.285	0	0	0	0.0653814	0.854731	0.179415	1	0.825261	0.971621	0.989531	0.487659	1
STARD8	1	5	0	0	0	3.12007	0	0	0	0.0771625	0.648333	0.179464	1	0.825261	0.971621	0.989531	0.487744	1
SLC8B1	0	2	0	0	0	6.14248	0	0	0	0.0666898	0.818944	0.17958	1	0.825261	0.971621	0.989531	0.487944	1
PCDHAC2	1	1	1	0	0	0.799295	14.185	14.185	0	0.833248	0.0696334	0.179805	1	0.863998	0.971621	0.989531	0.488329	1
RAPGEF4	0	3	0	0	0	4.19232	0	0	0	0.0777449	0.641739	0.180135	1	0.825261	0.971621	0.989531	0.488894	1
COG1	0	2	0	0	0	6.13375	0	0	0	0.0668693	0.824793	0.180396	1	0.825261	0.971621	0.989531	0.489342	1
MRPL30	0	1	0	0	0	15.3994	0	0	0	0.0648397	0.910661	0.180471	1	0.825261	0.971621	0.989531	0.489471	1
PRSS23	0	2	0	0	0	6.08074	0	0	0	0.0679736	0.794397	0.180502	1	0.825261	0.971621	0.989531	0.489524	1
MAGI1	2	0	0	0	0	0	0	0	0	0.0755194	0.561545	0.180746	1	0.825261	0.971621	0.989531	0.489942	1
POU4F3	0	2	0	0	0	6.13803	0	0	0	0.0667813	0.846798	0.181644	1	0.825261	0.971621	0.989531	0.491475	1
PTPRD	1	0	0	0	0	0	0	0	0	0.0756767	0.559572	0.181909	1	0.825261	0.971621	0.989531	0.491927	1
C1orf94	1	3	0	0	0	4.19058	0	0	0	0.0714992	0.733826	0.181929	1	0.825261	0.971621	0.989531	0.491961	1
PEA15	0	1	0	0	0	15.2871	0	0	0	0.0653714	0.92416	0.182081	1	0.825261	0.971621	0.989531	0.49222	1
ACSS2	0	2	0	0	0	6.06221	0	0	0	0.0683659	0.80596	0.182301	1	0.825261	0.971621	0.989531	0.492594	1
ZNF843	2	2	0	0	0	5.8157	0	0	0	0.0674091	0.828769	0.18236	1	0.825261	0.971621	0.989531	0.492695	1
RASGRP1	0	2	0	0	0	6.00949	0	0	0	0.0695003	0.784005	0.182931	1	0.825261	0.971621	0.989531	0.493666	1
RP5-850E9.3	0	1	0	0	0	15.1767	0	0	0	0.0659027	0.919677	0.183177	1	0.825261	0.971621	0.989531	0.494084	1
GM2A	0	1	0	0	0	15.1774	0	0	0	0.0658992	0.934515	0.18355	1	0.825261	0.971621	0.989531	0.494717	1
PSTPIP1	0	2	0	0	0	6.01045	0	0	0	0.0694792	0.792362	0.183615	1	0.825261	0.971621	0.989531	0.494826	1
ELMO2	0	2	0	0	0	5.93354	0	0	0	0.0711831	0.754546	0.183711	1	0.825261	0.971621	0.989531	0.494989	1
NELL2	0	3	0	0	0	4.1994	0	0	0	0.0774306	0.668875	0.184003	1	0.825261	0.971621	0.989531	0.495484	1
MFRP	0	2	0	0	0	6.00686	0	0	0	0.0695575	0.795021	0.184011	1	0.825261	0.971621	0.989531	0.495498	1
PPP2R2C	1	3	0	0	0	4.19507	0	0	0	0.0713115	0.756929	0.184045	1	0.825261	0.971621	0.989531	0.495555	1
C19orf68	0	3	0	0	0	4.40877	0	0	0	0.0688382	0.826618	0.184419	1	0.825261	0.971621	0.989531	0.496187	1
PAPSS1	0	2	0	0	0	5.98626	0	0	0	0.0700087	0.790139	0.184573	1	0.825261	0.971621	0.989531	0.496448	1
SIK1	0	2	0	0	0	6.07093	0	0	0	0.0681808	0.845024	0.184663	1	0.825261	0.971621	0.989531	0.4966	1
EMR1	0	2	1	0	0	2.36496	10.9754	10.9754	0	0.345313	0.094546	0.184679	1	0.825261	0.971621	0.989531	0.496627	1
HHATL	1	1	1	0	0	1.4973	14.4688	14.4688	0	0.723929	0.0681094	0.184913	1	0.825261	0.971621	0.989531	0.497021	1
MICU3	0	2	0	0	0	5.98866	0	0	0	0.0699559	0.795838	0.184948	1	0.825261	0.971621	0.989531	0.49708	1
SNED1	2	5	0	0	0	2.96374	0	0	0	0.0824623	0.61899	0.185727	1	0.825261	0.971621	0.989531	0.498394	1
C16orf52	0	1	0	0	0	14.8393	0	0	0	0.067577	0.884008	0.185741	1	0.825261	0.971621	0.989531	0.498418	1
AGAP1	2	0	0	0	0	0	0	0	0	0.0731713	0.657985	0.186164	1	0.825261	0.971621	0.989531	0.499129	1
GSKIP	0	1	0	0	0	14.8866	0	0	0	0.0673372	0.911006	0.186191	1	0.825261	0.971621	0.989531	0.499176	1
ARHGAP17	0	2	0	0	0	5.96234	0	0	0	0.070538	0.799506	0.186521	1	0.825261	0.971621	0.989531	0.49973	1
ARPC5L	0	1	0	0	0	14.8948	0	0	0	0.0672957	0.928759	0.186607	1	0.825261	0.971621	0.989531	0.499873	1
NUP205	0	3	0	0	0	4.17867	0	0	0	0.0783556	0.674926	0.186767	1	0.825261	0.971621	0.989531	0.500142	1
GRAP	0	1	0	0	0	14.8479	0	0	0	0.0675333	0.923926	0.187021	1	0.825261	0.971621	0.989531	0.500568	1
THAP1	0	1	0	0	0	14.7998	0	0	0	0.0677779	0.906522	0.187046	1	0.825261	0.971621	0.989531	0.50061	1
BMP10	1	2	0	0	0	5.8451	0	0	0	0.0693822	0.836909	0.187072	1	0.825261	0.971621	0.989531	0.500654	1
TRIM61	0	1	0	0	0	14.8024	0	0	0	0.0677648	0.914402	0.187271	1	0.825261	0.971621	0.989531	0.500987	1
ARL16	0	1	0	0	0	14.8351	0	0	0	0.067598	0.932802	0.187397	1	0.825261	0.971621	0.989531	0.501198	1
CLUH	2	4	0	0	0	3.37792	0	0	0	0.0757675	0.70668	0.187414	1	0.825261	0.971621	0.989531	0.501226	1
DNMT3B	0	1	0	1	0	1.67113	14.2615	14.2615	0	0.661755	0.070638	0.187558	1	0.825261	0.971621	0.989531	0.501468	1
NCAM2	1	3	0	0	0	4.02746	0	0	0	0.0787724	0.666186	0.187641	1	0.825261	0.971621	0.989531	0.501606	1
CHD2	0	2	0	1	0	2.57762	9.86601	9.86601	0	0.302604	0.106403	0.188041	1	0.825261	0.971621	0.989531	0.502276	1
PLAC8	0	1	0	0	0	14.7344	0	0	0	0.068114	0.91851	0.188189	1	0.825261	0.971621	0.989531	0.502522	1
SORBS2	0	1	1	0	0	1.14888	14.8085	14.8085	0	0.902049	0.0677335	0.18826	1	0.915724	0.971621	0.989531	0.502642	1
TRIM10	0	2	0	0	0	5.95911	0	0	0	0.07061	0.820352	0.188332	1	0.825261	0.971621	0.989531	0.502762	1
LRP5	1	2	1	0	0	1.36803	14.2765	14.2765	0	0.712931	0.0691351	0.188471	1	0.825261	0.971621	0.989531	0.502994	1
LY96	0	1	0	0	0	14.6062	0	0	0	0.0687813	0.886851	0.188578	1	0.825261	0.971621	0.989531	0.503173	1
RFX2	1	3	0	0	0	4.13621	0	0	0	0.0738227	0.750107	0.188618	1	0.825261	0.971621	0.989531	0.503239	1
PCDHB1	1	3	0	0	0	4.17848	0	0	0	0.0720081	0.788784	0.188634	1	0.825261	0.971621	0.989531	0.503265	1
LAMB3	0	2	0	1	0	1.98751	12.3608	12.3608	0	0.445136	0.0828427	0.188719	1	0.825261	0.971621	0.989531	0.503407	1
TNFSF4	0	1	0	0	0	14.6098	0	0	0	0.0687621	0.904115	0.189194	1	0.825261	0.971621	0.989531	0.504198	1
TMEM86A	0	1	0	0	0	14.653	0	0	0	0.0685363	0.928862	0.189434	1	0.825261	0.971621	0.989531	0.504599	1
SPHK2	0	2	0	0	0	5.97855	0	0	0	0.0701786	0.85764	0.189881	1	0.825261	0.971621	0.989531	0.505342	1
BCL10	0	1	0	0	0	14.4594	0	0	0	0.0695607	0.885776	0.190287	1	0.825261	0.971621	0.989531	0.506016	1
DOCK2	1	4	0	0	0	3.32206	0	0	0	0.0860889	0.612067	0.190569	1	0.825261	0.971621	0.989531	0.506483	1
TNFAIP8	0	1	0	0	0	14.5602	0	0	0	0.0690235	0.937152	0.190744	1	0.825261	0.971621	0.989531	0.506773	1
AGAP4	0	1	0	0	0	14.5138	0	0	0	0.0692701	0.92072	0.190875	1	0.825261	0.971621	0.989531	0.50699	1
RP11-455G16.1	0	1	0	0	0	14.406	0	0	0	0.0698482	0.886323	0.190956	1	0.825261	0.971621	0.989531	0.507124	1
SDF2	0	1	0	0	0	14.467	0	0	0	0.0695201	0.908157	0.191045	1	0.825261	0.971621	0.989531	0.507272	1
GLIS2	0	2	0	0	0	5.96585	0	0	0	0.07046	0.88062	0.19176	1	0.825261	0.971621	0.989531	0.508454	1
CWC22	0	2	0	0	0	5.6902	0	0	0	0.0769936	0.721873	0.192101	1	0.825261	0.971621	0.989531	0.509017	1
HIVEP3	0	1	1	0	0	0.804477	13.3073	13.3073	0	0.841399	0.0763076	0.192282	1	0.869756	0.971621	0.989531	0.509315	1
DOPEY2	2	0	0	0	0	0	0	0	0	0.0797565	0.59967	0.193412	1	0.825261	0.971621	0.989531	0.511176	1
KIAA1211	2	1	1	0	0	0.661371	11.808	11.808	0	0.686784	0.0842689	0.193623	1	0.825261	0.971621	0.989531	0.511522	1
CTNNB1	0	2	0	0	0	5.79901	0	0	0	0.0743133	0.788171	0.193658	1	0.825261	0.971621	0.989531	0.511579	1
LRRC37B	1	2	0	0	0	5.6519	0	0	0	0.073935	0.792462	0.193688	1	0.825261	0.971621	0.989531	0.511628	1
GRIN2B	1	0	0	0	0	0	0	0	0	0.0766333	0.657094	0.193841	1	0.825261	0.971621	0.989531	0.511879	1
COL6A6	0	5	0	0	0	3.03411	0	0	0	0.0958467	0.570299	0.19385	1	0.825261	0.971621	0.989531	0.511894	1
AC174470.1	0	1	0	0	0	14.272	0	0	0	0.0705805	0.923009	0.1939	1	0.825261	0.971621	0.989531	0.511977	1
TMEM186	0	1	0	0	0	14.2353	0	0	0	0.0707832	0.915504	0.194131	1	0.825261	0.971621	0.989531	0.512355	1
C8orf31	0	1	0	0	0	14.1671	0	0	0	0.0711633	0.895724	0.194285	1	0.825261	0.971621	0.989531	0.512607	1
C2orf68	0	1	0	0	0	14.159	0	0	0	0.071209	0.895976	0.194397	1	0.825261	0.971621	0.989531	0.512791	1
PPP6R3	0	2	0	0	0	5.65021	0	0	0	0.0780142	0.724615	0.194525	1	0.825261	0.971621	0.989531	0.513	1
SMC1B	0	3	0	0	0	4.00626	0	0	0	0.0866365	0.629595	0.194575	1	0.825261	0.971621	0.989531	0.513082	1
UBALD1	0	1	0	0	0	14.2593	0	0	0	0.0706503	0.948138	0.194661	1	0.825261	0.971621	0.989531	0.513223	1
PRX	1	3	0	0	0	4.09268	0	0	0	0.0757538	0.769807	0.19477	1	0.825261	0.971621	0.989531	0.513401	1
APOM	0	1	0	0	0	14.1769	0	0	0	0.0711088	0.915381	0.194859	1	0.825261	0.971621	0.989531	0.513547	1
TMEM159	0	1	0	0	0	14.1669	0	0	0	0.0711647	0.914164	0.194946	1	0.825261	0.971621	0.989531	0.513689	1
NFASC	0	4	0	0	0	3.44304	0	0	0	0.0867633	0.639813	0.195126	1	0.825261	0.971621	0.989531	0.513983	1
CDH3	0	3	0	0	0	4.20745	0	0	0	0.0770753	0.754896	0.195145	1	0.825261	0.971621	0.989531	0.514014	1
CBX1	0	1	0	0	0	14.0218	0	0	0	0.0719864	0.874075	0.195181	1	0.825261	0.971621	0.989531	0.514073	1
NRF1	0	2	0	0	0	5.83778	0	0	0	0.0733909	0.836544	0.195592	1	0.825261	0.971621	0.989531	0.514744	1
PCDHA12	2	0	0	0	0	0	0	0	0	0.0746614	0.742005	0.195776	1	0.825261	0.971621	0.989531	0.515045	1
LMNB1	1	2	0	0	0	5.65974	0	0	0	0.0737419	0.827218	0.195993	1	0.825261	0.971621	0.989531	0.515398	1
LINC00696	0	1	0	0	0	14.1176	0	0	0	0.0714417	0.932409	0.196094	1	0.825261	0.971621	0.989531	0.515563	1
RWDD2B	0	1	0	0	0	13.975	0	0	0	0.0722554	0.885824	0.196314	1	0.825261	0.971621	0.989531	0.515921	1
DPY19L2	0	2	0	0	0	5.73864	0	0	0	0.0757832	0.785494	0.196537	1	0.825261	0.971621	0.989531	0.516283	1
WDR81	3	0	0	0	0	0	0	0	0	0.0769548	0.700118	0.197134	1	0.825261	0.971621	0.989531	0.517254	1
C3orf62	0	1	0	0	0	13.9841	0	0	0	0.0722027	0.913005	0.197235	1	0.825261	0.971621	0.989531	0.517418	1
MROH2A	1	0	0	0	0	0	0	0	0	0.0831527	0.570859	0.197461	1	0.825261	0.971621	0.989531	0.517785	1
TATDN3	0	1	0	0	0	13.8298	0	0	0	0.0731017	0.876929	0.19779	1	0.825261	0.971621	0.989531	0.518319	1
C9orf37	0	1	0	0	0	13.991	0	0	0	0.0721631	0.953103	0.198164	1	0.825261	0.971621	0.989531	0.518924	1
TGM5	1	3	0	0	0	4.02715	0	0	0	0.0787872	0.746524	0.198531	1	0.825261	0.971621	0.989531	0.519518	1
CDH4	2	1	1	0	0	0.53524	9.66732	9.66732	0	0.532214	0.105299	0.198806	1	0.825261	0.971621	0.989531	0.519963	1
EIF5A	0	1	0	0	0	13.8446	0	0	0	0.073014	0.912368	0.199026	1	0.825261	0.971621	0.989531	0.520318	1
CD69	0	1	0	0	0	13.7343	0	0	0	0.0736685	0.882665	0.19931	1	0.825261	0.971621	0.989531	0.520776	1
EN2	0	2	0	0	0	5.81458	0	0	0	0.0739408	0.87745	0.199323	1	0.825261	0.971621	0.989531	0.520797	1
UGT3A1	0	2	0	0	0	5.72995	0	0	0	0.0759983	0.811859	0.19934	1	0.825261	0.971621	0.989531	0.520824	1
MYH7B	1	0	0	0	0	0	0	0	0	0.0811196	0.622197	0.199433	1	0.825261	0.971621	0.989531	0.520975	1
IFI27L1	0	1	0	0	0	13.6889	0	0	0	0.0739409	0.875013	0.199554	1	0.825261	0.971621	0.989531	0.521169	1
CINP	0	1	0	0	0	13.6944	0	0	0	0.0739075	0.883252	0.199865	1	0.825261	0.971621	0.989531	0.521671	1
APBA3	0	2	0	0	0	5.72731	0	0	0	0.076064	0.818039	0.199986	1	0.825261	0.971621	0.989531	0.521866	1
ZFAND1	0	1	0	0	0	13.6074	0	0	0	0.0744347	0.864285	0.200098	1	0.825261	0.971621	0.989531	0.522046	1
LRP4	0	2	0	1	0	1.91176	11.8724	11.8724	0	0.469973	0.0866424	0.200304	1	0.825261	0.971621	0.989531	0.522376	1
XKR4	2	2	1	0	0	1.26241	13.3284	13.3284	0	0.778729	0.0736072	0.200386	1	0.834293	0.971621	0.989531	0.522508	1
TNK1	2	2	0	0	0	5.48417	0	0	0	0.075363	0.838204	0.20047	1	0.825261	0.971621	0.989531	0.522644	1
CBX5	0	1	0	0	0	13.7269	0	0	0	0.0737126	0.911713	0.20056	1	0.825261	0.971621	0.989531	0.522788	1
FAM135B	1	0	0	0	0	0	0	0	0	0.0842548	0.57979	0.200642	1	0.825261	0.971621	0.989531	0.52292	1
TRHDE	1	2	0	1	0	2.03505	10.726	10.726	0	0.420137	0.0950973	0.201312	1	0.825261	0.971621	0.989531	0.523995	1
LIN7B	0	1	0	0	0	13.6123	0	0	0	0.0744045	0.896286	0.201522	1	0.825261	0.971621	0.989531	0.524331	1
RPL28	0	1	0	0	0	13.718	0	0	0	0.0737657	0.948088	0.201662	1	0.825261	0.971621	0.989531	0.524556	1
ATP6V0C	0	1	0	0	0	13.7058	0	0	0	0.0738394	0.942801	0.201716	1	0.825261	0.971621	0.989531	0.524641	1
GNAO1	0	2	0	0	0	5.71348	0	0	0	0.0764084	0.834307	0.201982	1	0.825261	0.971621	0.989531	0.525067	1
ERAP1	0	2	0	0	0	5.62092	0	0	0	0.0787744	0.776917	0.201998	1	0.825261	0.971621	0.989531	0.525093	1
PRDX3	0	1	0	0	0	13.5687	0	0	0	0.0746711	0.895253	0.20207	1	0.825261	0.971621	0.989531	0.525208	1
HOOK1	0	2	0	0	0	5.57943	0	0	0	0.0798696	0.757996	0.202263	1	0.825261	0.971621	0.989531	0.525517	1
SLC39A11	2	2	0	0	0	5.41483	0	0	0	0.0771985	0.808838	0.202313	1	0.825261	0.971621	0.989531	0.525597	1
PAXBP1	0	2	0	0	0	5.55492	0	0	0	0.0805269	0.747888	0.202464	1	0.825261	0.971621	0.989531	0.525839	1
SERPINA9	0	2	0	0	0	5.69363	0	0	0	0.076907	0.829199	0.202673	1	0.825261	0.971621	0.989531	0.526172	1
HSD17B8	0	1	0	0	0	13.5198	0	0	0	0.0749721	0.894119	0.202688	1	0.825261	0.971621	0.989531	0.526196	1
PLA2G1B	0	1	0	0	0	13.5921	0	0	0	0.0745277	0.927385	0.202862	1	0.825261	0.971621	0.989531	0.526473	1
CNPY3	0	1	0	0	0	13.5018	0	0	0	0.0750837	0.896893	0.203048	1	0.825261	0.971621	0.989531	0.526771	1
SOCS3	0	1	0	0	0	13.6241	0	0	0	0.0743329	0.958827	0.203123	1	0.825261	0.971998	0.989531	0.52689	1
SYNE1	7	17	3	0	0	1.75404	2.61174	2.61174	0	0.138694	0.180469	0.203324	1	0.825261	0.971621	0.989531	0.527211	1
GPR161	0	2	0	0	0	5.67707	0	0	0	0.0773265	0.8261	0.203336	1	0.825261	0.971621	0.989531	0.527229	1
SAMD4B	0	2	0	0	0	5.6615	0	0	0	0.0777243	0.81886	0.203611	1	0.825261	0.971621	0.989531	0.527666	1
TMEM117	0	2	0	0	0	5.59365	0	0	0	0.0794917	0.778132	0.20362	1	0.825261	0.971621	0.989531	0.527681	1
RP11-286N22.8	0	1	0	0	0	13.4937	0	0	0	0.0751338	0.911301	0.2037	1	0.825261	0.971621	0.989531	0.527809	1
MED29	0	1	0	0	0	13.5252	0	0	0	0.0749387	0.93674	0.204024	1	0.825261	0.971621	0.989531	0.528323	1
NKIRAS1	0	1	0	0	0	13.4325	0	0	0	0.0755155	0.900219	0.204134	1	0.825261	0.971621	0.989531	0.528499	1
GSTM3	0	1	0	0	0	13.3445	0	0	0	0.0760707	0.877833	0.204375	1	0.825261	0.971621	0.989531	0.528881	1
OCIAD1	0	1	0	0	0	13.0614	0	0	0	0.0779101	0.819524	0.204831	1	0.825261	0.971621	0.989531	0.529604	1
USP54	0	3	0	0	0	3.99329	0	0	0	0.0873049	0.684492	0.205655	1	0.825261	0.971621	0.989531	0.53091	1
SZT2	0	4	0	0	0	3.32393	0	0	0	0.0955541	0.615041	0.205758	1	0.825261	0.971621	0.989531	0.531073	1
ZNF566	1	2	0	0	0	5.39918	0	0	0	0.080576	0.773124	0.205925	1	0.825261	0.971621	0.989531	0.531336	1
ADCY5	1	3	1	0	0	1.57558	12.0082	12.0082	0	0.539801	0.0838614	0.206032	1	0.825261	0.971621	0.989531	0.531505	1
MGST2	0	1	0	0	0	13.2768	0	0	0	0.0765028	0.898925	0.206257	1	0.825261	0.971621	0.989531	0.531862	1
MSRB1	0	1	0	0	0	13.2939	0	0	0	0.0763936	0.907721	0.206355	1	0.825261	0.971621	0.989531	0.532015	1
NKX2-6	0	2	0	0	0	5.60145	0	0	0	0.0792854	0.813333	0.206474	1	0.825261	0.971621	0.989531	0.532204	1
SHPK	0	2	0	0	0	5.60982	0	0	0	0.0790651	0.822899	0.2068	1	0.825261	0.971621	0.989531	0.532718	1
SPINT3	0	1	0	0	0	13.024	0	0	0	0.078159	0.841666	0.206883	1	0.825261	0.971621	0.989531	0.532849	1
SRL	0	2	0	0	0	5.61952	0	0	0	0.0788109	0.84012	0.207578	1	0.825261	0.971621	0.989531	0.533942	1
H2AFZ	0	1	0	0	0	13.2288	0	0	0	0.0768125	0.919021	0.207668	1	0.825261	0.971621	0.989531	0.534083	1
ALPK3	0	5	0	0	0	3.09	0	0	0	0.0906886	0.673481	0.207751	1	0.825261	0.971621	0.989531	0.534214	1
ZDHHC11	0	2	0	0	0	5.59325	0	0	0	0.0795023	0.823659	0.207793	1	0.825261	0.971621	0.989531	0.53428	1
FAM186A	0	2	1	0	0	2.19848	10.2265	10.2265	0	0.384976	0.102257	0.20791	1	0.825261	0.971621	0.989531	0.534463	1
NRG3	0	2	1	0	0	1.96586	11.1543	11.1543	0	0.452042	0.0928636	0.20809	1	0.825261	0.971621	0.989531	0.534747	1
CERCAM	1	2	0	0	0	5.47371	0	0	0	0.0785301	0.853749	0.208155	1	0.825261	0.971621	0.989531	0.534849	1
STARD5	0	1	0	0	0	13.0083	0	0	0	0.0782641	0.866466	0.208577	1	0.825261	0.971621	0.989531	0.53551	1
NUCKS1	0	1	0	0	0	13.0692	0	0	0	0.0778579	0.885377	0.208641	1	0.825261	0.971621	0.989531	0.535611	1
KMT2C	2	7	0	0	0	2.25064	0	0	0	0.142826	0.405992	0.208704	1	0.825261	0.971621	0.989531	0.535709	1
STK31	0	1	1	0	0	1.62897	12.7425	12.7425	0	0.676772	0.0800844	0.208937	1	0.825261	0.971621	0.989531	0.536074	1
NAT14	0	1	0	0	0	13.1686	0	0	0	0.0772038	0.948938	0.20932	1	0.825261	0.971621	0.989531	0.536674	1
EDNRB	0	2	0	0	0	5.5495	0	0	0	0.0806732	0.816641	0.209696	1	0.825261	0.971621	0.989531	0.537261	1
MTMR4	0	2	0	0	0	5.51176	0	0	0	0.081704	0.798089	0.210201	1	0.825261	0.971621	0.989531	0.53805	1
ZNF532	0	3	0	0	0	4.07957	0	0	0	0.0829826	0.780028	0.21024	1	0.825261	0.971621	0.989531	0.53811	1
ZCCHC11	0	1	1	0	0	1.67825	12.5494	12.5494	0	0.659277	0.0814581	0.210358	1	0.825261	0.971621	0.989531	0.538294	1
DGAT2L6	1	2	0	0	0	5.24224	0	0	0	0.0851459	0.731983	0.210671	1	0.825261	0.971621	0.989531	0.538783	1
C16orf13	1	1	0	0	0	12.7793	0	0	0	0.0782384	0.915477	0.210732	1	0.825261	0.971621	0.989531	0.538877	1
PSMG2	0	1	0	0	0	12.9942	0	0	0	0.078359	0.913197	0.210869	1	0.825261	0.971621	0.989531	0.539091	1
NAV2	0	1	0	1	0	0.671198	10.8907	10.8907	0	0.70898	0.0953625	0.210925	1	0.825261	0.971621	0.989531	0.539178	1
KNG1	0	2	0	0	0	5.4511	0	0	0	0.0834009	0.771022	0.210971	1	0.825261	0.971621	0.989531	0.539249	1
C6orf52	0	1	0	0	0	12.8872	0	0	0	0.079084	0.884177	0.211255	1	0.825261	0.971621	0.989531	0.539692	1
ARL10	0	1	0	0	0	12.938	0	0	0	0.0787382	0.907923	0.211508	1	0.825261	0.971621	0.989531	0.540084	1
CCDC108	1	0	0	0	0	0	0	0	0	0.0878072	0.615708	0.21166	1	0.825261	0.971621	0.989531	0.540321	1
KIF11	0	2	0	0	0	5.39843	0	0	0	0.0849164	0.750277	0.211686	1	0.825261	0.971621	0.989531	0.540361	1
TEX19	0	1	0	0	0	12.9045	0	0	0	0.0789659	0.901705	0.211764	1	0.825261	0.971621	0.989531	0.540482	1
ZNF701	0	2	0	0	0	5.4896	0	0	0	0.0823181	0.801686	0.211823	1	0.825261	0.971621	0.989531	0.540573	1
OR2Y1	0	2	0	0	0	5.55633	0	0	0	0.0804888	0.85425	0.212167	1	0.825261	0.971621	0.989531	0.541106	1
TMEM11	0	1	0	0	0	12.9398	0	0	0	0.0787261	0.929901	0.212206	1	0.825261	0.971621	0.989531	0.541167	1
PDE3B	0	3	0	0	0	4.00021	0	0	0	0.0869474	0.7322	0.212249	1	0.825261	0.971621	0.989531	0.541233	1
SLC5A10	0	2	0	0	0	5.51277	0	0	0	0.0816762	0.824477	0.212471	1	0.825261	0.971621	0.989531	0.541578	1
ID3	0	1	0	0	0	12.9214	0	0	0	0.0788508	0.930633	0.2125	1	0.825261	0.971621	0.989531	0.541623	1
SLC35F1	0	2	0	0	0	5.39806	0	0	0	0.0849271	0.759299	0.212773	1	0.825261	0.971621	0.989531	0.542046	1
PLAT	0	2	0	0	0	5.48834	0	0	0	0.0823532	0.81195	0.212829	1	0.825261	0.971621	0.989531	0.542132	1
PPP1R3A	0	3	0	0	0	3.91381	0	0	0	0.0915489	0.681007	0.213146	1	0.825261	0.971621	0.989531	0.542622	1
PEX12	0	1	0	0	0	12.7811	0	0	0	0.0798153	0.891062	0.213161	1	0.825261	0.971621	0.989531	0.542646	1
FTSJ2	0	1	0	0	0	12.8511	0	0	0	0.0793312	0.922971	0.213323	1	0.825261	0.971621	0.989531	0.542896	1
STON2	0	3	0	0	0	4.04942	0	0	0	0.0844609	0.788983	0.214271	1	0.825261	0.971621	0.989531	0.544359	1
ZNF581	0	1	0	0	0	12.8165	0	0	0	0.07957	0.93827	0.214281	1	0.825261	0.971621	0.989531	0.544373	1
MYO9B	1	0	0	0	0	0	0	0	0	0.0873081	0.653783	0.214817	1	0.825261	0.971621	0.989531	0.545199	1
PABPC5	0	2	0	0	0	5.49067	0	0	0	0.0822882	0.843194	0.215226	1	0.825261	0.971621	0.989531	0.545828	1
TCAP	0	1	0	0	0	12.7438	0	0	0	0.0800757	0.933643	0.215265	1	0.825261	0.971621	0.989531	0.545887	1
EAPP	0	1	0	0	0	12.6564	0	0	0	0.0806917	0.896213	0.215288	1	0.825261	0.971621	0.989531	0.545923	1
TXNRD2	0	2	0	0	0	5.41725	0	0	0	0.0843703	0.799995	0.215938	1	0.825261	0.971621	0.989531	0.546921	1
NF1	2	0	0	0	0	0	0	0	0	0.0960634	0.54549	0.216172	1	0.825261	0.971621	0.989531	0.547278	1
DKFZP434O1614	0	1	0	0	0	12.679	0	0	0	0.0805312	0.944918	0.216542	1	0.825261	0.971621	0.989531	0.547846	1
LAMC1	4	0	0	0	0	0	0	0	0	0.0928101	0.600393	0.216919	1	0.825261	0.971621	0.989531	0.548421	1
CHD6	1	0	0	0	0	0	0	0	0	0.0937672	0.57021	0.216967	1	0.825261	0.971621	0.989531	0.548494	1
CTB-58E17.5	0	1	0	0	0	12.6017	0	0	0	0.0810815	0.923284	0.21715	1	0.825261	0.971621	0.989531	0.548774	1
ZNF841	0	2	1	0	0	1.63325	11.8375	11.8375	0	0.579919	0.0869265	0.217207	1	0.825261	0.971621	0.989531	0.548861	1
PRRT2	0	1	0	0	0	12.5819	0	0	0	0.081224	0.917155	0.217256	1	0.825261	0.971621	0.989531	0.548936	1
HIST2H2BF	0	1	0	0	0	12.6381	0	0	0	0.0808218	0.956341	0.217411	1	0.825261	0.971621	0.989531	0.549172	1
H3F3A	0	1	0	0	0	12.6004	0	0	0	0.0810911	0.93635	0.217552	1	0.825261	0.971621	0.989531	0.549389	1
MYL5	1	1	0	0	0	12.3067	0	0	0	0.0815965	0.904342	0.217649	1	0.825261	0.971621	0.989531	0.549536	1
BST2	0	1	0	0	0	12.5478	0	0	0	0.0814692	0.913936	0.217674	1	0.825261	0.971621	0.989531	0.549574	1
DCAF5	0	2	0	0	0	5.38011	0	0	0	0.0854528	0.794967	0.217689	1	0.825261	0.971621	0.989531	0.549597	1
WNT7B	0	2	0	0	0	5.46493	0	0	0	0.0830094	0.856561	0.217706	1	0.825261	0.971621	0.989531	0.549622	1
CCKBR	1	3	0	0	0	3.8471	0	0	0	0.0879778	0.750872	0.21773	1	0.825261	0.971621	0.989531	0.549659	1
DNAJC16	1	2	0	0	0	5.15723	0	0	0	0.0877799	0.749649	0.218098	1	0.825261	0.971621	0.989531	0.55022	1
AC040977.1	0	1	0	0	0	12.5478	0	0	0	0.081469	0.933144	0.218288	1	0.825261	0.971621	0.989531	0.550509	1
HS3ST1	0	2	0	0	0	5.46469	0	0	0	0.0830162	0.866254	0.218356	1	0.825261	0.971621	0.989531	0.550613	1
DCAF12L2	2	3	0	0	0	3.81742	0	0	0	0.0845256	0.821217	0.218404	1	0.825261	0.971621	0.989531	0.550686	1
NANP	0	1	0	0	0	12.4779	0	0	0	0.0819779	0.905534	0.218458	1	0.825261	0.971621	0.989531	0.550768	1
CST3	0	1	0	0	0	12.5016	0	0	0	0.0818043	0.918811	0.218572	1	0.825261	0.971621	0.989531	0.550941	1
PLK5	0	2	0	0	0	5.44405	0	0	0	0.0836014	0.852204	0.218662	1	0.825261	0.971621	0.989531	0.551078	1
RARRES2	0	1	0	0	0	12.4767	0	0	0	0.0819865	0.918453	0.218954	1	0.825261	0.971621	0.989531	0.551522	1
C10orf35	0	1	0	0	0	12.4473	0	0	0	0.0822022	0.906409	0.218978	1	0.825261	0.971621	0.989531	0.551558	1
TJP2	0	3	0	0	0	3.90683	0	0	0	0.0919342	0.713971	0.219311	1	0.825261	0.971621	0.989531	0.552063	1
CARD11	2	3	1	0	0	2.0508	8.32463	8.32463	0	0.330436	0.124294	0.219316	1	0.825261	0.971621	0.989531	0.552072	1
MYLK2	1	2	0	0	0	5.23675	0	0	0	0.0853125	0.814407	0.219629	1	0.825261	0.971621	0.989531	0.552547	1
FBXO46	0	2	0	0	0	5.43605	0	0	0	0.0838297	0.860925	0.219743	1	0.825261	0.971621	0.989531	0.552719	1
OPRL1	0	2	0	0	0	5.45892	0	0	0	0.0831792	0.887754	0.219958	1	0.825261	0.971621	0.989531	0.553044	1
TPD52L2	1	1	0	0	0	12.0915	0	0	0	0.0832176	0.879401	0.22004	1	0.825261	0.971621	0.989531	0.553168	1
AREL1	0	2	0	0	0	5.30043	0	0	0	0.0878444	0.771322	0.220073	1	0.825261	0.971621	0.989531	0.553218	1
RLN2	0	1	0	0	0	12.3885	0	0	0	0.082636	0.912456	0.220145	1	0.825261	0.971621	0.989531	0.553328	1
NRBF2	0	1	0	0	0	12.3264	0	0	0	0.0831002	0.890174	0.220213	1	0.825261	0.971621	0.989531	0.553431	1
CYB5D1	0	1	0	0	0	12.3485	0	0	0	0.0829339	0.920439	0.221071	1	0.825261	0.971621	0.989531	0.554728	1
FAM122C	0	1	0	0	0	12.2568	0	0	0	0.0836249	0.889404	0.221303	1	0.825261	0.971621	0.989531	0.555077	1
NCAM1	2	4	0	0	0	3.00811	0	0	0	0.105297	0.593453	0.222062	1	0.825261	0.971621	0.989531	0.55622	1
KRTAP9-9	0	1	0	0	0	12.278	0	0	0	0.0834646	0.922764	0.222294	1	0.825261	0.971621	0.989531	0.55657	1
NECAP2	0	1	0	0	0	12.2201	0	0	0	0.0839047	0.899519	0.22236	1	0.825261	0.971621	0.989531	0.556668	1
GNMT	0	1	0	0	0	12.2936	0	0	0	0.0833465	0.937033	0.222465	1	0.825261	0.971621	0.989531	0.556827	1
ESF1	0	2	0	0	0	5.27322	0	0	0	0.0886835	0.777845	0.222503	1	0.825261	0.971621	0.989531	0.556884	1
CDK5	0	1	0	0	0	12.2057	0	0	0	0.0840147	0.903445	0.222761	1	0.825261	0.971621	0.989531	0.557272	1
EIF3B	0	2	0	0	0	5.33191	0	0	0	0.086888	0.821173	0.223111	1	0.825261	0.971621	0.989531	0.557797	1
MAT1A	0	2	0	0	0	5.34407	0	0	0	0.0865225	0.831342	0.223215	1	0.825261	0.971621	0.989531	0.557953	1
TMEM59	0	1	0	0	0	12.1321	0	0	0	0.084582	0.890792	0.223417	1	0.825261	0.971621	0.989531	0.558256	1
MOAP1	0	1	0	0	0	12.183	0	0	0	0.0841893	0.910928	0.223434	1	0.825261	0.971621	0.989531	0.558281	1
MAGEC3	1	3	0	0	0	3.70498	0	0	0	0.0962385	0.68181	0.223586	1	0.825261	0.971621	0.989531	0.558509	1
KRTAP4-11	0	1	0	0	0	12.1725	0	0	0	0.0842699	0.913587	0.223707	1	0.825261	0.971621	0.989531	0.55869	1
GRIK2	1	3	0	0	0	3.69694	0	0	0	0.0967353	0.678307	0.223914	1	0.825261	0.971621	0.989531	0.559	1
GLRA1	0	2	0	0	0	5.26664	0	0	0	0.0888879	0.788642	0.224085	1	0.825261	0.971621	0.989531	0.559256	1
PPP1R9B	0	2	0	0	0	5.31484	0	0	0	0.0874046	0.820822	0.224152	1	0.825261	0.971621	0.989531	0.559356	1
ARC	1	2	0	0	0	5.22409	0	0	0	0.0856984	0.865021	0.224184	1	0.825261	0.971621	0.989531	0.559404	1
EIF2AK4	0	1	0	1	0	1.31024	12.1908	12.1908	0	0.813194	0.0841292	0.224441	1	0.850769	0.971621	0.989531	0.559788	1
MAP7D3	0	2	0	0	0	5.28434	0	0	0	0.0883391	0.804255	0.224545	1	0.825261	0.971621	0.989531	0.559943	1
NPHP4	2	0	0	0	0	0	0	0	0	0.0943869	0.6272	0.224604	1	0.825261	0.971621	0.989531	0.560032	1
ITK	0	2	0	0	0	5.20352	0	0	0	0.0908867	0.760124	0.224879	1	0.825261	0.971621	0.989531	0.560442	1
COL20A1	3	6	0	0	0	2.41455	0	0	0	0.120669	0.516757	0.225046	1	0.825261	0.971621	0.989531	0.560691	1
RAB4A	0	1	0	0	0	11.966	0	0	0	0.085889	0.870805	0.225166	1	0.825261	0.971621	0.989531	0.56087	1
CEBPZ	0	2	0	0	0	5.24368	0	0	0	0.0896075	0.78642	0.225312	1	0.825261	0.971621	0.989531	0.561088	1
PRAMEF6	0	1	0	0	0	12.0955	0	0	0	0.0848668	0.928047	0.225483	1	0.825261	0.971621	0.989531	0.561342	1
DIAPH2	1	2	1	0	0	2.44999	7.85155	7.85155	0	0.317387	0.134343	0.225898	1	0.825261	0.971621	0.989531	0.56196	1
RALA	0	1	0	0	0	11.9013	0	0	0	0.086409	0.866458	0.226017	1	0.825261	0.971621	0.989531	0.562137	1
ACKR3	1	2	0	0	0	5.21242	0	0	0	0.0860565	0.887066	0.226209	1	0.825261	0.971621	0.989531	0.562422	1
ACOT6	0	1	0	0	0	11.9592	0	0	0	0.0859438	0.890929	0.226328	1	0.825261	0.971621	0.989531	0.5626	1
PRICKLE1	0	2	0	0	0	5.23831	0	0	0	0.089777	0.796879	0.226752	1	0.825261	0.971621	0.989531	0.563228	1
GAB3	0	2	0	0	0	5.21189	0	0	0	0.0906179	0.781105	0.226779	1	0.825261	0.971621	0.989531	0.563268	1
ABCC2	1	1	0	1	0	1.3266	11.7645	11.7645	0	0.801987	0.0857993	0.227138	1	0.845193	0.971621	0.989531	0.563802	1
RP11-766F14.2	0	0	0	0	0	0	0	0	0	0.0905816	0.709699	0.227278	1	0.825261	0.971621	0.989531	0.564009	1
COL15A1	0	3	0	0	0	3.80197	0	0	0	0.097987	0.693857	0.227493	1	0.825261	0.971621	0.989531	0.564327	1
DCAF16	0	1	0	0	0	11.8767	0	0	0	0.0866076	0.890832	0.227735	1	0.825261	0.971621	0.989531	0.564685	1
AC024580.1	0	1	0	0	0	11.9775	0	0	0	0.0857971	0.938296	0.227777	1	0.825261	0.971621	0.989531	0.564748	1
TRAPPC2P1	0	1	0	0	0	11.9208	0	0	0	0.0862512	0.917078	0.22808	1	0.825261	0.971621	0.989531	0.565196	1
RP11-758M4.1	0	1	0	0	0	11.8099	0	0	0	0.0871529	0.879512	0.228319	1	0.825261	0.971621	0.989531	0.565549	1
LRTM2	0	2	0	0	0	5.27418	0	0	0	0.0886537	0.840649	0.228407	1	0.825261	0.971621	0.989531	0.565679	1
COL21A1	0	2	1	0	0	2.51939	8.00078	8.00078	0	0.313515	0.134081	0.228921	1	0.825261	0.971621	0.989531	0.566437	1
ACAP1	1	2	0	0	0	5.03764	0	0	0	0.0916909	0.776806	0.229048	1	0.825261	0.971621	0.989531	0.566625	1
CNRIP1	0	1	0	0	0	11.8631	0	0	0	0.0867179	0.936151	0.229691	1	0.825261	0.971621	0.989531	0.567571	1
ASTL	1	2	0	0	0	5.08368	0	0	0	0.0901556	0.818939	0.230049	1	0.825261	0.971621	0.989531	0.568097	1
CASP6	0	1	0	0	0	11.7711	0	0	0	0.0874717	0.9064	0.230266	1	0.825261	0.971621	0.989531	0.568416	1
SSSCA1	0	1	0	0	0	11.7781	0	0	0	0.0874146	0.91724	0.230567	1	0.825261	0.971621	0.989531	0.568858	1
AC019294.1	0	1	0	0	0	11.7372	0	0	0	0.0877529	0.919522	0.231369	1	0.825261	0.971621	0.989531	0.570033	1
OR52B2	0	2	0	0	0	5.23245	0	0	0	0.0899627	0.84496	0.231465	1	0.825261	0.971621	0.989531	0.570174	1
BCL6B	1	2	0	0	0	5.07516	0	0	0	0.0904372	0.831927	0.231721	1	0.825261	0.971621	0.989531	0.570548	1
PSMB2	0	1	0	0	0	11.6387	0	0	0	0.0885791	0.887167	0.231727	1	0.825261	0.971621	0.989531	0.570558	1
SLC25A23	0	2	0	0	0	5.19769	0	0	0	0.0910744	0.824058	0.232009	1	0.825261	0.971621	0.989531	0.570969	1
TNP1	0	1	0	0	0	11.6884	0	0	0	0.0881605	0.913463	0.23201	1	0.825261	0.971621	0.989531	0.570971	1
INSIG2	0	1	0	0	0	11.6154	0	0	0	0.0887766	0.884806	0.232023	1	0.825261	0.971621	0.989531	0.57099	1
LY6H	0	1	0	0	0	11.6671	0	0	0	0.0883391	0.907565	0.232154	1	0.825261	0.971621	0.989531	0.571181	1
C7orf65	0	1	0	0	0	11.6456	0	0	0	0.0885206	0.902059	0.232305	1	0.825261	0.971621	0.989531	0.571401	1
HPRT1	0	1	0	0	0	11.5491	0	0	0	0.0893435	0.870311	0.232418	1	0.825261	0.971621	0.989531	0.571567	1
A2M	0	3	0	0	0	3.71951	0	0	0	0.103114	0.670243	0.232568	1	0.825261	0.971621	0.989531	0.571785	1
PBDC1	0	1	0	0	0	11.5577	0	0	0	0.0892693	0.886708	0.233158	1	0.825261	0.971621	0.989531	0.572645	1
CNKSR2	0	1	0	1	0	1.73225	11.08	11.08	0	0.641015	0.0935553	0.233186	1	0.825261	0.971621	0.989531	0.572686	1
ZBBX	0	1	1	0	0	1.71946	11.0998	11.0998	0	0.645258	0.0933699	0.233273	1	0.825261	0.971621	0.989531	0.572813	1
C3orf36	1	1	0	0	0	11.4354	0	0	0	0.0885545	0.938937	0.233712	1	0.825261	0.971621	0.989531	0.573452	1
CWC15	0	1	0	0	0	11.5102	0	0	0	0.0896791	0.882567	0.233804	1	0.825261	0.971621	0.989531	0.573586	1
EXOSC2	0	1	0	0	0	11.4617	0	0	0	0.0901007	0.868884	0.233919	1	0.825261	0.971621	0.989531	0.573752	1
NAPB	0	1	0	0	0	11.4685	0	0	0	0.0900415	0.871857	0.23397	1	0.825261	0.971621	0.989531	0.573825	1
JMJD1C	0	1	1	0	0	1.19147	11.6426	11.6426	0	0.87701	0.0885458	0.234472	1	0.896163	0.971621	0.989531	0.574555	1
NHSL2	1	0	0	0	0	0	0	0	0	0.0959252	0.682518	0.234485	1	0.825261	0.971621	0.989531	0.574573	1
C12orf77	0	1	0	0	0	11.4992	0	0	0	0.0897746	0.892405	0.234505	1	0.825261	0.971621	0.989531	0.574602	1
CCDC59	0	1	0	0	0	11.5194	0	0	0	0.0895995	0.900361	0.234508	1	0.825261	0.971621	0.989531	0.574607	1
SIPA1L3	0	4	0	0	0	3.27041	0	0	0	0.0998557	0.721126	0.234541	1	0.825261	0.971621	0.989531	0.574654	1
CHD4	1	3	0	0	0	3.59619	0	0	0	0.103254	0.673087	0.235012	1	0.825261	0.971621	0.989531	0.575338	1
SMC4	0	2	0	0	0	5.06283	0	0	0	0.0955828	0.769169	0.235313	1	0.825261	0.971621	0.989531	0.575772	1
MTHFD1	0	2	0	0	0	5.08578	0	0	0	0.0947933	0.783278	0.235403	1	0.825261	0.971621	0.989531	0.575904	1
TAF1L	0	4	1	0	0	2.17282	7.42635	7.42635	0	0.272983	0.145503	0.235424	1	0.825261	0.971621	0.989531	0.575933	1
KDM6A	0	1	1	0	0	1.68868	11.0397	11.0397	0	0.655679	0.0939342	0.235481	1	0.825261	0.971621	0.989531	0.576016	1
BCL2A1	0	1	0	0	0	11.4156	0	0	0	0.0905053	0.884753	0.235652	1	0.825261	0.971621	0.989531	0.576264	1
JKAMP	0	1	0	0	0	11.389	0	0	0	0.0907398	0.881545	0.235973	1	0.825261	0.971621	0.989531	0.576727	1
RPL19	0	1	0	0	0	11.3867	0	0	0	0.0907601	0.888818	0.236396	1	0.825261	0.971621	0.989531	0.577337	1
YWHAH	0	1	0	0	0	11.4026	0	0	0	0.0906202	0.901708	0.236716	1	0.825261	0.971621	0.989531	0.577799	1
RPL18A	0	1	0	0	0	11.3503	0	0	0	0.0910839	0.886095	0.236934	1	0.825261	0.971621	0.989531	0.578113	1
DNAJC13	0	3	0	0	0	3.60339	0	0	0	0.110942	0.627868	0.237319	1	0.825261	0.971621	0.989531	0.578666	1
ZFAND6	0	1	0	0	0	11.3593	0	0	0	0.0910038	0.900911	0.237486	1	0.825261	0.971621	0.989531	0.578907	1
RHNO1	0	1	0	0	0	11.2579	0	0	0	0.0919145	0.870084	0.237772	1	0.825261	0.971621	0.989531	0.579317	1
GOLGA8R	0	1	0	0	0	11.2335	0	0	0	0.0921365	0.864867	0.237914	1	0.825261	0.971621	0.989531	0.579522	1
CTU1	0	2	0	0	0	5.20718	0	0	0	0.0907689	0.930255	0.237994	1	0.825261	0.971621	0.989531	0.579637	1
ZWINT	0	1	0	0	0	11.2171	0	0	0	0.0922864	0.865492	0.238264	1	0.825261	0.971621	0.989531	0.580024	1
LZTR1	0	2	0	0	0	5.09692	0	0	0	0.0944132	0.818288	0.238287	1	0.825261	0.971621	0.989531	0.580057	1
UBE2A	0	1	0	0	0	11.3404	0	0	0	0.0911721	0.914984	0.238431	1	0.825261	0.971621	0.989531	0.580264	1
DNER	0	3	0	0	0	3.75446	0	0	0	0.100899	0.726502	0.238452	1	0.825261	0.971621	0.989531	0.580294	1
ZNF598	0	2	0	0	0	5.10231	0	0	0	0.09423	0.825184	0.238557	1	0.825261	0.971621	0.989531	0.580444	1
LY86	0	1	0	0	0	11.3056	0	0	0	0.0914841	0.902377	0.23856	1	0.825261	0.971621	0.989531	0.580448	1
VAPA	0	1	0	0	0	11.2954	0	0	0	0.0915763	0.900532	0.23867	1	0.825261	0.971621	0.989531	0.580606	1
VWA7	0	2	0	0	0	5.0607	0	0	0	0.0956566	0.798142	0.238765	1	0.825261	0.971621	0.989531	0.580742	1
[truncated: 18,092 more rows]

## Sheet: B) Comparison of drivers
Supplementary Table 6B: Comparison of positively selected genes in IBD and controls.
gene_name	n_syn	n_mis	n_non	n_spl	n_ind	wmis_cv	wnon_cv	wspl_cv	wind_cv	pmis_cv	ptrunc_cv	pallsubs_cv	pind_cv	qmis_cv	qtrunc_cv	qallsubs_cv	pglobal_cv	qglobal_cv
Genes significant in IBD: Mutations in IBD dataset
ARID1A	0	5	5	0	4	5.63055	92.6563	92.6563	69.2608	0.0113963	2.41253e-08	4.60319e-08	1.94605e-05	0.825029	0.000484677	0.00092478	2.57464e-11	5.17245e-07
PIGR	0	0	1	1	6	0	64.5436	64.5436	143.561	0.337936	0.000549869	0.00130695	1.84596e-08	0.825029	0.971267	0.98897	6.13949e-10	6.16712e-06
FBXW7	1	6	2	0	2	18.5142	36.8768	36.8768	79.2893	1.16583e-05	0.00165411	1.5472e-06	0.000753179	0.0468431	0.971267	0.0103611	2.51362e-08	0.000168329
ZC3H12A	0	6	2	0	0	22.2567	115.828	115.828	0	6.15293e-06	0.000161136	1.18516e-07	1	0.0412041	0.809306	0.00119049	2.00863e-06	0.0100883
Genes significant in IBD: Mutations in control dataset
FBXW7	1	4	0	0	0	8.49909	0	0	0	0.00862568	0.706336	0.0271464	1	0.802252	0.958637	0.977255	0.12505	1
ARID1A	1	8	0	0	0	5.46056	0	0	0	0.00996671	0.670085	0.0283154	1	0.802252	0.958637	0.977255	0.129241	1
PIGR	0	0	0	0	0	0	0	0	0	0.347861	0.793272	0.627483	1	0.802252	0.958637	0.977255	0.919914	1
ZC3H12A	1	0	0	0	0	0	0	0	0	0.352789	0.8051	0.633023	1	0.802252	0.958637	0.977255	0.922472	1
Genes significant in controls: Mutations in control dataset
STAG2	0	9	2	1	2	19.235	42.326	42.326	50.3044	2.47424e-05	0.00032577	5.36775e-06	0.00116518	0.165691	0.818089	0.0411294	1.244e-07	0.00249919
AXIN2	1	1	2	0	3	1.41558	45.6475	45.6475	93.2248	0.775376	0.00145906	0.00617161	1.71845e-05	0.82806	0.958637	0.977255	1.80924e-06	0.0121159
Genes significant in controls: Mutations in IBD dataset
STAG2	0	2	0	0	0	3.42794	0	0	0	0.190385	0.668205	0.37671	1	0.825029	0.971267	0.98897	0.744484	1
AXIN2	0	1	0	0	0	1.96698	0	0	0	0.571245	0.805307	0.823794	1	0.825029	0.971267	0.98897	0.983474	1

## Sheet: C) Pathway dNdS
Supplementary Table 6C: results of pathway-level dNdS.
name	mle	cilow	cihigh	geneList	p_pois	q_BHcorr	Disease
wtru	4.04954	1.73698	9.44099	IL17	0.00120178	0.011138	IBD
wtru	3.30552	1.62633	6.71849	TLR	0.000953662	0.011138	IBD
wtru	6.70148	2.07291	21.6651	colorectal_cancer	0.00148506	0.011138	IBD
wtru	3.6233	1.72271	7.62072	pan_cancer	0.000689335	0.011138	IBD
wmis	3.69467	1.44584	9.44126	colorectal_cancer	0.00542019	0.0325212	IBD
wmis	1.80593	1.04801	3.11199	pan_cancer	0.0297562	0.148781	IBD
wtru	1.77306	1.00655	3.12329	cytokines_broad	0.047415	0.203207	IBD
wmis	1.44947	0.997744	2.10571	PIP3_AKT	0.0545497	0.204561	IBD
wmis	1.42375	0.874606	2.31768	TLR	0.148869	0.496229	IBD
wmis	0.657731	0.272751	1.5861	TNF	0.366434	0.851793	IBD
wtru	1.54966	0.384274	6.24934	TNF	0.5381	0.851793	IBD
wtru	1.68528	0.556724	5.10159	TNFR2	0.355707	0.851793	IBD
wmis	0.654981	0.213823	2.00633	IL6	0.463498	0.851793	IBD
wtru	0.556337	0.0602728	5.13518	IL6	0.605076	0.851793	IBD
wmis	1.20562	0.52154	2.78695	TGFb	0.664936	0.851793	IBD
wmis	1.11442	0.602498	2.06132	IL17	0.665364	0.851793	IBD
wmis	0.639416	0.277837	1.47156	NOD2	0.310913	0.851793	IBD
wmis	1.31138	0.621573	2.7667	UPR	0.488246	0.851793	IBD
wtru	1.43469	0.399894	5.14718	UPR	0.579736	0.851793	IBD
wmis	1.13608	0.588576	2.19287	autophagy	0.686479	0.851793	IBD
wtru	1.61256	0.546808	4.75549	autophagy	0.386515	0.851793	IBD
wtru	1.20944	0.444191	3.29307	epi_junc	0.709827	0.851793	IBD
wtru	1.17805	0.569357	2.43749	PIP3_AKT	0.65871	0.851793	IBD
wmis	0.916839	0.646749	1.29972	cytokines_broad	0.664309	0.851793	IBD
wmis	1.4245	0.594052	3.41585	monogenic_ibd	0.483778	0.851793	IBD
wtru	0.72746	0.0875637	6.04358	TGFb	0.768326	0.886529	IBD
wmis	0.982342	0.503963	1.91482	TNFR2	0.882717	0.945769	IBD
wmis	0.959113	0.58605	1.56966	epi_junc	0.873772	0.945769	IBD
wtru	1.08565	0.221743	5.31534	monogenic_ibd	0.919231	0.950928	IBD
wtru	1.03427	0.258601	4.13656	NOD2	0.961997	0.961997	IBD
wmis	1.06457	0.196709	5.76131	TNF	0.849694	NA	CD
wtru	5.3711	0.785055	36.7474	TNF	0.0866547	NA	CD
wmis	1.59192	0.556236	4.55597	TNFR2	0.413701	NA	CD
wtru	0.844309	0.0911121	7.82396	TNFR2	0.881567	NA	CD
wmis	1.15979	0.0921224	14.6014	IL6	0.962906	NA	CD
wtru	2.12013	0.101766	44.1695	IL6	0.627644	NA	CD
wmis	1.12048	0.37855	3.31655	TGFb	0.837209	NA	CD
wtru	2.02546e-08	0	Inf	TGFb	0.996484	NA	CD
wmis	1.9593	0.637379	6.02288	IL17	0.189401	NA	CD
wtru	5.21641	1.25589	21.6667	IL17	0.0229918	NA	CD
wmis	2.56492	1.04592	6.29001	TLR	0.0406517	NA	CD
wtru	4.49657	1.3717	14.7402	TLR	0.0130754	NA	CD
wmis	0.692521	0.165381	2.89988	NOD2	0.695465	NA	CD
wtru	2.52997	0.435247	14.706	NOD2	0.301306	NA	CD
wmis	3.07829	0.677065	13.9955	UPR	0.154318	NA	CD
wtru	2.65887	0.20341	34.7553	UPR	0.455877	NA	CD
wmis	1.0077	0.401355	2.5301	autophagy	0.957974	NA	CD
wtru	1.11728	0.2217	5.63061	autophagy	0.893096	NA	CD
wmis	1.01221	0.457619	2.23893	epi_junc	0.965385	NA	CD
wtru	0.735772	0.0898076	6.02801	epi_junc	0.774931	NA	CD
wmis	1.15611	0.671176	1.99141	PIP3_AKT	0.599389	NA	CD
wtru	0.637442	0.182451	2.22708	PIP3_AKT	0.480506	NA	CD
wmis	1.225	0.696284	2.15518	cytokines_broad	0.424572	NA	CD
wtru	2.0176	0.832062	4.89234	cytokines_broad	0.120387	NA	CD
wmis	3.50489	0.784511	15.6585	colorectal_cancer	0.0984208	NA	CD
wtru	3.30816	0.399164	27.417	colorectal_cancer	0.267512	NA	CD
wmis	1.14013	0.516631	2.51611	pan_cancer	0.747238	NA	CD
wtru	1.91733	0.566501	6.48924	pan_cancer	0.295367	NA	CD
wmis	0.698453	0.232678	2.09661	monogenic_ibd	0.522224	NA	CD
wtru	5.84574e-09	0	Inf	monogenic_ibd	0.997565	NA	CD
wmis	0.519905	0.179955	1.50205	TNF	0.226897	NA	UC
wtru	1.17861e-08	0	Inf	TNF	0.997264	NA	UC
wmis	0.677981	0.280729	1.63737	TNFR2	0.33973	NA	UC
wtru	2.29254	0.603806	8.70438	TNFR2	0.222912	NA	UC
wmis	0.643699	0.185125	2.23821	IL6	0.488414	NA	UC
wtru	3.12922e-09	0	Inf	IL6	0.998434	NA	UC
wmis	1.38046	0.364295	5.23111	TGFb	0.648613	NA	UC
wtru	2.95498	0.29315	29.7864	TGFb	0.358051	NA	UC
wmis	0.812815	0.384043	1.7203	IL17	0.598467	NA	UC
wtru	3.7488	1.27992	10.98	IL17	0.0159491	NA	UC
wmis	1.03846	0.573597	1.88006	TLR	0.88779	NA	UC
wtru	2.94899	1.19498	7.27759	TLR	0.0189535	NA	UC
wmis	0.620218	0.22225	1.73081	NOD2	0.361623	NA	UC
wtru	1.18324e-08	0	Inf	NOD2	0.996868	NA	UC
wmis	0.858218	0.351237	2.09698	UPR	0.759582	NA	UC
wtru	1.07472	0.243536	4.74275	UPR	0.924204	NA	UC
wmis	1.31599	0.506289	3.42066	autophagy	0.584321	NA	UC
wtru	2.31604	0.520157	10.3124	autophagy	0.270381	NA	UC
wmis	0.921779	0.491209	1.72977	epi_junc	0.798126	NA	UC
wtru	1.45849	0.457982	4.64468	epi_junc	0.523093	NA	UC
wmis	1.7591	1.04671	2.95634	PIP3_AKT	0.0358786	NA	UC
wtru	1.82112	0.727276	4.56014	PIP3_AKT	0.200549	NA	UC
wmis	0.751384	0.480406	1.17521	cytokines_broad	0.210567	NA	UC
wtru	1.64784	0.786903	3.4507	cytokines_broad	0.185348	NA	UC
wmis	3.80537	1.14111	12.6901	colorectal_cancer	0.0257591	NA	UC
wtru	8.96532	2.12876	37.7577	colorectal_cancer	0.00279093	NA	UC
wmis	2.54902	1.18321	5.49139	pan_cancer	0.0145865	NA	UC
wtru	5.51208	2.08219	14.5919	pan_cancer	0.000589196	NA	UC
wmis	6.31826	0.788708	50.6149	monogenic_ibd	0.0947208	NA	UC
wtru	9.30061	0.777421	111.267	monogenic_ibd	0.0782156	NA	UC

## Sheet: D) IL17 mutations
Supplementary Table 6D: Mutations in the IL17 pathway found in the IBD cohort.
gene_name	n_syn	n_mis	n_non	n_spl
CHUK	0	3	0	1
MAPK10	0	3	0	0
UBE2N	0	2	0	0
IL17RA	1	3	0	1
TAB2	0	0	1	0
MAP3K8	0	1	1	0
IL17RC	0	0	0	1
MAPK7	1	1	1	0
RPS6KA1	0	0	1	0
PPP2R1B	0	0	1	0
VRK3	0	0	1	0
BTRC	0	1	1	0
IRAK1	0	3	0	0
MEF2A	0	2	0	0
CUL1	0	1	0	1
MEF2C	0	2	0	0
IKBKB	0	1	1	0
MAPK3	0	2	0	0
IL17A	0	1	0	0
NOD2	2	3	0	0
NOD1	0	0	0	0
MAP2K7	2	0	0	0
RPS6KA2	0	2	0	0
IL17RE	0	0	0	0
NFKB1	0	0	0	0
TAB1	2	0	0	0
MAP2K6	0	1	0	0
IRAK2	1	0	0	0
DUSP7	1	0	0	0
PPP2R5D	1	0	0	0
PPP2R1A	0	0	0	0
RPS6KA3	0	0	0	0
TNIP2	0	0	0	0
DUSP4	0	0	0	0
TAB3	0	0	0	0
UBC	0	0	0	0
JUN	1	0	0	0
MAPK9	0	1	0	0
MAPK8	1	1	0	0
MAPK11	0	0	0	0
DUSP6	0	0	0	0
IKBKG	0	0	0	0
MAP2K4	0	1	0	0
ELK1	0	0	0	0
MAPKAPK2	0	0	0	0
IL17RB	0	1	0	0
TRAF6	0	0	0	0
RIPK2	0	0	0	0
ATF2	0	0	0	0
MAP2K3	0	0	0	0
MAP2K1	0	0	0	0
MAPKAPK3	1	1	0	0
FBXW11	0	1	0	0
MAPK1	0	0	0	0
MAPK14	0	0	0	0
MAP3K7	0	1	0	0
PPP2CB	0	0	0	0
FOS	0	0	0	0
PPP2CA	0	0	0	0
CREB1	0	0	0	0
IL17C	0	0	0	0
DUSP3	0	0	0	0
ATF1	0	0	0	0
UBB	0	0	0	0
IL25	0	0	0	0
IL17F	0	0	0	0
UBE2V1	0	0	0	0
UBA52	0	0	0	0
RPS6KA5	1	1	0	0
RPS27A	0	0	0	0
SKP1	0	0	0	0

## Sheet: E) TLR mutations
Supplementary Table 6E: Mutations in the TLR pathway found in the IBD cohort.
gene_name	n_syn	n_mis	n_non	n_spl
PLCG2	0	6	0	0
PIK3R4	0	1	1	1
MAPK7	1	1	1	0
CHUK	0	3	0	1
MAPK10	0	3	0	0
UBE2N	0	2	0	0
MAPKAPK3	1	1	0	0
MAP3K8	0	1	1	0
RPS6KA1	0	0	1	0
FOS	0	0	0	0
DNM1	0	1	0	0
IRAK1	0	3	0	0
VRK3	0	0	1	0
PPP2R1B	0	0	1	0
TAB2	0	0	1	0
BTRC	0	1	1	0
UNC93B1	0	0	0	0
DNM2	0	1	1	0
MEF2A	0	2	0	0
CUL1	0	1	0	1
MEF2C	0	2	0	0
TLR10	0	0	0	0
IKBKB	0	1	1	0
MAPK3	0	2	0	0
ITGAM	2	0	0	1
LY96	0	1	0	0
FGA	0	2	0	0
LY86	0	1	0	0
PIK3C3	0	2	0	0
NKIRAS1	0	1	0	0
RPS6KA2	0	2	0	0
SFTPA2	0	1	0	0
SFTPA1	0	1	0	0
CNPY3	0	1	0	0
TIRAP	0	1	0	0
TLR9	0	2	0	0
MAP2K6	0	1	0	0
CTSB	0	1	0	0
CASP8	0	1	0	0
MAPK9	0	1	0	0
MAP2K4	0	1	0	0
NFKBIB	0	1	0	0
FBXW11	0	1	0	0
MAP3K7	0	1	0	0
CD14	0	1	0	0
BTK	0	1	0	0
TLR2	0	1	0	0
PTPN4	0	1	0	0
ZFYVE20	0	1	0	0
PELI3	0	1	0	0
DNM3	0	1	0	0
NOD2	2	3	0	0
MAPK8	1	1	0	0
MAP2K7	2	0	0	0
TAB1	2	0	0	0
APOB	2	4	0	0
EEA1	1	0	0	0
PPP2R5D	1	0	0	0
IRAK2	1	0	0	0
TLR5	1	0	0	0
RPS6KA5	1	1	0	0
DUSP7	1	0	0	0
TLR7	1	1	0	0
JUN	1	0	0	0
MAP3K1	0	0	0	0
SARM1	0	0	0	0
NFKB2	0	0	0	0
ITGB2	2	1	0	0
NOD1	0	0	0	0
TLR8	0	0	0	0
IKBKE	0	0	0	0
NFKB1	0	0	0	0
APP	0	0	0	0
IRF7	0	0	0	0
HSP90B1	0	0	0	0
TICAM1	0	0	0	0
RPS6KA3	0	0	0	0
SIGIRR	0	0	0	0
TBK1	0	0	0	0
TLR3	0	0	0	0
PPP2R1A	0	0	0	0
RELA	0	0	0	0
TRAF3	0	0	0	0
TAB3	0	0	0	0
TNIP2	0	0	0	0
PTPN11	0	0	0	0
DUSP4	0	0	0	0
TLR4	0	0	0	0
UBC	0	0	0	0
TLR6	0	0	0	0
RIPK1	0	0	0	0
TLR1	0	0	0	0
ECSIT	0	0	0	0
IRAK3	0	0	0	0
MAPK11	0	0	0	0
DUSP6	0	0	0	0
ELK1	0	0	0	0
IRF3	0	0	0	0
SOCS1	0	0	0	0
RIPK3	0	0	0	0
IKBKG	0	0	0	0
TRAF6	0	0	0	0
BIRC3	0	0	0	0
MAPKAPK2	0	0	0	0
CD180	0	0	0	0
BIRC2	0	0	0	0
LBP	0	0	0	0
AGER	0	0	0	0
RIPK2	0	0	0	0
PELI2	0	0	0	0
BPI	0	0	0	0
MAP2K3	0	0	0	0
MYD88	0	0	0	0
LGMN	0	0	0	0
ATF2	0	0	0	0
FGB	0	0	0	0
PELI1	0	0	0	0
TICAM2	0	0	0	0
MAP2K1	0	0	0	0
PPP2CB	0	0	0	0
FGG	0	0	0	0
NFKBIA	0	0	0	0
CD36	0	0	0	0
MAPK1	0	0	0	0
IRAK4	0	0	0	0
MAPK14	0	0	0	0
TANK	0	0	0	0
PPP2CA	0	0	0	0
FADD	0	0	0	0
CTSV	0	0	0	0
SFTPD	0	0	0	0
CTSS	0	0	0	0
CREB1	0	0	0	0
NKIRAS2	0	0	0	0
CTSK	0	0	0	0
CTSL	0	0	0	0
DUSP3	0	0	0	0
ATF1	0	0	0	0
UBB	0	0	0	0
HMGB1	0	0	0	0
UBA52	0	0	0	0
UBE2V1	0	0	0	0
RPS27A	0	0	0	0
UBE2D3	0	0	0	0
UBE2D2	0	0	0	0
SAA1	0	0	0	0
SKP1	0	0	0	0
UBE2D1	0	0	0	0
S100A1	0	0	0	0
S100A9	0	0	0	0
S100A8	0	0	0	0
S100A12	0	0	0	0
S100B	0	0	0	0

## Sheet: F) RHT of genes
Supplementary Table 6F: Restricted hypothesis testing of potentially selected genes in the IBD cohort.
gene_name	n_syn	n_mis	n_non	n_spl	n_ind	wmis_cv	wnon_cv	wspl_cv	wind_cv	pmis_cv	ptrunc_cv	pallsubs_cv	pind_cv	qmis_cv	qtrunc_cv	qallsubs_cv	pglobal_cv	qglobal_cv	qrht
NOS2	0	1	0	0	3	1.15854	0	0	76.5211	0.896269	0.723117	0.929579	8.80623e-05	0.911698	0.971267	0.98897	0.000852211	1	0.00692714
NFKBIZ	1	0	0	1	2	0	42.5082	42.5082	45.3954	0.441813	0.0204193	0.0479067	0.00218891	0.825029	0.971267	0.98897	0.00106571	1	0.00692714
BCOR	1	3	1	0	2	1.75078	9.13061	9.13061	79.1135	0.45306	0.113717	0.244262	0.00075642	0.825029	0.971267	0.98897	0.00177308	1	0.00768334
RNF43	0	0	0	0	2	0	0	0	62.732	0.360154	0.77789	0.634614	0.00118259	0.825029	0.971267	0.98897	0.00615011	1	0.0199878
HNRNPF	0	2	0	0	1	8.1287	0	0	112.854	0.0389371	0.884149	0.116885	0.0087628	0.825029	0.971267	0.98897	0.00807488	1	0.0209947
ETV6	0	4	0	0	0	14.9737	0	0	0	0.000621898	0.809877	0.0027189	1	0.734938	0.971267	0.98897	0.0187809	1	0.0406919
IL17RA	1	3	0	1	0	5.96412	37.6476	37.6476	0	0.0290333	0.0233802	0.00971008	1	0.825029	0.971267	0.98897	0.0547123	1	0.095766
KRAS	0	2	0	0	0	30.7049	0	0	0	0.00260386	0.901862	0.0106299	1	0.825029	0.971267	0.98897	0.0589329	1	0.095766
TP53	0	3	0	0	0	10.8058	0	0	0	0.00633527	0.827345	0.0231838	1	0.825029	0.971267	0.98897	0.110455	1	0.159546
ARID1B	0	1	0	0	1	0.839946	0	0	17.2461	0.873104	0.708472	0.922813	0.0540372	0.893427	0.971267	0.98897	0.199386	1	0.259201
IL17RC	0	0	0	1	0	0	31.3098	31.3098	0	0.373132	0.0293413	0.0572521	1	0.825029	0.971267	0.98897	0.22101	1	0.261193
TRAF3IP2	0	0	0	0	0	0	0	0	0	0.501956	0.818817	0.778581	1	0.825029	0.971267	0.98897	0.973446	1	0.984485
BCORL1	1	1	0	0	0	0.654626	0	0	0	0.684068	0.634217	0.829097	1	0.825029	0.971267	0.98897	0.984485	1	0.984485
