# Supplementary material for: Somatic Evolution in Non-neoplastic IBD-Affected Colon
Source: Cell. 2020 Aug 6;182(3):672–684.e11. doi: 10.1016/j.cell.2020.06.036 (PMC7427325; doi:10.1016/j.cell.2020.06.036)
Supplement: Table S6. Gene Sets and Pathways Used in the dNdS Analysis, Related to Figure 6 — Genes linked with colorectal cancer or pan-cancer or in pathways with a role in the pathogenesis of inflammatory bowel disease as defined in REACTOME. [file mmc6.xlsx]

## Sheet: TNF signalling
Identifier	MoleculeName	RefCDS_Gene	Reactome_Alias
Q14790	UniProt:Q14790	CASP8
Q13077	UniProt:Q13077	TRAF1
P21580	UniProt:P21580	TNFAIP3
Q86VP1	UniProt:Q86VP1	TAX1BP1
P0CG48	UniProt:P0CG48	UBC
P62979	UniProt:P62979	RPS27A
P0CG47	UniProt:P0CG47	UBB
P62987	UniProt:P62987	UBA52
Q12933	UniProt:Q12933	TRAF2
Q15628	UniProt:Q15628	TRADD
Q13546	UniProt:Q13546	RIPK1
P01375	UniProt:P01375	TNF
P19438	UniProt:P19438	TNFRSF1A
P98170	UniProt:P98170	XIAP
Q13489	UniProt:Q13489	BIRC3
Q13490	UniProt:Q13490	BIRC2
Q9UK80	UniProt:Q9UK80	USP21
Q13107	UniProt:Q13107	USP4
Q6GQQ9	UniProt:Q6GQQ9	OTUD7B
O75604	UniProt:O75604	USP2
Q9NQC7	UniProt:Q9NQC7	CYLD
Q96DZ5	UniProt:Q96DZ5	CLIP3
O14920	UniProt:O14920	IKBKB
O15111	UniProt:O15111	CHUK
Q9Y6K9	UniProt:Q9Y6K9	IKBKG
P63244	UniProt:P63244	GNB2L1	RACK1
P15059	UniProt:P15059	SERPINI2	SPI-2
Q8TCT8	UniProt:Q8TCT8	SPPL2A
Q8TCT7	UniProt:Q8TCT7	IMP4	SPPL2B
Q9H0F6	UniProt:Q9H0F6	SHARPIN
Q96EP0	UniProt:Q96EP0	RNF31
Q9BYM8	UniProt:Q9BYM8	RBCK1
Q96BN8	UniProt:Q96BN8	FAM105B	OTULIN
Q8WXG6-3	UniProt:Q8WXG6-3	MADD
Q8WXG6-5	UniProt:Q8WXG6-5	MADD
Q15750	UniProt:Q15750	TAB1
Q9NYJ8	UniProt:Q9NYJ8	TAB2
Q8N5C8	UniProt:Q8N5C8	TAB3
O43318	UniProt:O43318	MAP3K7
Q92636	UniProt:Q92636	NSMAF
Q9NY59	UniProt:Q9NY59	SMPD3
O60906	UniProt:O60906	SMPD2
P78536	UniProt:P78536	ADAM17
O95429	UniProt:O95429	BAG4
Q13158	UniProt:Q13158	FADD

## Sheet: TNFR2
Identifier	MoleculeName	RefCDS_Gene	Reactome_Alias
Q13114	UniProt:Q13114	TRAF3
Q12933	UniProt:Q12933	TRAF2
Q13489	UniProt:Q13489	BIRC3
Q13490	UniProt:Q13490	BIRC2
P0CG48	UniProt:P0CG48	UBC
P62979	UniProt:P62979	RPS27A
P0CG47	UniProt:P0CG47	UBB
P62987	UniProt:P62987	UBA52
P01375	UniProt:P01375	TNF
P20333	UniProt:P20333	TNFRSF1B
Q9Y6Q6	UniProt:Q9Y6Q6	TNFRSF11A
O14788	UniProt:O14788	TNFSF11
P36941	UniProt:P36941	LTBR
P01374	UniProt:P01374	LTA
Q06643	UniProt:Q06643	LTB
O43557	UniProt:O43557	TNFSF14
P25942-1	UniProt:P25942-1	CD40
P29965	UniProt:P29965	CD40LG
Q9Y275	UniProt:Q9Y275	TNFSF13B
Q96RJ3	UniProt:Q96RJ3	TNFRSF13C
Q9NP84	UniProt:Q9NP84	TNFRSF12A
O43508	UniProt:O43508	TNFSF12
O43242	UniProt:O43242	PSMD3
P60900	UniProt:P60900	PSMA6
Q13200	UniProt:Q13200	PSMD2
P28066	UniProt:P28066	PSMA5
Q9UNM6	UniProt:Q9UNM6	PSMD13
P25789	UniProt:P25789	PSMA4
O00232	UniProt:O00232	PSMD12
P25788	UniProt:P25788	PSMA3
O00231	UniProt:O00231	PSMD11
P25787	UniProt:P25787	PSMA2
P60896	UniProt:P60896	C7orf76	SEM1
O75832	UniProt:O75832	PSMD10
P25786	UniProt:P25786	PSMA1
Q99460	UniProt:Q99460	PSMD1
O00487	UniProt:O00487	PSMD14
P62333	UniProt:P62333	PSMC6
P62195	UniProt:P62195	PSMC5
P43686	UniProt:P43686	PSMC4
P17980	UniProt:P17980	PSMC3
P35998	UniProt:P35998	PSMC2
P62191	UniProt:P62191	PSMC1
P28065	UniProt:P28065	PSMB9
P28062	UniProt:P28062	PSMB8
A5LHX3	UniProt:A5LHX3	PSMB11
Q14997	UniProt:Q14997	PSME4
Q99436	UniProt:Q99436	PSMB7
P28072	UniProt:P28072	PSMB6
Q8TAA3	UniProt:Q8TAA3	PSMA8
Q92530	UniProt:Q92530	PSMF1
P61289	UniProt:P61289	PSME3
P28074	UniProt:P28074	PSMB5
Q9UL46	UniProt:Q9UL46	PSME2
P28070	UniProt:P28070	PSMB4
Q06323	UniProt:Q06323	PSME1
O00233	UniProt:O00233	PSMD9
P49720	UniProt:P49720	PSMB3
P48556	UniProt:P48556	PSMD8
P49721	UniProt:P49721	PSMB2
P51665	UniProt:P51665	PSMD7
Q15008	UniProt:Q15008	PSMD6
P40306	UniProt:P40306	PSMB10
Q16401	UniProt:Q16401	PSMD5
P20618	UniProt:P20618	PSMB1
P55036	UniProt:P55036	PSMD4
O14818	UniProt:O14818	PSMA7
Q01201	UniProt:Q01201	RELB
Q00653	UniProt:Q00653	NFKB2
P63208	UniProt:P63208	SKP1
Q13616	UniProt:Q13616	CUL1
Q9UKB1	UniProt:Q9UKB1	FBXW11
Q9Y297	UniProt:Q9Y297	BTRC
O15111	UniProt:O15111	CHUK
P61081	UniProt:P61081	UBE2M
Q8TBC4	UniProt:Q8TBC4	UBA3
Q92838	UniProt:Q92838	EDA
Q9UNE0	UniProt:Q9UNE0	EDAR
O95150	UniProt:O95150	TNFSF15
Q93038	UniProt:Q93038	TNFRSF25
Q92838-3	UniProt:Q92838-3	EDA
Q9HAV5	UniProt:Q9HAV5	EDA2R
O14836	UniProt:O14836	TNFRSF13B
Q02223	UniProt:Q02223	TNFRSF17
O75888	UniProt:O75888	TNFSF13
Q07011	UniProt:Q07011	TNFRSF9
P41273	UniProt:P41273	TNFSF9
P43489	UniProt:P43489	TNFRSF4
P23510	UniProt:P23510	TNFSF4
P32970	UniProt:P32970	CD70
P26842	UniProt:P26842	CD27
Q53ZZ1	UniProt:Q53ZZ1	FASLG	TNFSF6
O95407	UniProt:O95407	TNFRSF6B
P28908	UniProt:P28908	TNFRSF8
P32971	UniProt:P32971	TNFSF8
O00300	UniProt:O00300	TNFRSF11B
Q9Y5U5	UniProt:Q9Y5U5	TNFRSF18
Q9UNG2	UniProt:Q9UNG2	TNFSF18
Q8WWZ3	UniProt:Q8WWZ3	EDARADD
Q92956	UniProt:Q92956	TNFRSF14
P19438	UniProt:P19438	TNFRSF1A

## Sheet: IL6
Identifier	MoleculeName	RefCDS_Gene	Reactome_Alias
P22681	UniProt:P22681	CBL
P06493	UniProt:P06493	CDK1
P28562	UniProt:P28562	DUSP1
Q9Y6W6	UniProt:Q9Y6W6	DUSP10
Q9BY84	UniProt:Q9BY84	DUSP16
Q05923	UniProt:Q05923	DUSP2
Q13115	UniProt:Q13115	DUSP4
Q16690	UniProt:Q16690	DUSP5
Q16828	UniProt:Q16828	DUSP6
Q16829	UniProt:Q16829	DUSP7
Q13202	UniProt:Q13202	DUSP8
Q99956	UniProt:Q99956	DUSP9
P05231	UniProt:P05231	IL6
P08887-2	UniProt:P08887-2	IL6R
P40189-1	UniProt:P40189-1	IL6ST
P23458	UniProt:P23458	JAK1
O60674	UniProt:O60674	JAK2
Q02750	UniProt:Q02750	MAP2K1
P36507	UniProt:P36507	MAP2K2
P28482	UniProt:P28482	MAPK1
P27361	UniProt:P27361	MAPK3
Q15121	UniProt:Q15121	PEA15
Q06124	UniProt:Q06124	PTPN11
O14543	UniProt:O14543	SOCS3
P42224	UniProt:P42224	STAT1
P40763	UniProt:P40763	STAT3
P29597	UniProt:P29597	TYK2

## Sheet: cytokines_broad
Identifier	MoleculeName	RefCDS_Gene	Reactome_Alias	pathway
P78536	UniProt:P78536	ADAM17		TNF
Q6ZSZ5	UniProt:Q6ZSZ5	ARHGEF18		TGFb
P18846	UniProt:P18846	ATF1		IL17
P15336	UniProt:P15336	ATF2		IL17
Q9UN42	UniProt:Q9UN42	ATP1B4		TGFb
O95429	UniProt:O95429	BAG4		TNF
Q13145	UniProt:Q13145	BAMBI		TGFb
Q13490	UniProt:Q13490	BIRC2		TNF,TNFR2
Q13489	UniProt:Q13489	BIRC3		TNF,TNFR2
Q9Y297	UniProt:Q9Y297	BTRC		TNFR2,IL17
Q9UQM7	UniProt:Q9UQM7	CAMK2A		IFNg
Q13554	UniProt:Q13554	CAMK2B		IFNg
Q13557	UniProt:Q13557	CAMK2D		IFNg
Q13555	UniProt:Q13555	CAMK2G		IFNg
Q14790	UniProt:Q14790	CASP8		TNF
P22681	UniProt:P22681	CBL		IL6,TGFb
P24863	UniProt:P24863	CCNC		TGFb
O75909	UniProt:O75909	CCNK		TGFb
O60563	UniProt:O60563	CCNT1		TGFb
O60583	UniProt:O60583	CCNT2		TGFb
P26842	UniProt:P26842	CD27		TNFR2
P25942-1	UniProt:P25942-1	CD40		TNFR2
P29965	UniProt:P29965	CD40LG		TNFR2
P32970	UniProt:P32970	CD70		TNFR2
P06493	UniProt:P06493	CDK1		IL6
P49336	UniProt:P49336	CDK8		TGFb
P50750	UniProt:P50750	CDK9		TGFb
P42772	UniProt:P42772	CDKN2B		TGFb
Q9P2M7	UniProt:Q9P2M7	CGN		TGFb
O15111	UniProt:O15111	CHUK		TNF,TNFR2,IL17
Q96DZ5	UniProt:Q96DZ5	CLIP3		TNF
P16220	UniProt:P16220	CREB1		IL17
Q13616	UniProt:Q13616	CUL1		TNFR2,IL17
Q9NQC7	UniProt:Q9NQC7	CYLD		TNF
P28562	UniProt:P28562	DUSP1		IL6
Q9Y6W6	UniProt:Q9Y6W6	DUSP10		IL6
Q9BY84	UniProt:Q9BY84	DUSP16		IL6
Q05923	UniProt:Q05923	DUSP2		IL6
P51452	UniProt:P51452	DUSP3		IL17
Q13115	UniProt:Q13115	DUSP4		IL6,IL17
Q16690	UniProt:Q16690	DUSP5		IL6
Q16828	UniProt:Q16828	DUSP6		IL6,IL17
Q16829	UniProt:Q16829	DUSP7		IL6,IL17
Q13202	UniProt:Q13202	DUSP8		IL6
Q99956	UniProt:Q99956	DUSP9		IL6
Q16254	UniProt:Q16254	E2F4		TGFb
Q15329	UniProt:Q15329	E2F5		TGFb
Q92838	UniProt:Q92838	EDA		TNFR2
Q9HAV5	UniProt:Q9HAV5	EDA2R		TNFR2
Q9UNE0	UniProt:Q9UNE0	EDAR		TNFR2
Q8WWZ3	UniProt:Q8WWZ3	EDARADD		TNFR2
P19419	UniProt:P19419	ELK1		IL17
Q9Y624	UniProt:Q9Y624	F11R		TGFb
Q13158	UniProt:Q13158	FADD		TNF
Q9UKB1	UniProt:Q9UKB1	FBXW11		TNFR2,IL17
P62942	UniProt:P62942	FKBP1A		TGFb
P01100	UniProt:P01100	FOS		IL17
P09958	UniProt:P09958	FURIN		TGFb
Q13547	UniProt:Q13547	HDAC1		TGFb
P01579	UniProt:P01579	IFNG		IFNg
P15260	UniProt:P15260	IFNGR1		IFNg
P38484	UniProt:P38484	IFNGR2		IFNg
Q8IU54	UniProt:Q8IU54	IFNL1		IL28
Q8IU57	UniProt:Q8IU57	IFNLR1		IL28
O14920	UniProt:O14920	IKBKB		TNF,IL17
Q9Y6K9	UniProt:Q9Y6K9	IKBKG		TNF,IL17
P22301	UniProt:P22301	IL10		IL10
Q13651	UniProt:Q13651	IL10RA		IL10
Q08334	UniProt:Q08334	IL10RB		IL20,IL10,IL28
P29460	UniProt:P29460	IL12B		IL23
P42701	UniProt:P42701	IL12RB1		IL23
Q16552	UniProt:Q16552	IL17A		IL17
Q9P0M4	UniProt:Q9P0M4	IL17C		IL17
Q96PD4	UniProt:Q96PD4	IL17F		IL17
Q96F46	UniProt:Q96F46	IL17RA		IL17
Q9NRM6	UniProt:Q9NRM6	IL17RB		IL17
Q8NAC3	UniProt:Q8NAC3	IL17RC		IL17
Q8NFR9	UniProt:Q8NFR9	IL17RE		IL17
Q8WWZ1	UniProt:Q8WWZ1	IL1F10		IL36
Q9NPH3-1	UniProt:Q9NPH3-1	IL1RAP		IL36
Q9HB29	UniProt:Q9HB29	IL1RL2		IL36
Q9GZX6	UniProt:Q9GZX6	IL22		IL20
Q8N6P7	UniProt:Q8N6P7	IL22RA1		IL20
Q9NPF7	UniProt:Q9NPF7	IL23A		IL23
Q5VWK5	UniProt:Q5VWK5	IL23R		IL23
Q9H293	UniProt:Q9H293	IL25		IL17
Q9UHA7	UniProt:Q9UHA7	IL36A		IL36
Q9NZH7	UniProt:Q9NZH7	IL36B		IL36
Q9NZH8	UniProt:Q9NZH8	IL36G		IL36
Q9UBH0	UniProt:Q9UBH0	IL36RN		IL36
P05231	UniProt:P05231	IL6		IL6
P08887-2	UniProt:P08887-2	IL6R		IL6
P40189-1	UniProt:P40189-1	IL6ST		IL6
P51617	UniProt:P51617	IRAK1		IL17
O43187	UniProt:O43187	IRAK2		IL17
P23458	UniProt:P23458	JAK1		IL20,IL10,IL28,IFNg,IL6
O60674	UniProt:O60674	JAK2		IL23,IFNg,IL6
P05412	UniProt:P05412	JUN		IL17
P17275	UniProt:P17275	JUNB		TGFb
P01374	UniProt:P01374	LTA		TNFR2
Q06643	UniProt:Q06643	LTB		TNFR2
P36941	UniProt:P36941	LTBR		TNFR2
Q8WXG6-3	UniProt:Q8WXG6-3	MADD		TNF
Q02750	UniProt:Q02750	MAP2K1		IL6,IL17
P36507	UniProt:P36507	MAP2K2		IL6
P46734	UniProt:P46734	MAP2K3		IL17
P45985	UniProt:P45985	MAP2K4		IL17
P52564	UniProt:P52564	MAP2K6		IL17
O14733	UniProt:O14733	MAP2K7		IL17
O43318	UniProt:O43318	MAP3K7		TNF,IL17
P41279	UniProt:P41279	MAP3K8		IL17
P28482	UniProt:P28482	MAPK1		IL6,IL17
P53779	UniProt:P53779	MAPK10		IL17
Q15759	UniProt:Q15759	MAPK11		IL17
Q16539	UniProt:Q16539	MAPK14		IL17
P27361	UniProt:P27361	MAPK3		IL6,IL17
Q13164	UniProt:Q13164	MAPK7		IL17
P45983	UniProt:P45983	MAPK8		IL17
P45984	UniProt:P45984	MAPK9		IL17
P49137	UniProt:P49137	MAPKAPK2		IL17
Q16644	UniProt:Q16644	MAPKAPK3		IL17
Q02078	UniProt:Q02078	MEF2A		IL17
Q06413	UniProt:Q06413	MEF2C		IL17
O00255	UniProt:O00255	MEN1		TGFb
Q9NYA4	UniProt:Q9NYA4	MTMR4		TGFb
P01106	UniProt:P01106	MYC		TGFb
O75376	UniProt:O75376	NCOR1		TGFb
Q9Y618	UniProt:Q9Y618	NCOR2		TGFb
Q96PU5	UniProt:Q96PU5	NEDD4L		TGFb
Q15843	UniProt:Q15843	NEDD8		TGFb
P19838	UniProt:P19838	NFKB1		IL17
Q00653	UniProt:Q00653	NFKB2		TNFR2
Q9Y239	UniProt:Q9Y239	NOD1		IL17
Q9HC29	UniProt:Q9HC29	NOD2		IL17
Q92636	UniProt:Q92636	NSMAF		TNF
Q6GQQ9	UniProt:Q6GQQ9	OTUD7B		TNF
Q96BN8	UniProt:Q96BN8	FAM105B	OTULIN	TNF
P07237	UniProt:P07237	P4HB		IL23
Q8TEW0	UniProt:Q8TEW0	PARD3		TGFb
Q9NPB6	UniProt:Q9NPB6	PARD6A		TGFb
P09874	UniProt:P09874	PARP1		TGFb
Q15121	UniProt:Q15121	PEA15		IL6
O75925	UniProt:O75925	PIAS1		IFNg
Q969W9	UniProt:Q969W9	PMEPA1		TGFb
P35813	UniProt:P35813	PPM1A		TGFb
P62136	UniProt:P62136	PPP1CA		TGFb
P62140	UniProt:P62140	PPP1CB		TGFb
P36873	UniProt:P36873	PPP1CC		TGFb
O75807	UniProt:O75807	PPP1R15A		TGFb
P67775	UniProt:P67775	PPP2CA		IL17
P62714	UniProt:P62714	PPP2CB		IL17
P30153	UniProt:P30153	PPP2R1A		IL17
P30154	UniProt:P30154	PPP2R1B		IL17
Q14738	UniProt:Q14738	PPP2R5D		IL17
Q05655	UniProt:Q05655	PRKCD		IFNg
Q05513	UniProt:Q05513	PRKCZ		TGFb
P25786	UniProt:P25786	PSMA1		TNFR2
P25787	UniProt:P25787	PSMA2		TNFR2
P25788	UniProt:P25788	PSMA3		TNFR2
P25789	UniProt:P25789	PSMA4		TNFR2
P28066	UniProt:P28066	PSMA5		TNFR2
P60900	UniProt:P60900	PSMA6		TNFR2
O14818	UniProt:O14818	PSMA7		TNFR2
Q8TAA3	UniProt:Q8TAA3	PSMA8		TNFR2
P20618	UniProt:P20618	PSMB1		TNFR2
P40306	UniProt:P40306	PSMB10		TNFR2
A5LHX3	UniProt:A5LHX3	PSMB11		TNFR2
P49721	UniProt:P49721	PSMB2		TNFR2
P49720	UniProt:P49720	PSMB3		TNFR2
P28070	UniProt:P28070	PSMB4		TNFR2
P28074	UniProt:P28074	PSMB5		TNFR2
P28072	UniProt:P28072	PSMB6		TNFR2
Q99436	UniProt:Q99436	PSMB7		TNFR2
P28062	UniProt:P28062	PSMB8		TNFR2
P28065	UniProt:P28065	PSMB9		TNFR2
P62191	UniProt:P62191	PSMC1		TNFR2
P35998	UniProt:P35998	PSMC2		TNFR2
P17980	UniProt:P17980	PSMC3		TNFR2
P43686	UniProt:P43686	PSMC4		TNFR2
P62195	UniProt:P62195	PSMC5		TNFR2
P62333	UniProt:P62333	PSMC6		TNFR2
Q99460	UniProt:Q99460	PSMD1		TNFR2
O75832	UniProt:O75832	PSMD10		TNFR2
O00231	UniProt:O00231	PSMD11		TNFR2
O00232	UniProt:O00232	PSMD12		TNFR2
Q9UNM6	UniProt:Q9UNM6	PSMD13		TNFR2
O00487	UniProt:O00487	PSMD14		TNFR2
Q13200	UniProt:Q13200	PSMD2		TNFR2
O43242	UniProt:O43242	PSMD3		TNFR2
P55036	UniProt:P55036	PSMD4		TNFR2
Q16401	UniProt:Q16401	PSMD5		TNFR2
Q15008	UniProt:Q15008	PSMD6		TNFR2
P51665	UniProt:P51665	PSMD7		TNFR2
P48556	UniProt:P48556	PSMD8		TNFR2
O00233	UniProt:O00233	PSMD9		TNFR2
Q06323	UniProt:Q06323	PSME1		TNFR2
Q9UL46	UniProt:Q9UL46	PSME2		TNFR2
P61289	UniProt:P61289	PSME3		TNFR2
Q14997	UniProt:Q14997	PSME4		TNFR2
Q92530	UniProt:Q92530	PSMF1		TNFR2
P35354	UniProt:P35354	PTGS2		IL10
P18031	UniProt:P18031	PTPN1		IFNg
Q06124	UniProt:Q06124	PTPN11		IL20,IFNg,IL6
P29350	UniProt:P29350	PTPN6		IFNg
P63244	UniProt:P63244	GNB2L1	RACK1	TNF
Q9BYM8	UniProt:Q9BYM8	RBCK1		TNF
P28749	UniProt:P28749	RBL1		TGFb
Q01201	UniProt:Q01201	RELB		TNFR2
P61586	UniProt:P61586	RHOA		TGFb
Q13546	UniProt:Q13546	RIPK1		TNF
O43353	UniProt:O43353	RIPK2		IL17
Q6ZNA4	UniProt:Q6ZNA4	RNF111		TGFb
Q96EP0	UniProt:Q96EP0	RNF31		TNF
P62979	UniProt:P62979	RPS27A		TNF,TNFR2,IL17,TGFb
Q15418	UniProt:Q15418	RPS6KA1		IL17
Q15349	UniProt:Q15349	RPS6KA2		IL17
P51812	UniProt:P51812	RPS6KA3		IL17
O75582	UniProt:O75582	RPS6KA5		IL17
P60896	UniProt:P60896	C7orf76	SEM1	TNFR2
P05121	UniProt:P05121	SERPINE1		TGFb
Q9H0F6	UniProt:Q9H0F6	SHARPIN		TNF
P12755	UniProt:P12755	SKI		TGFb
P12757	UniProt:P12757	SKIL		TGFb
P63208	UniProt:P63208	SKP1		TNFR2,IL17
Q15796	UniProt:Q15796	SMAD2		TGFb
P84022	UniProt:P84022	SMAD3		TGFb
Q13485	UniProt:Q13485	SMAD4		TGFb
O15105	UniProt:O15105	SMAD7		TGFb
O60906	UniProt:O60906	SMPD2		TNF
Q9NY59	UniProt:Q9NY59	SMPD3		TNF
Q9HCE7	UniProt:Q9HCE7	SMURF1		TGFb
Q9HAU4	UniProt:Q9HAU4	SMURF2		TGFb
Q13573	UniProt:Q13573	SNW1		TGFb
O15524	UniProt:O15524	SOCS1		IFNg
O14543	UniProt:O14543	SOCS3		IFNg
O14543	UniProt:O14543	SOCS3		IL6
P08047	UniProt:P08047	SP1		TGFb
P15059	UniProt:P15059	SERPINI2	SPI-2	TNF
Q8TCT8	UniProt:Q8TCT8	SPPL2A		TNF
Q8TCT7	UniProt:Q8TCT7	IMP4	SPPL2B	TNF
P42224-1	UniProt:P42224-1	STAT1		IFNg,IL6
P40763	UniProt:P40763	STAT3		IL20,IL10,IL23,IL6
Q14765	UniProt:Q14765	STAT4		IL23
Q9Y3F4	UniProt:Q9Y3F4	STRAP		TGFb
Q9UNE7	UniProt:Q9UNE7	STUB1		TGFb
P63165	UniProt:P63165	SUMO1		IFNg
Q15750	UniProt:Q15750	TAB1		TNF,IL17
Q9NYJ8	UniProt:Q9NYJ8	TAB2		TNF,IL17
Q8N5C8	UniProt:Q8N5C8	TAB3		TNF,IL17
Q86VP1	UniProt:Q86VP1	TAX1BP1		TNF
Q14186	UniProt:Q14186	TFDP1		TGFb
Q14188	UniProt:Q14188	TFDP2		TGFb
P01137	UniProt:P01137	TGFB1		TGFb
P36897	UniProt:P36897	TGFBR1		TGFb
P37173	UniProt:P37173	TGFBR2		TGFb
Q15583	UniProt:Q15583	TGIF1		TGFb
Q9GZN2	UniProt:Q9GZN2	TGIF2		TGFb
P01375	UniProt:P01375	TNF		TNF,TNFR2
P21580	UniProt:P21580	TNFAIP3		TNF
Q9Y6Q6	UniProt:Q9Y6Q6	TNFRSF11A		TNFR2
O00300	UniProt:O00300	TNFRSF11B		TNFR2
Q9NP84	UniProt:Q9NP84	TNFRSF12A		TNFR2
O14836	UniProt:O14836	TNFRSF13B		TNFR2
Q96RJ3	UniProt:Q96RJ3	TNFRSF13C		TNFR2
Q92956	UniProt:Q92956	TNFRSF14		TNFR2
Q02223	UniProt:Q02223	TNFRSF17		TNFR2
Q9Y5U5	UniProt:Q9Y5U5	TNFRSF18		TNFR2
P19438	UniProt:P19438	TNFRSF1A		TNF
P19438	UniProt:P19438	TNFRSF1A		TNFR2
P20333	UniProt:P20333	TNFRSF1B		TNFR2
Q93038	UniProt:Q93038	TNFRSF25		TNFR2
P43489	UniProt:P43489	TNFRSF4		TNFR2
O95407	UniProt:O95407	TNFRSF6B		TNFR2
P28908	UniProt:P28908	TNFRSF8		TNFR2
Q07011	UniProt:Q07011	TNFRSF9		TNFR2
O14788	UniProt:O14788	TNFSF11		TNFR2
O43508	UniProt:O43508	TNFSF12		TNFR2
O75888	UniProt:O75888	TNFSF13		TNFR2
Q9Y275	UniProt:Q9Y275	TNFSF13B		TNFR2
O43557	UniProt:O43557	TNFSF14		TNFR2
O95150	UniProt:O95150	TNFSF15		TNFR2
Q9UNG2	UniProt:Q9UNG2	TNFSF18		TNFR2
P23510	UniProt:P23510	TNFSF4		TNFR2
Q53ZZ1	UniProt:Q53ZZ1	FASLG	TNFSF6	TNFR2
P32971	UniProt:P32971	TNFSF8		TNFR2
P41273	UniProt:P41273	TNFSF9		TNFR2
Q8NFZ5	UniProt:Q8NFZ5	TNIP2		IL17
Q15628	UniProt:Q15628	TRADD		TNF
Q13077	UniProt:Q13077	TRAF1		TNF
Q12933	UniProt:Q12933	TRAF2		TNF
Q12933	UniProt:Q12933	TRAF2		TNFR2
Q13114	UniProt:Q13114	TRAF3		TNFR2
Q9Y4K3	UniProt:Q9Y4K3	TRAF6		IL17
Q9UPN9	UniProt:Q9UPN9	TRIM33		TGFb
P29597	UniProt:P29597	TYK2		IL20,IL10,IL23,IL28,IL6
Q8TBC4	UniProt:Q8TBC4	UBA3		TNFR2
P62987	UniProt:P62987	UBA52		TNF,TNFR2,TGFb,IL17
P0CG47	UniProt:P0CG47	UBB		TNF,TNFR2,TGFb,IL17
P0CG48	UniProt:P0CG48	UBC		TNF,TNFR2,TGFb,IL17
P51668	UniProt:P51668	UBE2D1		TGFb
P61077	UniProt:P61077	UBE2D3		TGFb
P61081	UniProt:P61081	UBE2M		TNFR2,TGFb
P61088	UniProt:P61088	UBE2N		IL17
Q13404	UniProt:Q13404	UBE2V1		IL17
Q9Y5K5	UniProt:Q9Y5K5	UCHL5		TGFb
Q9Y4E8	UniProt:Q9Y4E8	USP15		TGFb
O75604	UniProt:O75604	USP2		TNF
Q9UK80	UniProt:Q9UK80	USP21		TNF
Q13107	UniProt:Q13107	USP4		TNF
Q93008	UniProt:Q93008	USP9X		TGFb
Q8IV63	UniProt:Q8IV63	VRK3		IL17
Q9GZV5	UniProt:Q9GZV5	WWTR1		TGFb
P98170	UniProt:P98170	XIAP		TNF
O14980	UniProt:O14980	XPO1		TGFb
O95405-1	UniProt:O95405-1	ZFYVE9		TGFb

## Sheet: TGFb
Identifier	MoleculeName	RefCDS_Gene	Reactome_Alias
Q13485	UniProt:Q13485	SMAD4
P84022	UniProt:P84022	SMAD3
Q15796	UniProt:Q15796	SMAD2
P35813	UniProt:P35813	PPM1A
P09874	UniProt:P09874	PARP1
Q9UPN9	UniProt:Q9UPN9	TRIM33
P0CG48	UniProt:P0CG48	UBC
P0CG47	UniProt:P0CG47	UBB
P62987	UniProt:P62987	UBA52
P62979	UniProt:P62979	RPS27A
O75376	UniProt:O75376	NCOR1
Q9Y618	UniProt:Q9Y618	NCOR2
P12755	UniProt:P12755	SKI
P12757	UniProt:P12757	SKIL
Q9HAU4	UniProt:Q9HAU4	SMURF2
Q6ZNA4	UniProt:Q6ZNA4	RNF111
Q96PU5	UniProt:Q96PU5	NEDD4L
Q15583	UniProt:Q15583	TGIF1
Q9GZN2	UniProt:Q9GZN2	TGIF2
Q13547	UniProt:Q13547	HDAC1
P51668	UniProt:P51668	UBE2D1
P61077	UniProt:P61077	UBE2D3
Q93008	UniProt:Q93008	USP9X
O15105	UniProt:O15105	SMAD7
Q13573	UniProt:Q13573	SNW1
Q9UN42	UniProt:Q9UN42	ATP1B4
Q9GZV5	UniProt:Q9GZV5	WWTR1
P17275	UniProt:P17275	JUNB
P05121	UniProt:P05121	SERPINE1
P24863	UniProt:P24863	CCNC
P49336	UniProt:P49336	CDK8
P50750	UniProt:P50750	CDK9
O60563	UniProt:O60563	CCNT1
O75909	UniProt:O75909	CCNK
O60583	UniProt:O60583	CCNT2
P28749	UniProt:P28749	RBL1
Q14188	UniProt:Q14188	TFDP2
Q14186	UniProt:Q14186	TFDP1
Q16254	UniProt:Q16254	E2F4
Q15329	UniProt:Q15329	E2F5
P01106	UniProt:P01106	MYC
O00255	UniProt:O00255	MEN1
P08047	UniProt:P08047	SP1
P42772	UniProt:P42772	CDKN2B
P01137	UniProt:P01137	TGFB1
P37173	UniProt:P37173	TGFBR2
P22681	UniProt:P22681	CBL
Q15843	UniProt:Q15843	NEDD8
P61081	UniProt:P61081	UBE2M
P09958	UniProt:P09958	FURIN
Q969W9	UniProt:Q969W9	PMEPA1
Q9Y4E8	UniProt:Q9Y4E8	USP15
Q9Y5K5	UniProt:Q9Y5K5	UCHL5
P36897	UniProt:P36897	TGFBR1
Q9HCE7	UniProt:Q9HCE7	SMURF1
Q9NYA4	UniProt:Q9NYA4	MTMR4
Q9Y3F4	UniProt:Q9Y3F4	STRAP
Q13145	UniProt:Q13145	BAMBI
O14980	UniProt:O14980	XPO1
O95405-1	UniProt:O95405-1	ZFYVE9
P36873	UniProt:P36873	PPP1CC
P62136	UniProt:P62136	PPP1CA
P62140	UniProt:P62140	PPP1CB
O75807	UniProt:O75807	PPP1R15A
Q9UNE7	UniProt:Q9UNE7	STUB1
P62942	UniProt:P62942	FKBP1A
Q8TEW0	UniProt:Q8TEW0	PARD3
Q05513	UniProt:Q05513	PRKCZ
Q9NPB6	UniProt:Q9NPB6	PARD6A
Q9Y624	UniProt:Q9Y624	F11R
Q6ZSZ5	UniProt:Q6ZSZ5	ARHGEF18
P61586	UniProt:P61586	RHOA
Q9P2M7	UniProt:Q9P2M7	CGN

## Sheet: IL17
Identifier	MoleculeName	RefCDS_Gene	Reactome_Alias
O14733	UniProt:O14733	MAP2K7
P45985	UniProt:P45985	MAP2K4
P45984	UniProt:P45984	MAPK9
P53779	UniProt:P53779	MAPK10
P45983	UniProt:P45983	MAPK8
Q15750	UniProt:Q15750	TAB1
Q9NYJ8	UniProt:Q9NYJ8	TAB2
Q8N5C8	UniProt:Q8N5C8	TAB3
O43318	UniProt:O43318	MAP3K7
Q9HC29	UniProt:Q9HC29	NOD2
Q9Y239	UniProt:Q9Y239	NOD1
O43353	UniProt:O43353	RIPK2
Q9Y6K9	UniProt:Q9Y6K9	IKBKG
P0CG48	UniProt:P0CG48	UBC
P0CG47	UniProt:P0CG47	UBB
P62987	UniProt:P62987	UBA52
P62979	UniProt:P62979	RPS27A
Q9Y4K3	UniProt:Q9Y4K3	TRAF6
O43187	UniProt:O43187	IRAK2
P51617	UniProt:P51617	IRAK1
P61088	UniProt:P61088	UBE2N
Q13404	UniProt:Q13404	UBE2V1
Q16644	UniProt:Q16644	MAPKAPK3
P49137	UniProt:P49137	MAPKAPK2
Q16539	UniProt:Q16539	MAPK14
Q15759	UniProt:Q15759	MAPK11
P46734	UniProt:P46734	MAP2K3
P52564	UniProt:P52564	MAP2K6
Q14738	UniProt:Q14738	PPP2R5D
P62714	UniProt:P62714	PPP2CB
P67775	UniProt:P67775	PPP2CA
P30153	UniProt:P30153	PPP2R1A
P30154	UniProt:P30154	PPP2R1B
P28482	UniProt:P28482	MAPK1
Q13164	UniProt:Q13164	MAPK7
P27361	UniProt:P27361	MAPK3
O75582	UniProt:O75582	RPS6KA5
P19419	UniProt:P19419	ELK1
Q15349	UniProt:Q15349	RPS6KA2
Q15418	UniProt:Q15418	RPS6KA1
P51812	UniProt:P51812	RPS6KA3
Q06413	UniProt:Q06413	MEF2C
Q02078	UniProt:Q02078	MEF2A
Q13115	UniProt:Q13115	DUSP4
P51452	UniProt:P51452	DUSP3
Q16828	UniProt:Q16828	DUSP6
Q16829	UniProt:Q16829	DUSP7
Q8IV63	UniProt:Q8IV63	VRK3
P16220	UniProt:P16220	CREB1
P18846	UniProt:P18846	ATF1
P05412	UniProt:P05412	JUN
P01100	UniProt:P01100	FOS
P15336	UniProt:P15336	ATF2
P19838	UniProt:P19838	NFKB1
P41279	UniProt:P41279	MAP3K8
Q8NFZ5	UniProt:Q8NFZ5	TNIP2
O15111	UniProt:O15111	CHUK
O14920	UniProt:O14920	IKBKB
Q02750	UniProt:Q02750	MAP2K1
P63208	UniProt:P63208	SKP1
Q13616	UniProt:Q13616	CUL1
Q9UKB1	UniProt:Q9UKB1	FBXW11
Q9Y297	UniProt:Q9Y297	BTRC
Q96F46	UniProt:Q96F46	IL17RA
Q9H293	UniProt:Q9H293	IL25
Q9NRM6	UniProt:Q9NRM6	IL17RB
Q9P0M4	UniProt:Q9P0M4	IL17C
Q8NFR9	UniProt:Q8NFR9	IL17RE
Q16552	UniProt:Q16552	IL17A
Q96PD4	UniProt:Q96PD4	IL17F
Q8NAC3	UniProt:Q8NAC3	IL17RC

## Sheet: TLR
Identifier	MoleculeName	RefCDS_Gene	Reactome_Alias
Q9NR97	UniProt:Q9NR97	TLR8
Q9NYK1	UniProt:Q9NYK1	TLR7
Q9NR96	UniProt:Q9NR96	TLR9
O15455	UniProt:O15455	TLR3
Q9H1C4	UniProt:Q9H1C4	UNC93B1
P43235	UniProt:P43235	CTSK
P07858	UniProt:P07858	CTSB
P25774	UniProt:P25774	CTSS
P07711	UniProt:P07711	CTSL
Q99538	UniProt:Q99538	LGMN
P14625	UniProt:P14625	HSP90B1
Q9BT09	UniProt:Q9BT09	CNPY3
O60911	UniProt:O60911	CTSV
Q9Y4K3	UniProt:Q9Y4K3	TRAF6
P51617	UniProt:P51617	IRAK1
Q8N2H9	UniProt:Q8N2H9	PELI3
Q96FA3	UniProt:Q96FA3	PELI1
Q9HAT8	UniProt:Q9HAT8	PELI2
P61088	UniProt:P61088	UBE2N
Q13404	UniProt:Q13404	UBE2V1
P0CG48	UniProt:P0CG48	UBC
P0CG47	UniProt:P0CG47	UBB
P62987	UniProt:P62987	UBA52
P62979	UniProt:P62979	RPS27A
O14920	UniProt:O14920	IKBKB
O15111	UniProt:O15111	CHUK
Q9Y6K9	UniProt:Q9Y6K9	IKBKG
Q9NWZ3	UniProt:Q9NWZ3	IRAK4
Q9BXR5	UniProt:Q9BXR5	TLR10
O60602	UniProt:O60602	TLR5
Q99836	UniProt:Q99836	MYD88
O43187	UniProt:O43187	IRAK2
Q00653	UniProt:Q00653	NFKB2
P19838	UniProt:P19838	NFKB1
Q04206	UniProt:Q04206	RELA
P05067	UniProt:P05067	APP
P80511	UniProt:P80511	S100A12
P04271	UniProt:P04271	S100B
P09429	UniProt:P09429	HMGB1
P0DJI8	UniProt:P0DJI8	SAA1
Q15109	UniProt:Q15109	AGER
P25963	UniProt:P25963	NFKBIA
Q15653	UniProt:Q15653	NFKBIB
Q15750	UniProt:Q15750	TAB1
Q9NYJ8	UniProt:Q9NYJ8	TAB2
Q8N5C8	UniProt:Q8N5C8	TAB3
O43318	UniProt:O43318	MAP3K7
Q9HC29	UniProt:Q9HC29	NOD2
Q9Y239	UniProt:Q9Y239	NOD1
O43353	UniProt:O43353	RIPK2
Q9NYR9	UniProt:Q9NYR9	NKIRAS2
Q9NYS0	UniProt:Q9NYS0	NKIRAS1
O14733	UniProt:O14733	MAP2K7
P45985	UniProt:P45985	MAP2K4
P45984	UniProt:P45984	MAPK9
P53779	UniProt:P53779	MAPK10
P45983	UniProt:P45983	MAPK8
Q16644	UniProt:Q16644	MAPKAPK3
P49137	UniProt:P49137	MAPKAPK2
Q16539	UniProt:Q16539	MAPK14
Q15759	UniProt:Q15759	MAPK11
P46734	UniProt:P46734	MAP2K3
P52564	UniProt:P52564	MAP2K6
Q14738	UniProt:Q14738	PPP2R5D
P62714	UniProt:P62714	PPP2CB
P67775	UniProt:P67775	PPP2CA
P30153	UniProt:P30153	PPP2R1A
P30154	UniProt:P30154	PPP2R1B
P28482	UniProt:P28482	MAPK1
Q13164	UniProt:Q13164	MAPK7
P27361	UniProt:P27361	MAPK3
O75582	UniProt:O75582	RPS6KA5
P19419	UniProt:P19419	ELK1
Q15349	UniProt:Q15349	RPS6KA2
Q15418	UniProt:Q15418	RPS6KA1
P51812	UniProt:P51812	RPS6KA3
Q06413	UniProt:Q06413	MEF2C
Q02078	UniProt:Q02078	MEF2A
Q13115	UniProt:Q13115	DUSP4
P51452	UniProt:P51452	DUSP3
Q16828	UniProt:Q16828	DUSP6
Q16829	UniProt:Q16829	DUSP7
Q8IV63	UniProt:Q8IV63	VRK3
P16220	UniProt:P16220	CREB1
P18846	UniProt:P18846	ATF1
P05412	UniProt:P05412	JUN
P01100	UniProt:P01100	FOS
P15336	UniProt:P15336	ATF2
P41279	UniProt:P41279	MAP3K8
Q8NFZ5	UniProt:Q8NFZ5	TNIP2
Q02750	UniProt:Q02750	MAP2K1
P63208	UniProt:P63208	SKP1
Q13616	UniProt:Q13616	CUL1
Q9UKB1	UniProt:Q9UKB1	FBXW11
Q9Y297	UniProt:Q9Y297	BTRC
Q13233	UniProt:Q13233	MAP3K1
Q9BQ95	UniProt:Q9BQ95	ECSIT
Q6SZW1-1	UniProt:Q6SZW1-1	SARM1
P08571	UniProt:P08571	CD14
O00206	UniProt:O00206	TLR4
Q9Y6Y9	UniProt:Q9Y6Y9	LY96
Q86XR7	UniProt:Q86XR7	TICAM2
Q8IUC6	UniProt:Q8IUC6	TICAM1
Q14790	UniProt:Q14790	CASP8
Q13546	UniProt:Q13546	RIPK1
Q13158	UniProt:Q13158	FADD
Q9Y572	UniProt:Q9Y572	RIPK3
Q13114	UniProt:Q13114	TRAF3
Q92844	UniProt:Q92844	TANK
Q14164	UniProt:Q14164	IKBKE
Q9UHD2	UniProt:Q9UHD2	TBK1
Q14653	UniProt:Q14653	IRF3
Q92985	UniProt:Q92985	IRF7
Q06124	UniProt:Q06124	PTPN11
P61077	UniProt:P61077	UBE2D3
P62837	UniProt:P62837	UBE2D2
P51668	UniProt:P51668	UBE2D1
Q13490	UniProt:Q13490	BIRC2
Q13489	UniProt:Q13489	BIRC3
P18428	UniProt:P18428	LBP
P11215	UniProt:P11215	ITGAM
P05107	UniProt:P05107	ITGB2
P58753	UniProt:P58753	TIRAP
P16671	UniProt:P16671	CD36
O60603	UniProt:O60603	TLR2
Q9Y2C9	UniProt:Q9Y2C9	TLR6
Q15399	UniProt:Q15399	TLR1
Q06187	UniProt:Q06187	BTK
Q6IA17	UniProt:Q6IA17	SIGIRR
O15524	UniProt:O15524	SOCS1
Q9Y616	UniProt:Q9Y616	IRAK3
O95711	UniProt:O95711	LY86
Q99467	UniProt:Q99467	CD180
Q8IWL2	UniProt:Q8IWL2	SFTPA1
Q8IWL1	UniProt:Q8IWL1	SFTPA2
P35247	UniProt:P35247	SFTPD
P16885	UniProt:P16885	PLCG2
Q05193	UniProt:Q05193	DNM1
P50570	UniProt:P50570	DNM2
Q9UQ16	UniProt:Q9UQ16	DNM3
P29074	UniProt:P29074	PTPN4
P17213	UniProt:P17213	BPI
Q99570	UniProt:Q99570	PIK3R4
Q8NEB9	UniProt:Q8NEB9	PIK3C3
Q9H1K0	UniProt:Q9H1K0	ZFYVE20	RBSN
Q15075	UniProt:Q15075	EEA1
P23297	UniProt:P23297	S100A1
P02671	UniProt:P02671	FGA
P02679	UniProt:P02679	FGG
P02675	UniProt:P02675	FGB
P06702	UniProt:P06702	S100A9
P05109	UniProt:P05109	S100A8
P04114	UniProt:P04114	APOB

## Sheet: NOD2
Identifier	MoleculeName	RefCDS_Gene	Reactome_Alias
P29466	UniProt:P29466	CASP1
Q15750	UniProt:Q15750	TAB1
Q9NYJ8	UniProt:Q9NYJ8	TAB2
Q8N5C8	UniProt:Q8N5C8	TAB3
O43318	UniProt:O43318	MAP3K7
P52564	UniProt:P52564	MAP2K6
Q9Y4K3	UniProt:Q9Y4K3	TRAF6
P61088	UniProt:P61088	UBE2N
Q13404	UniProt:Q13404	UBE2V1
O43353	UniProt:O43353	RIPK2
Q9HC29	UniProt:Q9HC29	NOD2
Q9Y239	UniProt:Q9Y239	NOD1
Q9Y6K9	UniProt:Q9Y6K9	IKBKG
P0CG48	UniProt:P0CG48	UBC
P0CG47	UniProt:P0CG47	UBB
P62987	UniProt:P62987	UBA52
P62979	UniProt:P62979	RPS27A
P21580	UniProt:P21580	TNFAIP3
Q13489	UniProt:Q13489	BIRC3
Q13490	UniProt:Q13490	BIRC2
Q96J02	UniProt:Q96J02	ITCH
Q9NQC7	UniProt:Q9NQC7	CYLD
Q16539	UniProt:Q16539	MAPK14
P53778	UniProt:P53778	MAPK12
O15264	UniProt:O15264	MAPK13
Q15759	UniProt:Q15759	MAPK11
Q9H257	UniProt:Q9H257	CARD9
O43187	UniProt:O43187	IRAK2
P51617	UniProt:P51617	IRAK1
O14920	UniProt:O14920	IKBKB
O15111	UniProt:O15111	CHUK
P42575	UniProt:P42575	CASP2
P55211	UniProt:P55211	CASP9
P49662	UniProt:P49662	CASP4
Q14790	UniProt:Q14790	CASP8

## Sheet: UPR
Identifier	MoleculeName	RefCDS_Gene	Reactome_Alias
Q14703	UniProt:Q14703	MBTPS1
Q96BA8	UniProt:Q96BA8	CREB3L1
Q8IUR6	UniProt:Q8IUR6	CREBRF
O43889	UniProt:O43889	CREB3
Q8TEY5	UniProt:Q8TEY5	CREB3L4
Q68CJ9	UniProt:Q68CJ9	CREB3L3
Q70SY1	UniProt:Q70SY1	CREB3L2
O43462	UniProt:O43462	MBTPS2
Q9H295	UniProt:Q9H295	DCSTAMP
Q9NZJ5	UniProt:Q9NZJ5	EIF2AK3
P20042	UniProt:P20042	EIF2S2
P41091	UniProt:P41091	EIF2S3
P05198	UniProt:P05198	EIF2S1
P10145	UniProt:P10145	IL8	CXCL8
P18848	UniProt:P18848	ATF4
Q9NQT5	UniProt:Q9NQT5	EXOSC3
Q9Y3B2	UniProt:Q9Y3B2	EXOSC1
Q06265	UniProt:Q06265	EXOSC9
Q5RKV6	UniProt:Q5RKV6	EXOSC6
Q9NQT4	UniProt:Q9NQT4	EXOSC5
Q15024	UniProt:Q15024	EXOSC7
Q9NPD3	UniProt:Q9NPD3	EXOSC4
Q96B26	UniProt:Q96B26	EXOSC8
Q9Y2L1	UniProt:Q9Y2L1	DIS3
Q13868	UniProt:Q13868	EXOSC2
Q92945	UniProt:Q92945	KHSRP
Q8IU60	UniProt:Q8IU60	DCP2
O95453	UniProt:O95453	PARN
P08243	UniProt:P08243	ASNS
P53567	UniProt:P53567	CEBPG
P17676	UniProt:P17676	CEBPB
P08833	UniProt:P08833	IGFBP1
P35638	UniProt:P35638	DDIT3
P23511	UniProt:P23511	NFYA
P25208	UniProt:P25208	NFYB
Q13952	UniProt:Q13952	NFYC
P18850	UniProt:P18850	ATF6
P13500	UniProt:P13500	CCL2
Q15011	UniProt:Q15011	HERPUD1
P18847	UniProt:P18847	ATF3
P11021	UniProt:P11021	HSPA5
O75460	UniProt:O75460	ERN1
P17861-2	UniProt:P17861-2	XBP1
P35611	UniProt:P35611	ADD1
O95070	UniProt:O95070	YIF1A
Q9Y490	UniProt:Q9Y490	TLN1
O14773	UniProt:O14773	TPP1
P08240	UniProt:P08240	SRPR	SRPRA
Q9UBS4	UniProt:Q9UBS4	DNAJB11
Q86TM6	UniProt:Q86TM6	SYVN1
O43909	UniProt:O43909	EXTL3
Q9HCU5	UniProt:Q9HCU5	PREB
Q92935	UniProt:Q92935	EXTL1
Q93075	UniProt:Q93075	TATDN2
Q14203	UniProt:Q14203	DCTN1
Q13217	UniProt:Q13217	DNAJC3
Q9P0U4	UniProt:Q9P0U4	CXXC1
Q06210	UniProt:Q06210	GFPT1
O14653	UniProt:O14653	GOSR2
Q92611	UniProt:Q92611	EDEM1
P43307	UniProt:P43307	SSR1
Q969H8	UniProt:Q969H8	IL25	MYDGF
Q9Y6X1	UniProt:Q9Y6X1	SERP1
Q15173	UniProt:Q15173	PPP2R5B
Q5MNZ9	UniProt:Q5MNZ9	WIPI1
P0DMM9	UniProt:P0DMM9	SULT1A3
O76024	UniProt:O76024	WFS1
Q96FC9	UniProt:Q96FC9	DDX11
P49840	UniProt:P49840	GSK3A
P51858	UniProt:P51858	HDGF
Q9BQ90	UniProt:Q9BQ90	KLHDC3
Q9NWM8	UniProt:Q9NWM8	FKBP14
Q9Y5M8	UniProt:Q9Y5M8	SRPRB
Q9UBS3	UniProt:Q9UBS3	DNAJB9
P61421	UniProt:P61421	ATP6V0D1
Q9H2G4	UniProt:Q9H2G4	TSPYL2
Q13105	UniProt:Q13105	ZBTB17
Q14554	UniProt:Q14554	PDIA5
Q14999	UniProt:Q14999	CUL7
O43731	UniProt:O43731	KDELR3
O94979	UniProt:O94979	SEC31A
P49748	UniProt:P49748	ACADVL
P29353	UniProt:P29353	SHC1
P0C869	UniProt:P0C869	PLA2G4B
Q9UBQ6	UniProt:Q9UBQ6	EXTL2
P02545	UniProt:P02545	LMNA
Q8N6T3	UniProt:Q8N6T3	ARFGAP1
Q9Y4L1	UniProt:Q9Y4L1	HYOU1
O14595	UniProt:O14595	CTDSP2
Q15084	UniProt:Q15084	PDIA6
P14625	UniProt:P14625	HSP90B1
P27797	UniProt:P27797	CALR

## Sheet: Autophagy
Identifier	MoleculeName	RefCDS_Gene	Reactome_Alias
Q14457	UniProt:Q14457	BECN1
Q99570	UniProt:Q99570	PIK3R4
Q8NEB9	UniProt:Q8NEB9	PIK3C3
Q6ZNE5	UniProt:Q6ZNE5	ATG14
Q9C0C7	UniProt:Q9C0C7	AMBRA1
P63167	UniProt:P63167	DYNLL1
Q96FJ2	UniProt:Q96FJ2	DYNLL2
Q13131	UniProt:Q13131	PRKAA1
P54646	UniProt:P54646	PRKAA2
Q9Y478	UniProt:Q9Y478	PRKAB1
O43741	UniProt:O43741	PRKAB2
Q9UGJ0	UniProt:Q9UGJ0	PRKAG2
P54619	UniProt:P54619	PRKAG1
Q9UGI9	UniProt:Q9UGI9	PRKAG3
Q9BSB4	UniProt:Q9BSB4	C12orf44	ATG101
O75385	UniProt:O75385	ULK1
O75143	UniProt:O75143	ATG13
Q8TDY2	UniProt:Q8TDY2	RB1CC1
Q8N122	UniProt:Q8N122	RPTOR
P42345	UniProt:P42345	MTOR
Q9BVC4	UniProt:Q9BVC4	MLST8
Q8NBW4	UniProt:Q8NBW4	SLC38A9
O43504	UniProt:O43504	LAMTOR5
Q6IAA8	UniProt:Q6IAA8	LAMTOR1
Q9Y2Q5	UniProt:Q9Y2Q5	LAMTOR2
Q9UHA4	UniProt:Q9UHA4	LAMTOR3
Q0VGL1	UniProt:Q0VGL1	LAMTOR4
Q9HB90	UniProt:Q9HB90	RRAGC
Q9NQL2	UniProt:Q9NQL2	RRAGD
Q7L523	UniProt:Q7L523	RRAGA
Q5VZM2	UniProt:Q5VZM2	RRAGB
Q15382	UniProt:Q15382	RHEB
O60664	UniProt:O60664	PLIN3
Q99541	UniProt:Q99541	PLIN2
P11142	UniProt:P11142	HSPA8
Q8NCE2	UniProt:Q8NCE2	MTMR14
Q13615	UniProt:Q13615	MTMR3
Q9BY60	UniProt:Q9BY60	GABARAPL3
Q9BXW4	UniProt:Q9BXW4	MAP1LC3C
Q9H492	UniProt:Q9H492	MAP1LC3A
P60520	UniProt:P60520	GABARAPL2
Q9H0R8	UniProt:Q9H0R8	GABARAPL1
Q9GZQ8	UniProt:Q9GZQ8	MAP1LC3B
O95166	UniProt:O95166	GABARAP
O95352	UniProt:O95352	ATG7
Q9NT62	UniProt:Q9NT62	ATG3
O94817	UniProt:O94817	ATG12
Q9H0Y0	UniProt:Q9H0Y0	ATG10
Q96DT6	UniProt:Q96DT6	ATG4C
Q86TL0	UniProt:Q86TL0	ATG4D
Q8WYN0	UniProt:Q8WYN0	ATG4A
Q9Y4P1	UniProt:Q9Y4P1	ATG4B
Q9H1Y0	UniProt:Q9H1Y0	ATG5
Q9Y484	UniProt:Q9Y484	WDR45
Q5MNZ6	UniProt:Q5MNZ6	WDR45B
Q5MNZ9	UniProt:Q5MNZ9	WIPI1
Q9Y4P8	UniProt:Q9Y4P8	WIPI2
Q676U5	UniProt:Q676U5	ATG16L1
Q674R7	UniProt:Q674R7	ATG9B
Q7Z3C6	UniProt:Q7Z3C6	ATG9A
Q92574	UniProt:Q92574	TSC1
P49815	UniProt:P49815	TSC2
Q9Y3E7	UniProt:Q9Y3E7	CHMP3
Q96FZ7	UniProt:Q96FZ7	CHMP6
Q9UQN3	UniProt:Q9UQN3	CHMP2B
O43633	UniProt:O43633	CHMP2A
Q8WUX9	UniProt:Q8WUX9	CHMP7
Q96CF2	UniProt:Q96CF2	CHMP4C
Q9H444	UniProt:Q9H444	CHMP4B
Q9BY43	UniProt:Q9BY43	CHMP4A
Q9P2Y5	UniProt:Q9P2Y5	UVRAG
Q8IWA4	UniProt:Q8IWA4	MFN1
Q96E29	UniProt:Q96E29	MTERFD1	MTERF3
Q13501	UniProt:Q13501	SQSTM1
P21796	UniProt:P21796	VDAC1
O95140	UniProt:O95140	MFN2
O96008	UniProt:O96008	TOMM40
O94826	UniProt:O94826	TOMM70A	TOMM70
Q9NS69	UniProt:Q9NS69	TOMM22
Q15388	UniProt:Q15388	TOMM20
Q96B49	UniProt:Q96B49	TOMM6
Q9P0U1	UniProt:Q9P0U1	TOMM7
Q8N4H5	UniProt:Q8N4H5	TOMM5
Q9BXM7	UniProt:Q9BXM7	PINK1
O60260	UniProt:O60260	PARK2	PRKN
P0CG48	UniProt:P0CG48	UBC
P0CG47	UniProt:P0CG47	UBB
P62987	UniProt:P62987	UBA52
P62979	UniProt:P62979	RPS27A
Q96HS1-2	UniProt:Q96HS1-2	PGAM5
Q8IVP5	UniProt:Q8IVP5	FUNDC1
P12931-1	UniProt:P12931-1	SRC
P68400	UniProt:P68400	CSNK2A1
P19784	UniProt:P19784	CSNK2A2
P67870	UniProt:P67870	CSNK2B

[truncated: 6 more sheets: Epi_junc, PIP3_AKT, Colorectal_Cancer, Any Cancers, Monogenic IBD, README]
